# Supplementary material for: Genomic analyses reveal high diversity and rapid evolution of Pichia kudriavzevii within a neonatal intensive care unit in Delhi, India
Source: Antimicrob Agents Chemother. 2025 Jan 24;69(3):e01709-24. doi: 10.1128/aac.01709-24 (PMC11881565; doi:10.1128/aac.01709-24)
Supplement: Table S3 — Nonsynonymous mutations in 20 triazole resistance-related genes in P. kudriavzevii strains by WGS. [file aac.01709-24-s0008.xlsx]

## Sheet: Sheet1
	Table S3: nonsynonymous mutations in 20 triazole resistance-related genes in P. kudriavzevii strains by WGS
GENE	ID	#CHROM	POS	ID	REF	ALT	QUAL	FILTER	INFO	FORMAT	1390P18	1596P18	1732P18	1734P18	177P20	205P20	218P20	240P20	263P20	267P20	272P20	3P16	577P19	601P19	6P16	7B(E)	C1(5)	S02_P_16	S123_P_19	S1313_P_15	S248_P_20	S251_P_20	S255_P_20	S261_P_20	S404_P_19	S581_P_19	S677_P_19	S723_P_19	VPCI_S8
FUR1	C5L36_0B00930	NC_042507.1	177073	.	G	A	10049.9	PASS	AC=4;AF=0.069;AN=58;DP=7847;ExcessHet=0.0000;FS=0.000;InbreedingCoeff=1.0000;MLEAC=4;MLEAF=0.069;MQ=60.00;QD=27.49;SOR=0.822;ANN=A|missense_variant|MODERATE|C5L36_0B00930|C5L36_0B00930|transcript|XM_029464444.1|protein_coding|1/2|c.8G>A|p.Gly3Glu|8/645|8/645|3/214||,A|upstream_gene_variant|MODIFIER|C5L36_0B00910|C5L36_0B00910|transcript|XM_029464442.1|protein_coding||c.-3211C>T|||||3211|,A|upstre…	GT:AD:DP:GQ:PL	0/0:325,0:325:99:0,120,1800	0/0:294,0:294:99:0,120,1800	0/0:186,0:186:99:0,120,1800	0/0:261,0:261:99:0,120,1800	0/0:316,0:316:99:0,120,1800	0/0:269,0:269:99:0,108,1800	0/0:249,0:249:99:0,120,1800	0/0:389,0:389:99:0,120,1800	0/0:245,0:245:99:0,120,1800	0/0:182,0:182:99:0,120,1800	0/0:374,0:374:99:0,120,1800	0/0:684,0:684:99:0,120,1800	0/0:247,0:247:99:0,120,1800	0/0:208,0:208:99:0,120,1800	0/0:273,0:273:99:0,120,1800	0/0:515,0:515:99:0,120,1800	0/0:348,0:348:99:0,120,1800	0/0:99,0:99:99:0,120,1800	1/1:0,256:256:99:9342,769,0	0/0:198,0:198:99:0,120,1800	0/0:214,0:214:99:0,120,1800	0/0:224,0:224:99:0,120,1800	0/0:129,0:129:99:0,120,1800	0/0:93,0:93:99:0,120,1800	0/0:201,0:201:99:0,120,1800	0/0:568,0:568:99:0,120,1800	0/0:269,0:269:99:0,120,1800	0/0:199,0:199:99:0,120,1800	1/1:0,23:23:69:756,69,0
FUR1	C5L36_0B00930	NC_042507.1	177261	.	T	A	112258	PASS	AC=19;AF=0.328;AN=58;BaseQRankSum=-1.590e-01;DP=8882;ExcessHet=19.5524;FS=0.000;InbreedingCoeff=-0.4872;MLEAC=19;MLEAF=0.328;MQ=60.00;MQRankSum=0.00;QD=19.16;ReadPosRankSum=0.066;SOR=0.687;ANN=A|upstream_gene_variant|MODIFIER|C5L36_0B00910|C5L36_0B00910|transcript|XM_029464442.1|protein_coding||c.-3399A>T|||||3399|,A|upstream_gene_variant|MODIFIER|C5L36_0B00940|C5L36_0B00940|transcript|XM_0294644…	GT:AD:DP:GQ:PGT:PID:PL:PS	0/0:278,0:278:99:.:.:0,120,1800:.	0|1:164,189:353:99:0|1:177261_T_A:7155,0,6233:177261	0|1:138,124:262:99:0|1:177261_T_A:4640,0,5279:177261	0|1:141,164:305:99:0|1:177261_T_A:6101,0,5313:177261	0|1:165,207:372:99:0|1:177261_T_A:7916,0,5986:177261	0|1:178,183:361:99:0|1:177261_T_A:6936,0,6851:177261	0|1:145,150:295:99:0|1:177261_T_A:5587,0,5541:177261	0/0:389,0:389:99:.:.:0,120,1800:.	0|1:175,193:368:99:0|1:177261_T_A:7328,0,6578:177261	0|1:160,123:283:99:0|1:177261_T_A:4397,0,6236:177261	0|1:210,285:495:99:0|1:177261_T_A:10981,0,7745:177261	0/0:695,0:695:99:.:.:0,120,1800:.	0|1:173,135:308:99:0|1:177261_T_A:4804,0,6716:177261	0|1:116,104:220:99:0|1:177261_T_A:3907,0,4402:177261	0/0:267,0:267:99:.:.:0,120,1800:.	0/0:469,0:469:99:.:.:0,120,1800:.	0/0:348,0:348:99:.:.:0,120,1800:.	0/0:111,0:111:99:.:.:0,120,1800:.	0/0:195,0:195:99:.:.:0,120,1800:.	0/0:181,0:181:99:.:.:0,120,1800:.	0|1:117,130:247:99:0|1:177261_T_A:5001,0,4468:177261	0|1:121,149:270:99:0|1:177261_T_A:5779,0,4484:177261	0|1:86,57:143:99:0|1:177261_T_A:1999,0,3335:177261	0|1:51,47:98:99:0|1:177261_T_A:1817,0,1997:177261	0|1:140,125:265:99:0|1:177261_T_A:4738,0,5380:177261	0|1:294,309:603:99:0|1:177261_T_A:11763,0,11185:177261	0|1:182,160:342:99:0|1:177261_T_A:5931,0,7048:177261	0|1:125,143:268:99:0|1:177261_T_A:5499,0,4753:177261	0/0:16,0:16:48:.:.:0,48,522:.
FUR1	C5L36_0B00930	NC_042507.1	177268	.	T	C	111745	PASS	AC=19;AF=0.328;AN=58;BaseQRankSum=-2.540e-01;DP=8892;ExcessHet=19.5524;FS=0.000;InbreedingCoeff=-0.4872;MLEAC=19;MLEAF=0.328;MQ=60.00;MQRankSum=0.00;QD=19.15;ReadPosRankSum=0.252;SOR=0.703;ANN=C|upstream_gene_variant|MODIFIER|C5L36_0B00910|C5L36_0B00910|transcript|XM_029464442.1|protein_coding||c.-3406A>G|||||3406|,C|upstream_gene_variant|MODIFIER|C5L36_0B00940|C5L36_0B00940|transcript|XM_0294644…	GT:AD:DP:GQ:PGT:PID:PL:PS	0/0:278,0:278:99:.:.:0,120,1800:.	0|1:165,187:352:99:0|1:177261_T_A:7042,0,6289:177261	0|1:137,122:259:99:0|1:177261_T_A:4619,0,5267:177261	0|1:139,160:299:99:0|1:177261_T_A:5964,0,5255:177261	0|1:162,214:376:99:0|1:177261_T_A:8101,0,5875:177261	0|1:180,187:367:99:0|1:177261_T_A:6976,0,6910:177261	0|1:151,148:299:99:0|1:177261_T_A:5507,0,5693:177261	0/0:389,0:389:99:.:.:0,120,1800:.	0|1:172,196:368:99:0|1:177261_T_A:7372,0,6491:177261	0|1:160,125:285:99:0|1:177261_T_A:4426,0,6217:177261	0|1:209,283:492:99:0|1:177261_T_A:10928,0,7709:177261	0/0:695,0:695:99:.:.:0,120,1800:.	0|1:173,126:299:99:0|1:177261_T_A:4644,0,6764:177261	0|1:111,103:214:99:0|1:177261_T_A:3924,0,4274:177261	0/0:267,0:267:99:.:.:0,120,1800:.	0/0:469,0:469:99:.:.:0,120,1800:.	0/0:348,0:348:99:.:.:0,120,1800:.	0/0:111,0:111:99:.:.:0,120,1800:.	0/0:195,0:195:99:.:.:0,120,1800:.	0/0:181,0:181:99:.:.:0,120,1800:.	0|1:117,129:246:99:0|1:177261_T_A:4973,0,4464:177261	0|1:125,144:269:99:0|1:177261_T_A:5628,0,4621:177261	0|1:82,57:139:99:0|1:177261_T_A:2026,0,3221:177261	0|1:52,47:99:99:0|1:177261_T_A:1814,0,2036:177261	0|1:135,126:261:99:0|1:177261_T_A:4813,0,5228:177261	0|1:294,306:600:99:0|1:177261_T_A:11665,0,11171:177261	0|1:186,156:342:99:0|1:177261_T_A:5825,0,7142:177261	0|1:124,144:268:99:0|1:177261_T_A:5519,0,4688:177261	0/0:16,0:16:48:.:.:0,48,522:.
ERG2	C5L36_0A07370	NC_042506.1	1618810	.	T	C	91615.9	PASS	AC=22;AF=0.379;AN=58;BaseQRankSum=0.106;DP=4657;ExcessHet=17.4529;FS=5.516;InbreedingCoeff=-0.4654;MLEAC=22;MLEAF=0.379;MQ=59.99;MQRankSum=0.00;QD=22.91;ReadPosRankSum=3.54;SOR=0.359;ANN=C|splice_region_variant&stop_retained_variant|LOW|C5L36_0A07370|C5L36_0A07370|transcript|XM_029463754.1|protein_coding|1/1|c.930A>G|p.Ter310Ter|930/930|930/930|310/309||,C|upstream_gene_variant|MODIFIER|C5L36_0A0…	GT:AD:DP:GQ:PL	0/0:51,0:51:99:0,120,1800	0/1:32,183:215:99:5127,0,337	0/1:30,135:165:99:3804,0,355	0/1:26,152:178:99:4166,0,264	0/1:23,182:205:99:5275,0,205	1/1:23,195:218:44:5455,44,0	0/1:30,137:167:99:3533,0,350	0/1:112,162:276:99:3847,0,2309	0/1:29,153:182:99:4036,0,275	0/1:25,162:187:99:4208,0,176	0/1:37,219:256:99:6920,0,458	0/0:111,0:111:99:0,120,1800	0/1:23,154:177:99:4344,0,151	0/1:22,111:133:99:3221,0,205	0/0:45,0:45:99:0,120,1800	0/0:117,0:117:99:0,120,1800	0/0:67,0:67:99:0,120,1800	0/1:42,16:58:99:388,0,1341	0/0:85,0:85:99:0,120,1800	0/0:45,0:45:99:0,102,1429	0/1:15,125:140:99:4164,0,115	0/1:18,108:126:99:3653,0,240	0/1:59,162:221:99:4280,0,1154	0/1:66,229:295:99:7913,0,1681	0/1:24,111:135:99:3107,0,403	0/1:102,273:375:99:7333,0,2144	0/1:27,122:149:99:3563,0,477	0/1:24,119:143:99:3289,0,489	0/0:6,0:6:18:0,18,153
ERG2	C5L36_0A07370	NC_042506.1	1618926	.	G	A	104111	PASS	AC=21;AF=0.362;AN=58;BaseQRankSum=1.59;DP=8871;ExcessHet=25.6979;FS=5.976;InbreedingCoeff=-0.5677;MLEAC=21;MLEAF=0.362;MQ=60.00;MQRankSum=0.00;QD=14.05;ReadPosRankSum=0.084;SOR=0.416;ANN=A|synonymous_variant|LOW|C5L36_0A07370|C5L36_0A07370|transcript|XM_029463754.1|protein_coding|1/1|c.814C>T|p.Leu272Leu|814/930|814/930|272/309||,A|upstream_gene_variant|MODIFIER|C5L36_0A07360|C5L36_0A07360|transc…	GT:AD:DP:GQ:PL	0/0:291,0:291:99:0,120,1800	0/1:193,210:403:99:4878,0,4095	0/1:125,168:293:99:4175,0,2590	0/1:107,187:294:99:4520,0,2064	0/1:195,232:427:99:5982,0,4490	0/1:191,288:479:99:6652,0,3756	0/1:153,156:309:99:3490,0,3263	0/1:348,214:562:99:4205,0,7728	0/1:119,181:300:99:4275,0,2277	0/1:124,191:315:99:4611,0,2345	0/1:155,221:376:99:6002,0,3657	0/0:111,0:111:99:0,120,1800	0/1:123,229:352:99:5583,0,2364	0/1:90,148:238:99:3841,0,1942	0/0:45,0:45:99:0,120,1800	0/0:551,0:551:99:0,120,1800	0/0:67,0:67:99:0,120,1800	0/1:77,34:111:99:895,0,2405	0/0:85,0:85:99:0,120,1800	0/0:45,0:45:99:0,102,1429	0/1:65,123:188:99:3774,0,1637	0/1:56,126:182:99:3947,0,1485	0/1:316,334:650:99:6943,0,6550	0/1:210,286:496:99:9527,0,6044	0/1:92,107:199:99:2949,0,2189	0/1:320,387:707:99:9865,0,7610	0/1:140,142:282:99:3636,0,3562	0/1:86,162:248:99:4371,0,1792	0/0:9,0:9:27:0,27,251
ERG2	C5L36_0A07370	NC_042506.1	1619119	.	G	C	100174	PASS	AC=21;AF=0.362;AN=58;BaseQRankSum=0.308;DP=9697;ExcessHet=25.6979;FS=1.101;InbreedingCoeff=-0.5676;MLEAC=21;MLEAF=0.362;MQ=60.00;MQRankSum=0.00;QD=12.20;ReadPosRankSum=-3.270e-01;SOR=0.817;ANN=C|synonymous_variant|LOW|C5L36_0A07370|C5L36_0A07370|transcript|XM_029463754.1|protein_coding|1/1|c.621C>G|p.Thr207Thr|621/930|621/930|207/309||,C|upstream_gene_variant|MODIFIER|C5L36_0A07360|C5L36_0A07360|…	GT:AD:DP:GQ:PL	0/0:291,0:291:99:0,120,1800	0/1:226,215:441:99:4861,0,5282	0/1:126,164:290:99:4128,0,3006	0/1:175,161:336:99:3864,0,4030	0/1:242,226:468:99:5597,0,5923	0/1:204,240:444:99:5647,0,4695	0/1:168,180:348:99:3982,0,3701	0/1:330,206:536:99:4163,0,7376	0/1:187,204:391:99:4602,0,4052	0/1:180,189:369:99:4240,0,3870	0/1:260,246:506:99:6165,0,7022	0/0:111,0:111:99:0,120,1800	0/1:142,210:352:99:5022,0,3116	0/1:89,129:218:99:3446,0,2096	0/0:45,0:45:99:0,120,1800	0/0:551,0:551:99:0,120,1800	0/0:67,0:67:99:0,120,1800	0/1:93,39:132:99:977,0,2944	0/0:85,0:85:99:0,120,1800	0/0:45,0:45:99:0,102,1429	0/1:122,135:257:99:3724,0,3328	0/1:105,104:209:99:2954,0,2940	0/1:328,374:702:99:7884,0,7320	0/1:269,292:561:99:8769,0,7962	0/1:126,116:242:99:3311,0,3235	0/1:464,447:911:99:10563,0,11018	0/1:137,140:277:99:3525,0,3640	0/1:114,107:221:99:2760,0,2838	0/0:30,0:30:75:0,75,1125
ERG2	C5L36_0A07370	NC_042506.1	1619255	.	G	A	88497.2	PASS	AC=20;AF=0.345;AN=58;BaseQRankSum=0.144;DP=9431;ExcessHet=22.4528;FS=1.094;InbreedingCoeff=-0.5263;MLEAC=20;MLEAF=0.345;MQ=60.00;MQRankSum=0.00;QD=11.34;ReadPosRankSum=-8.080e-01;SOR=0.773;ANN=A|missense_variant|MODERATE|C5L36_0A07370|C5L36_0A07370|transcript|XM_029463754.1|protein_coding|1/1|c.485C>T|p.Ala162Val|485/930|485/930|162/309||,A|upstream_gene_variant|MODIFIER|C5L36_0A07360|C5L36_0A073…	GT:AD:DP:GQ:PL	0/0:291,0:291:99:0,120,1800	0/1:201,194:395:99:4363,0,4623	0/1:160,170:330:99:4148,0,3802	0/1:165,152:317:99:3619,0,3861	0/1:281,225:506:99:5179,0,6945	0/1:243,224:467:99:4950,0,5292	0/1:192,121:313:99:2585,0,4406	0/1:332,134:466:99:2452,0,7526	0/1:190,146:336:99:2997,0,4115	0/1:157,147:304:99:3474,0,3575	0/1:237,228:465:99:5627,0,6321	0/0:111,0:111:99:0,120,1800	0/1:233,215:448:99:4718,0,5198	0/1:120,119:239:99:3102,0,3161	0/0:45,0:45:99:0,120,1800	0/0:551,0:551:99:0,120,1800	0/0:67,0:67:99:0,120,1800	0/0:117,0:117:99:0,120,1800	0/0:85,0:85:99:0,120,1800	0/0:45,0:45:99:0,102,1429	0/1:132,114:246:99:3236,0,3884	0/1:109,119:228:99:3428,0,3266	0/1:322,303:625:99:6357,0,6781	0/1:247,293:540:99:8821,0,7515	0/1:99,124:223:99:3521,0,2677	0/1:414,373:787:99:8959,0,9888	0/1:148,159:307:99:4053,0,3764	0/1:146,118:264:99:2924,0,3694	0/0:19,0:19:57:0,57,608
ERG2	C5L36_0A07370	NC_042506.1	1619421	.	C	T	265986	PASS	AC=50;AF=0.862;AN=58;BaseQRankSum=0.906;DP=10562;ExcessHet=0.2778;FS=0.000;InbreedingCoeff=0.1300;MLEAC=50;MLEAF=0.862;MQ=60.00;MQRankSum=0.00;QD=26.59;ReadPosRankSum=0.823;SOR=0.612;ANN=T|missense_variant|MODERATE|C5L36_0A07370|C5L36_0A07370|transcript|XM_029463754.1|protein_coding|1/1|c.319G>A|p.Val107Ile|319/930|319/930|107/309||,T|upstream_gene_variant|MODIFIER|C5L36_0A07360|C5L36_0A07360|tra…	GT:AD:DP:GQ:PGT:PID:PL:PS	1/1:0,369:369:99:.:.:10105,1104,0:.	1/1:0,419:419:99:.:.:12287,1256,0:.	1/1:0,323:323:99:.:.:9836,969,0:.	1/1:0,285:285:99:.:.:8630,851,0:.	1/1:0,455:455:99:.:.:13961,1362,0:.	1/1:0,397:397:99:.:.:11214,1188,0:.	1/1:0,281:281:99:.:.:8029,841,0:.	1/1:0,492:492:99:.:.:13462,1472,0:.	1/1:1,335:336:99:.:.:8869,963,0:.	1|1:0,363:363:99:1|1:1619421_C_T:12566,1090,0:1619421	1/1:0,472:472:99:.:.:14789,1415,0:.	0/1:488,478:966:99:.:.:10975,0,11340:.	1/1:0,363:363:99:.:.:10787,1087,0:.	1/1:0,252:252:99:.:.:8169,755,0:.	0/1:255,181:436:99:.:.:3839,0,5666:.	1/1:0,729:729:99:.:.:20614,2181,0:.	0/0:67,0:67:99:.:.:0,120,1800:.	0/1:45,73:118:99:.:.:2219,0,1323:.	0/1:136,107:243:99:.:.:3148,0,4083:.	0/1:100,108:208:99:.:.:3442,0,2872:.	1/1:0,256:256:99:.:.:8788,766,0:.	1/1:0,208:208:99:.:.:7387,624,0:.	1/1:0,314:314:99:.:.:8545,941,0:.	1/1:0,255:255:99:.:.:9229,764,0:.	1/1:0,205:205:99:.:.:6723,615,0:.	1/1:0,695:695:99:.:.:20621,2081,0:.	1/1:0,280:280:99:.:.:9133,839,0:.	1/1:0,263:263:99:.:.:8003,788,0:.	0/1:7,12:19:99:.:.:376,0,161:.
ERG2	C5L36_0A07370	NC_042506.1	1619446	.	G	C	81559.2	PASS	AC=20;AF=0.345;AN=58;BaseQRankSum=0.324;DP=9368;ExcessHet=22.4528;FS=0.000;InbreedingCoeff=-0.5263;MLEAC=20;MLEAF=0.345;MQ=60.00;MQRankSum=0.00;QD=11.94;ReadPosRankSum=-1.550e-01;SOR=0.656;ANN=C|synonymous_variant|LOW|C5L36_0A07370|C5L36_0A07370|transcript|XM_029463754.1|protein_coding|1/1|c.294C>G|p.Val98Val|294/930|294/930|98/309||,C|upstream_gene_variant|MODIFIER|C5L36_0A07360|C5L36_0A07360|tr…	GT:AD:DP:GQ:PGT:PID:PL:PS	0/0:326,0:326:99:.:.:0,120,1800:.	0/1:205,214:419:99:.:.:4879,0,4639:.	0/1:156,142:298:99:.:.:3595,0,3718:.	0/1:145,149:294:99:.:.:3617,0,3356:.	0/1:209,211:422:99:.:.:5316,0,5173:.	0/1:202,196:398:99:.:.:4319,0,4438:.	0/1:145,155:300:99:.:.:3398,0,3204:.	0/1:311,170:481:99:.:.:3242,0,6951:.	0/1:171,153:324:99:.:.:3278,0,3646:.	0|1:185,162:347:99:0|1:1619421_C_T:3526,0,4255:1619421	0/1:232,221:453:99:.:.:5670,0,5986:.	0/0:632,0:632:99:.:.:0,120,1800:.	0/1:170,176:346:99:.:.:4419,0,4025:.	0/1:137,113:250:99:.:.:3120,0,3446:.	0/0:267,0:267:99:.:.:0,120,1800:.	0/0:516,0:516:99:.:.:0,120,1800:.	0/0:67,0:67:99:.:.:0,120,1800:.	0/0:99,0:99:99:.:.:0,120,1800:.	0/0:211,0:211:99:.:.:0,120,1800:.	0/0:195,0:195:99:.:.:0,120,1800:.	0/1:125,142:267:99:.:.:4038,0,3668:.	0/1:110,113:223:99:.:.:3320,0,3304:.	0/1:156,136:292:99:.:.:2967,0,3288:.	0/1:116,121:237:99:.:.:3782,0,3638:.	0/1:129,107:236:99:.:.:2773,0,3268:.	0/1:315,372:687:99:.:.:9208,0,7402:.	0/1:144,141:285:99:.:.:3638,0,3932:.	0/1:140,135:275:99:.:.:3470,0,3233:.	0/0:18,0:18:54:.:.:0,54,606:.
ERG2	C5L36_0A07370	NC_042506.1	1619551	.	G	A	98060.1	PASS	AC=19;AF=0.328;AN=58;BaseQRankSum=-6.000e-01;DP=8089;ExcessHet=19.5524;FS=0.000;InbreedingCoeff=-0.4872;MLEAC=19;MLEAF=0.328;MQ=60.00;MQRankSum=0.00;QD=18.38;ReadPosRankSum=0.314;SOR=0.718;ANN=A|synonymous_variant|LOW|C5L36_0A07370|C5L36_0A07370|transcript|XM_029463754.1|protein_coding|1/1|c.189C>T|p.Phe63Phe|189/930|189/930|63/309||,A|upstream_gene_variant|MODIFIER|C5L36_0A07360|C5L36_0A07360|tr…	GT:AD:DP:GQ:PGT:PID:PL:PS	0/0:326,0:326:99:.:.:0,120,1800:.	0|1:187,192:379:99:0|1:1619551_G_A:6988,0,6601:1619551	0|1:116,127:243:99:0|1:1619551_G_A:4502,0,4289:1619551	0|1:133,139:272:99:0|1:1619551_G_A:4802,0,4604:1619551	0/1:172,154:330:99:.:.:5555,0,6535:.	0|1:147,154:301:99:0|1:1619551_G_A:5628,0,5094:1619551	0|1:132,137:269:99:0|1:1619551_G_A:4834,0,4674:1619551	0/0:356,0:356:99:.:.:0,120,1800:.	0|1:128,140:268:99:0|1:1619551_G_A:5007,0,4456:1619551	0|1:138,113:251:99:0|1:1619551_G_A:4017,0,4971:1619551	0/1:194,253:447:99:.:.:7652,0,6787:.	0/0:632,0:632:99:.:.:0,120,1800:.	0|1:120,150:270:99:0|1:1619551_G_A:5275,0,4117:1619551	0|1:98,98:196:99:0|1:1619551_G_A:3555,0,3562:1619551	0/0:267,0:267:99:.:.:0,120,1800:.	0/0:516,0:516:99:.:.:0,120,1800:.	0/0:67,0:67:99:.:.:0,120,1800:.	0/0:99,0:99:99:.:.:0,120,1800:.	0/0:211,0:211:99:.:.:0,120,1800:.	0/0:195,0:195:99:.:.:0,120,1800:.	0|1:111,126:237:99:0|1:1619551_G_A:4722,0,3996:1619551	0|1:114,114:228:99:0|1:1619551_G_A:4218,0,4193:1619551	0|1:87,73:160:99:0|1:1619551_G_A:2456,0,3149:1619551	0|1:58,53:111:99:0|1:1619551_G_A:1932,0,2214:1619551	0|1:101,105:206:99:0|1:1619551_G_A:3750,0,3576:1619551	0|1:286,340:626:99:0|1:1619551_G_A:12695,0,10144:1619551	0|1:152,159:311:99:0|1:1619551_G_A:5771,0,5514:1619551	0|1:106,129:235:99:0|1:1619551_G_A:4722,0,3711:1619551	0/0:17,0:17:51:.:.:0,51,564:.
ERG2	C5L36_0A07370	NC_042506.1	1619575	.	T	A	104656	PASS	AC=21;AF=0.362;AN=58;BaseQRankSum=-6.250e-01;DP=7841;ExcessHet=25.6979;FS=0.526;InbreedingCoeff=-0.5676;MLEAC=21;MLEAF=0.362;MQ=60.00;MQRankSum=0.00;QD=19.06;ReadPosRankSum=0.077;SOR=0.636;ANN=A|synonymous_variant|LOW|C5L36_0A07370|C5L36_0A07370|transcript|XM_029463754.1|protein_coding|1/1|c.165A>T|p.Val55Val|165/930|165/930|55/309||,A|upstream_gene_variant|MODIFIER|C5L36_0A07360|C5L36_0A07360|tr…	GT:AD:DP:GQ:PGT:PID:PL:PS	0/0:326,0:326:99:.:.:0,120,1800:.	0|1:164,179:343:99:0|1:1619551_G_A:6533,0,6093:1619551	0|1:107,115:222:99:0|1:1619551_G_A:4190,0,3925:1619551	0|1:121,117:238:99:0|1:1619551_G_A:4148,0,4561:1619551	0/1:177,155:332:99:.:.:5601,0,6567:.	0|1:119,144:263:99:0|1:1619551_G_A:5473,0,4334:1619551	0|1:121,131:252:99:0|1:1619551_G_A:4780,0,4411:1619551	0/1:102,257:359:99:.:.:6655,0,2076:.	0|1:114,141:255:99:0|1:1619551_G_A:5118,0,4078:1619551	0|1:128,101:229:99:0|1:1619551_G_A:3638,0,4704:1619551	0/1:171,250:421:99:.:.:9310,0,5332:.	0/0:632,0:632:99:.:.:0,120,1800:.	0|1:107,124:231:99:0|1:1619551_G_A:4778,0,3809:1619551	0|1:90,95:185:99:0|1:1619551_G_A:3612,0,3306:1619551	0/0:267,0:267:99:.:.:0,120,1800:.	0/0:516,0:516:99:.:.:0,120,1800:.	0/0:67,0:67:99:.:.:0,120,1800:.	0/1:66,34:100:99:.:.:977,0,2032:.	0/0:211,0:211:99:.:.:0,120,1800:.	0/0:195,0:195:99:.:.:0,120,1800:.	0|1:96,132:228:99:0|1:1619551_G_A:4963,0,3474:1619551	0|1:112,107:219:99:0|1:1619551_G_A:4043,0,4127:1619551	0|1:77,64:141:99:0|1:1619551_G_A:2216,0,2882:1619551	0|1:53,45:98:99:0|1:1619551_G_A:1697,0,2018:1619551	0|1:94,97:191:99:0|1:1619551_G_A:3538,0,3418:1619551	0|1:286,342:628:99:0|1:1619551_G_A:12747,0,10307:1619551	0|1:156,166:322:99:0|1:1619551_G_A:5958,0,5671:1619551	0|1:105,128:233:99:0|1:1619551_G_A:4691,0,3598:1619551	0/0:19,0:19:45:.:.:0,45,675:.
ERG2	C5L36_0A07370	NC_042506.1	1619735	.	C	A	12910	PASS	AC=3;AF=0.052;AN=58;BaseQRankSum=0.767;DP=8480;ExcessHet=0.2348;FS=0.000;InbreedingCoeff=-0.0546;MLEAC=3;MLEAF=0.052;MQ=60.00;MQRankSum=0.00;QD=10.94;ReadPosRankSum=0.932;SOR=0.675;ANN=A|missense_variant|MODERATE|C5L36_0A07370|C5L36_0A07370|transcript|XM_029463754.1|protein_coding|1/1|c.5G>T|p.Ser2Ile|5/930|5/930|2/309||,A|upstream_gene_variant|MODIFIER|C5L36_0A07360|C5L36_0A07360|transcript|XM_0…	GT:AD:DP:GQ:PL	0/0:259,0:259:99:0,120,1800	0/0:406,0:406:99:0,120,1800	0/0:235,0:235:99:0,120,1800	0/0:214,0:214:99:0,120,1800	0/0:396,0:396:99:0,120,1800	0/0:249,0:249:99:0,120,1800	0/0:284,0:284:99:0,120,1800	0/1:321,164:485:99:3205,0,7760	0/0:286,0:286:99:0,120,1800	0/0:226,0:226:99:0,120,1800	0/0:362,0:362:99:0,120,1800	0/0:692,0:692:99:0,120,1800	0/0:239,0:239:99:0,120,1800	0/0:203,0:203:99:0,120,1800	0/0:292,0:292:99:0,120,1800	0/0:577,0:577:99:0,120,1800	0/1:274,267:541:99:6392,0,6370	0/1:51,103:154:99:3344,0,1328	0/0:215,0:215:99:0,120,1800	0/0:194,0:194:99:0,120,1800	0/0:234,0:234:99:0,120,1800	0/0:177,0:177:99:0,120,1800	0/0:125,0:125:99:0,120,1800	0/0:83,0:83:99:0,120,1800	0/0:204,0:204:99:0,120,1800	0/0:551,0:551:99:0,120,1800	0/0:283,0:283:99:0,120,1800	0/0:235,0:235:99:0,120,1800	0/0:14,0:14:36:0,36,540
ERG3	C5L36_0D00430	NC_042509.1	76137	.	A	C	274015	PASS	AC=49;AF=0.845;AN=58;BaseQRankSum=2.20;DP=9752;ExcessHet=0.0000;FS=0.000;InbreedingCoeff=0.8685;MLEAC=49;MLEAF=0.845;MQ=60.00;MQRankSum=0.00;QD=29.90;ReadPosRankSum=1.24;SOR=0.573;ANN=C|synonymous_variant|LOW|C5L36_0D00430|C5L36_0D00430|transcript|XM_029466921.1|protein_coding|1/1|c.78T>G|p.Ala26Ala|78/1068|78/1068|26/355||,C|upstream_gene_variant|MODIFIER|C5L36_0D00440|C5L36_0D00440|transcript|X…	GT:AD:DP:GQ:PL	1/1:0,334:334:99:9629,1000,0	1/1:1,443:444:99:12941,1318,0	1/1:0,296:296:99:9002,886,0	1/1:0,309:309:99:9392,925,0	1/1:0,455:455:99:13933,1363,0	1/1:0,434:434:99:12847,1301,0	1/1:1,368:369:99:10811,1096,0	0/1:153,365:518:99:8434,0,2860	1/1:0,359:359:99:10191,1074,0	1/1:0,292:292:99:8364,875,0	1/1:0,455:455:99:15087,1365,0	0/0:174,0:174:99:0,120,1800	1/1:1,428:429:99:12369,1244,0	1/1:0,287:287:99:9197,861,0	0/0:47,0:47:99:0,107,1755	1/1:0,641:641:99:18713,1919,0	1/1:0,503:503:99:14755,1508,0	0/0:59,0:59:99:0,111,1800	1/1:0,291:291:99:10667,874,0	0/0:81,0:81:99:0,120,1800	1/1:0,281:281:99:9960,844,0	1/1:0,251:251:99:8856,753,0	1/1:0,368:368:99:10283,1103,0	1/1:0,133:133:99:5137,400,0	1/1:0,325:325:99:10326,976,0	1/1:0,711:711:99:21278,2132,0	1/1:0,430:430:99:13661,1291,0	1/1:0,228:228:99:7172,683,0	1/1:0,21:21:63:805,63,0
ERG5	C5L36_0B12520	NC_042507.1	2659968	.	C	T	44346.8	PASS	AC=10;AF=0.172;AN=58;BaseQRankSum=-8.140e-01;DP=7815;ExcessHet=4.0552;FS=0.000;InbreedingCoeff=-0.2083;MLEAC=10;MLEAF=0.172;MQ=60.00;MQRankSum=0.00;QD=13.27;ReadPosRankSum=-2.730e-01;SOR=0.707;ANN=T|synonymous_variant|LOW|C5L36_0B12520|C5L36_0B12520|transcript|XM_029465642.1|protein_coding|1/1|c.1356G>A|p.Thr452Thr|1356/1584|1356/1584|452/527||,T|upstream_gene_variant|MODIFIER|C5L36_0B12510|C5L36…	GT:AD:DP:GQ:PL	0/0:250,0:250:99:0,120,1800	0/1:209,199:408:99:4658,0,4905	0/1:143,181:324:99:4334,0,3417	0/1:181,188:369:99:4658,0,4379	0/0:247,0:247:99:0,120,1800	0/0:250,0:250:99:0,120,1800	0/0:174,0:174:99:0,120,1800	0/0:338,0:338:99:0,120,1800	0/0:217,0:217:99:0,120,1800	0/0:164,0:164:99:0,120,1800	0/0:317,0:317:99:0,120,1800	0/0:622,0:622:99:0,120,1800	0/1:170,185:355:99:4343,0,4018	0/1:173,146:319:99:3855,0,4579	0/0:268,0:268:99:0,120,1800	0/0:462,0:462:99:0,120,1800	0/0:363,0:363:99:0,120,1800	0/1:36,108:144:99:3360,0,920	0/0:146,0:146:99:0,120,1800	0/0:161,0:161:99:0,120,1800	0/0:132,0:132:99:0,120,1800	0/0:163,0:163:99:0,120,1800	0/0:34,0:34:99:0,102,1002	0/0:35,0:35:99:0,99,1442	0/1:114,126:240:99:3380,0,2912	0/1:327,346:673:99:8425,0,8187	0/1:136,153:289:99:4094,0,3740	0/1:91,130:221:99:3286,0,2323	0/0:18,0:18:54:0,54,518
ERG5	C5L36_0B12520	NC_042507.1	2660127	.	T	C	40203.6	PASS	AC=9;AF=0.155;AN=58;BaseQRankSum=-3.810e-01;DP=7679;ExcessHet=3.1738;FS=0.519;InbreedingCoeff=-0.1837;MLEAC=9;MLEAF=0.155;MQ=60.00;MQRankSum=0.00;QD=12.79;ReadPosRankSum=0.954;SOR=0.624;ANN=C|synonymous_variant|LOW|C5L36_0B12520|C5L36_0B12520|transcript|XM_029465642.1|protein_coding|1/1|c.1197A>G|p.Pro399Pro|1197/1584|1197/1584|399/527||,C|upstream_gene_variant|MODIFIER|C5L36_0B12510|C5L36_0B1251…	GT:AD:DP:GQ:PL	0/0:250,0:250:99:0,120,1800	0/1:191,215:406:99:4912,0,4270	0/1:155,113:268:99:2702,0,3864	0/1:172,181:353:99:4302,0,4133	0/0:247,0:247:99:0,120,1800	0/0:250,0:250:99:0,120,1800	0/0:174,0:174:99:0,120,1800	0/0:338,0:338:99:0,120,1800	0/0:217,0:217:99:0,120,1800	0/0:164,0:164:99:0,120,1800	0/0:317,0:317:99:0,120,1800	0/0:622,0:622:99:0,120,1800	0/1:177,173:350:99:4353,0,4000	0/1:133,153:286:99:4216,0,3520	0/0:268,0:268:99:0,120,1800	0/0:462,0:462:99:0,120,1800	0/0:363,0:363:99:0,120,1800	0/0:109,0:109:99:0,120,1800	0/0:146,0:146:99:0,120,1800	0/0:161,0:161:99:0,120,1800	0/0:132,0:132:99:0,120,1800	0/0:163,0:163:99:0,120,1800	0/0:34,0:34:99:0,102,1002	0/0:35,0:35:99:0,99,1442	0/1:87,128:215:99:3473,0,2370	0/1:375,352:727:99:8334,0,9181	0/1:121,162:283:99:4673,0,3150	0/1:123,132:255:99:3285,0,3079	0/0:21,0:21:48:0,48,720
ERG5	C5L36_0B12520	NC_042507.1	2660154	.	T	C	37785.6	PASS	AC=9;AF=0.155;AN=58;BaseQRankSum=-8.350e-01;DP=7524;ExcessHet=3.1738;FS=0.518;InbreedingCoeff=-0.1837;MLEAC=9;MLEAF=0.155;MQ=60.00;MQRankSum=0.00;QD=12.95;ReadPosRankSum=0.728;SOR=0.651;ANN=C|synonymous_variant|LOW|C5L36_0B12520|C5L36_0B12520|transcript|XM_029465642.1|protein_coding|1/1|c.1170A>G|p.Arg390Arg|1170/1584|1170/1584|390/527||,C|upstream_gene_variant|MODIFIER|C5L36_0B12510|C5L36_0B1251…	GT:AD:DP:GQ:PL	0/0:250,0:250:99:0,120,1800	0/1:180,194:374:99:4423,0,3972	0/1:128,97:225:99:2252,0,3350	0/1:145,164:309:99:4043,0,3785	0/0:247,0:247:99:0,120,1800	0/0:250,0:250:99:0,120,1800	0/0:174,0:174:99:0,120,1800	0/0:338,0:338:99:0,120,1800	0/0:217,0:217:99:0,120,1800	0/0:164,0:164:99:0,120,1800	0/0:317,0:317:99:0,120,1800	0/0:622,0:622:99:0,120,1800	0/1:172,164:336:99:3975,0,4078	0/1:126,152:278:99:4163,0,3277	0/0:268,0:268:99:0,120,1800	0/0:462,0:462:99:0,120,1800	0/0:363,0:363:99:0,120,1800	0/0:109,0:109:99:0,120,1800	0/0:146,0:146:99:0,120,1800	0/0:161,0:161:99:0,120,1800	0/0:132,0:132:99:0,120,1800	0/0:163,0:163:99:0,120,1800	0/0:34,0:34:99:0,102,1002	0/0:35,0:35:99:0,99,1442	0/1:90,131:221:99:3593,0,2328	0/1:341,317:658:99:7449,0,8476	0/1:109,155:264:99:4464,0,2877	0/1:114,139:253:99:3470,0,2858	0/0:20,0:20:60:0,60,655
ERG5	C5L36_0B12520	NC_042507.1	2661192	.	A	G	228961	PASS	AC=52;AF=0.897;AN=58;DP=8595;ExcessHet=0.0000;FS=0.000;InbreedingCoeff=1.0000;MLEAC=52;MLEAF=0.897;MQ=60.00;QD=30.92;SOR=0.757;ANN=G|synonymous_variant|LOW|C5L36_0B12520|C5L36_0B12520|transcript|XM_029465642.1|protein_coding|1/1|c.132T>C|p.Ser44Ser|132/1584|132/1584|44/527||,G|upstream_gene_variant|MODIFIER|C5L36_0B12510|C5L36_0B12510|transcript|XM_029465641.1|protein_coding||c.-2069T>C|||||2069|…	GT:AD:DP:GQ:PL	1/1:0,308:308:99:8843,921,0	1/1:0,338:338:99:10247,1012,0	1/1:0,226:226:99:7317,677,0	1/1:0,226:226:99:7179,677,0	1/1:0,327:327:99:10444,979,0	1/1:0,313:313:99:9084,936,0	1/1:0,266:266:99:7987,796,0	1/1:0,383:383:99:10931,1147,0	1/1:0,317:317:99:8845,946,0	1/1:0,256:256:99:7213,765,0	1/1:0,368:368:99:12308,1103,0	0/0:622,0:622:99:0,120,1800	1/1:0,277:277:99:8628,827,0	1/1:0,194:194:99:6503,581,0	0/0:268,0:268:99:0,120,1800	1/1:0,535:535:99:15763,1601,0	1/1:0,471:471:99:13931,1408,0	1/1:0,117:117:99:4213,351,0	1/1:0,224:224:99:8075,672,0	0/0:161,0:161:99:0,120,1800	1/1:0,215:216:99:7723,645,0	1/1:0,198:198:99:6886,594,0	1/1:0,314:314:99:8780,939,0	1/1:0,94:94:99:3418,281,0	1/1:0,208:208:99:6761,623,0	1/1:0,666:666:99:19648,1996,0	1/1:0,322:322:99:10471,965,0	1/1:0,227:227:99:6950,679,0	1/1:0,16:16:48:547,48,0
ERG6	C5L36_0E02630	NC_042510.1	541148	.	G	A	21992.2	PASS	AC=6;AF=0.103;AN=58;BaseQRankSum=-8.750e-01;DP=6886;ExcessHet=0.0004;FS=1.107;InbreedingCoeff=0.6282;MLEAC=6;MLEAF=0.103;MQ=60.00;MQRankSum=0.00;QD=15.71;ReadPosRankSum=2.08;SOR=0.654;ANN=A|synonymous_variant|LOW|C5L36_0E02630|C5L36_0E02630|transcript|XM_029467816.1|protein_coding|1/1|c.648C>T|p.Ile216Ile|648/1140|648/1140|216/379||,A|upstream_gene_variant|MODIFIER|C5L36_0E02605|C5L36_0E02605|tra…	GT:AD:DP:GQ:PL	0/1:180,188:368:99:4266,0,4271	0/0:291,0:291:99:0,120,1800	0/0:176,0:176:99:0,120,1800	0/0:195,0:195:99:0,120,1800	0/0:254,0:254:99:0,120,1800	0/0:238,0:238:99:0,120,1800	0/0:227,0:227:99:0,120,1800	0/0:410,0:410:99:0,120,1800	0/0:238,0:238:99:0,120,1800	0/0:179,0:179:99:0,120,1800	0/0:374,0:374:99:0,120,1800	0/0:456,0:456:99:0,120,1800	0/0:242,0:242:99:0,120,1800	0/0:150,0:150:99:0,120,1800	0/0:150,0:150:99:0,120,1800	0/1:406,391:799:99:9274,0,9902	0/0:284,0:284:99:0,120,1800	0/0:103,0:103:99:0,120,1800	1/1:0,216:216:99:7850,648,0	0/0:139,0:139:99:0,120,1800	0/0:170,0:170:99:0,120,1800	0/0:175,0:175:99:0,120,1800	0/0:35,0:35:99:0,99,985	0/0:52,0:52:99:0,120,1800	0/0:164,0:164:99:0,120,1800	0/0:400,0:400:99:0,120,1800	0/0:179,0:179:99:0,120,1800	0/0:174,0:174:99:0,120,1800	1/1:0,19:19:57:657,57,0
ERG6	C5L36_0E02630	NC_042510.1	541560	.	T	A	23232.2	PASS	AC=6;AF=0.103;AN=58;BaseQRankSum=0.222;DP=6892;ExcessHet=0.0004;FS=0.000;InbreedingCoeff=0.6282;MLEAC=6;MLEAF=0.103;MQ=60.00;MQRankSum=0.00;QD=16.45;ReadPosRankSum=1.40;SOR=0.704;ANN=A|missense_variant|MODERATE|C5L36_0E02630|C5L36_0E02630|transcript|XM_029467816.1|protein_coding|1/1|c.236A>T|p.Tyr79Phe|236/1140|236/1140|79/379||,A|upstream_gene_variant|MODIFIER|C5L36_0E02605|C5L36_0E02605|transcr…	GT:AD:DP:GQ:PL	0/1:221,222:443:99:5060,0,4977	0/0:291,0:291:99:0,120,1800	0/0:176,0:176:99:0,120,1800	0/0:195,0:195:99:0,120,1800	0/0:254,0:254:99:0,120,1800	0/0:238,0:238:99:0,120,1800	0/0:227,0:227:99:0,120,1800	0/0:410,0:410:99:0,120,1800	0/0:238,0:238:99:0,120,1800	0/0:179,0:179:99:0,120,1800	0/0:374,0:374:99:0,120,1800	0/0:456,0:456:99:0,120,1800	0/0:242,0:242:99:0,120,1800	0/0:150,0:150:99:0,120,1800	0/0:150,0:150:99:0,120,1800	0/1:334,398:732:99:9451,0,7609	0/0:284,0:284:99:0,120,1800	0/0:103,0:103:99:0,120,1800	1/1:0,212:212:99:7873,637,0	0/0:139,0:139:99:0,120,1800	0/0:170,0:170:99:0,120,1800	0/0:175,0:175:99:0,120,1800	0/0:35,0:35:99:0,99,985	0/0:52,0:52:99:0,120,1800	0/0:164,0:164:99:0,120,1800	0/0:400,0:400:99:0,120,1800	0/0:179,0:179:99:0,120,1800	0/0:174,0:174:99:0,120,1800	1/1:0,25:25:75:903,75,0
CDR1	C5L36_0E05500	NC_042510.1	1217526	.	C	T	104368	PASS	AC=24;AF=0.414;AN=58;BaseQRankSum=-1.130e-01;DP=9657;ExcessHet=24.2872;FS=0.000;InbreedingCoeff=-0.5637;MLEAC=24;MLEAF=0.414;MQ=60.00;MQRankSum=0.00;QD=12.26;ReadPosRankSum=0.033;SOR=0.693;ANN=T|synonymous_variant|LOW|C5L36_0E05500|C5L36_0E05500|transcript|XM_029468111.1|protein_coding|1/1|c.1233C>T|p.Pro411Pro|1233/4461|1233/4461|411/1486||,T|downstream_gene_variant|MODIFIER|C5L36_0E05490|C5L36_…	GT:AD:DP:GQ:PL	0/1:187,205:392:99:4414,0,4314	0/1:192,211:403:99:4844,0,4351	0/1:166,145:311:99:3380,0,4125	0/1:140,162:302:99:4061,0,3315	0/1:204,238:442:99:5970,0,4954	0/1:186,196:382:99:4605,0,4414	0/1:177,166:343:99:3805,0,4331	0/1:375,232:607:99:4562,0,8592	0/1:227,219:446:99:4761,0,4847	0/1:156,148:304:99:3406,0,3522	0/1:230,213:443:99:5813,0,5970	0/0:203,0:203:99:0,120,1800	0/1:189,150:339:99:3521,0,4649	0/1:121,129:250:99:3524,0,3282	0/0:82,0:82:99:0,120,1800	0/1:397,359:756:99:8133,0,9262	0/0:478,0:478:99:0,120,1800	1/1:0,145:145:99:5309,436,0	0/0:72,0:72:99:0,120,1800	0/0:81,0:81:99:0,120,1800	0/1:142,164:306:99:4667,0,4041	0/1:119,111:230:99:3339,0,3491	0/1:168,120:288:99:2500,0,3687	0/1:87,82:169:99:2510,0,2700	0/1:142,155:297:99:4091,0,3599	0/1:347,322:669:99:7599,0,8416	0/1:180,191:371:99:5119,0,4784	0/1:147,168:315:99:4432,0,3457	0/0:24,0:24:69:0,69,1035
CDR1	C5L36_0E05500	NC_042510.1	1217788	.	A	T	19037.1	PASS	AC=5;AF=0.086;AN=58;BaseQRankSum=-6.120e-01;DP=7395;ExcessHet=0.8126;FS=1.740;InbreedingCoeff=-0.0943;MLEAC=5;MLEAF=0.086;MQ=60.00;MQRankSum=0.00;QD=12.14;ReadPosRankSum=0.068;SOR=0.664;ANN=T|missense_variant|MODERATE|C5L36_0E05500|C5L36_0E05500|transcript|XM_029468111.1|protein_coding|1/1|c.1495A>T|p.Ile499Phe|1495/4461|1495/4461|499/1486||,T|downstream_gene_variant|MODIFIER|C5L36_0E05490|C5L36_…	GT:AD:DP:GQ:PL	0/1:140,166:306:99:3849,0,3209	0/0:308,0:308:99:0,120,1800	0/0:234,0:234:99:0,120,1800	0/0:257,0:257:99:0,120,1800	0/0:359,0:359:99:0,120,1800	0/0:283,0:283:99:0,120,1800	0/0:283,0:283:99:0,120,1800	0/0:444,0:444:99:0,120,1800	0/0:246,0:246:99:0,120,1800	0/0:205,0:205:99:0,120,1800	0/0:308,0:308:99:0,120,1800	0/0:203,0:203:99:0,120,1800	0/0:270,0:270:99:0,120,1800	0/0:191,0:191:99:0,120,1800	0/0:82,0:82:99:0,120,1800	0/1:298,277:575:99:6460,0,7049	0/1:219,229:448:99:5314,0,5172	0/0:117,0:117:99:0,120,1800	0/1:112,97:209:99:3096,0,3173	0/0:81,0:81:99:0,120,1800	0/0:259,0:259:99:0,120,1800	0/0:196,0:196:99:0,120,1800	0/0:82,0:82:99:0,120,1800	0/0:102,0:102:99:0,120,1800	0/0:223,0:223:99:0,120,1800	0/0:523,0:523:99:0,120,1800	0/0:327,0:327:99:0,120,1800	0/0:217,0:217:99:0,120,1800	0/1:16,14:30:99:358,0,476
CDR1	C5L36_0E05500	NC_042510.1	1217922	.	G	A	84749.8	PASS	AC=22;AF=0.379;AN=58;BaseQRankSum=-5.900e-02;DP=8756;ExcessHet=29.3387;FS=0.000;InbreedingCoeff=-0.6111;MLEAC=22;MLEAF=0.379;MQ=60.00;MQRankSum=0.00;QD=12.13;ReadPosRankSum=0.266;SOR=0.691;ANN=A|synonymous_variant|LOW|C5L36_0E05500|C5L36_0E05500|transcript|XM_029468111.1|protein_coding|1/1|c.1629G>A|p.Glu543Glu|1629/4461|1629/4461|543/1486||,A|downstream_gene_variant|MODIFIER|C5L36_0E05490|C5L36_…	GT:AD:DP:GQ:PL	0/1:200,201:401:99:4449,0,4489	0/1:209,194:403:99:4375,0,4867	0/1:138,123:261:99:2877,0,3277	0/1:143,111:254:99:2550,0,3816	0/1:223,212:435:99:5076,0,5600	0/1:197,183:380:99:4176,0,4507	0/1:161,138:299:99:3317,0,3887	0/0:506,0:506:99:0,120,1800	0/1:179,193:372:99:4305,0,3886	0/1:143,165:308:99:3862,0,3318	0/1:198,226:426:99:5994,0,5199	0/0:203,0:203:99:0,120,1800	0/1:172,153:325:99:3592,0,4126	0/1:118,135:253:99:3677,0,3042	0/0:82,0:82:99:0,120,1800	0/1:322,325:647:99:7634,0,7358	0/0:432,0:432:99:0,120,1800	0/1:89,41:130:99:1111,0,2836	0/0:189,0:189:99:0,120,1800	0/0:81,0:81:99:0,120,1800	0/1:137,127:264:99:3673,0,4203	0/1:93,104:197:99:3169,0,2777	0/1:71,75:146:99:1672,0,1565	0/1:61,48:109:99:1439,0,2113	0/1:119,114:233:99:3145,0,3127	0/1:291,303:594:99:7194,0,6789	0/1:161,168:329:99:4524,0,4474	0/1:108,112:220:99:2943,0,2769	0/0:24,0:24:69:0,69,1035
CDR1	C5L36_0E05500	NC_042510.1	1217964	.	T	C	71143.1	PASS	AC=19;AF=0.328;AN=58;BaseQRankSum=0.213;DP=8354;ExcessHet=19.5524;FS=0.521;InbreedingCoeff=-0.4872;MLEAC=19;MLEAF=0.328;MQ=60.00;MQRankSum=0.00;QD=12.51;ReadPosRankSum=0.572;SOR=0.647;ANN=C|synonymous_variant|LOW|C5L36_0E05500|C5L36_0E05500|transcript|XM_029468111.1|protein_coding|1/1|c.1671T>C|p.His557His|1671/4461|1671/4461|557/1486||,C|downstream_gene_variant|MODIFIER|C5L36_0E05490|C5L36_0E054…	GT:AD:DP:GQ:PL	0/0:328,0:328:99:0,120,1800	0/1:191,194:385:99:4555,0,4593	0/1:130,114:244:99:2708,0,3108	0/1:140,105:245:99:2485,0,3647	0/1:214,172:386:99:4273,0,5461	0/1:185,154:339:99:3650,0,4454	0/1:135,121:256:99:2884,0,3252	0/0:506,0:506:99:0,120,1800	0/1:162,199:361:99:4424,0,3507	0/1:145,147:292:99:3533,0,3464	0/1:212,251:463:99:6898,0,5503	0/0:203,0:203:99:0,120,1800	0/1:190,159:349:99:3712,0,4528	0/1:133,129:262:99:3485,0,3656	0/0:82,0:82:99:0,120,1800	0/0:583,0:583:99:0,120,1800	0/0:432,0:432:99:0,120,1800	0/0:98,0:98:99:0,120,1800	0/0:189,0:189:99:0,120,1800	0/0:81,0:81:99:0,120,1800	0/1:142,108:250:99:3276,0,4561	0/1:101,102:203:99:3204,0,3199	0/1:78,87:165:99:1900,0,1844	0/1:61,51:112:99:1584,0,2042	0/1:116,119:235:99:3333,0,3015	0/1:291,292:583:99:7228,0,6949	0/1:165,189:354:99:5320,0,4431	0/1:102,103:205:99:2712,0,2721	0/0:19,0:19:54:0,54,810
CDR1	C5L36_0E05500	NC_042510.1	1218348	.	A	T	92779.1	PASS	AC=19;AF=0.328;AN=58;BaseQRankSum=-7.500e-02;DP=10319;ExcessHet=19.5524;FS=0.000;InbreedingCoeff=-0.4872;MLEAC=19;MLEAF=0.328;MQ=60.00;MQRankSum=0.00;QD=12.27;ReadPosRankSum=0.382;SOR=0.708;ANN=T|synonymous_variant|LOW|C5L36_0E05500|C5L36_0E05500|transcript|XM_029468111.1|protein_coding|1/1|c.2055A>T|p.Ser685Ser|2055/4461|2055/4461|685/1486||,T|upstream_gene_variant|MODIFIER|C5L36_0E05530|C5L36_0…	GT:AD:DP:GQ:PL	0/0:328,0:328:99:0,120,1800	0/1:217,236:453:99:5359,0,4980	0/1:178,142:320:99:3477,0,4420	0/1:207,174:381:99:3867,0,5063	0/1:257,239:496:99:5912,0,6290	0/1:229,217:446:99:4939,0,5325	0/1:193,178:371:99:3907,0,4392	0/0:506,0:506:99:0,120,1800	0/1:207,203:412:99:4256,0,4592	0/1:182,173:355:99:3900,0,4038	0/1:220,262:482:99:6911,0,5466	0/0:203,0:203:99:0,120,1800	0/1:219,206:425:99:4845,0,5063	0/1:160,174:334:99:4567,0,3905	0/0:82,0:82:99:0,120,1800	0/0:583,0:583:99:0,120,1800	0/0:432,0:432:99:0,120,1800	0/0:98,0:98:99:0,120,1800	0/0:189,0:189:99:0,120,1800	0/0:81,0:81:99:0,120,1800	0/1:165,162:327:99:4634,0,4586	0/1:98,138:236:99:4088,0,2729	0/1:261,265:526:99:5473,0,5497	0/1:130,153:283:99:4706,0,4089	0/1:145,153:298:99:4098,0,3877	0/1:331,339:670:99:8195,0,7703	0/1:229,240:469:99:5998,0,5975	0/1:133,148:281:99:3668,0,3006	0/0:24,0:24:53:0,53,826
CDR1	C5L36_0E05500	NC_042510.1	1218634	.	A	G	120730	PASS	AC=25;AF=0.431;AN=58;BaseQRankSum=-3.700e-02;DP=10895;ExcessHet=28.4905;FS=0.000;InbreedingCoeff=-0.6170;MLEAC=25;MLEAF=0.431;MQ=60.00;MQRankSum=0.00;QD=11.92;ReadPosRankSum=0.107;SOR=0.708;ANN=G|missense_variant|MODERATE|C5L36_0E05500|C5L36_0E05500|transcript|XM_029468111.1|protein_coding|1/1|c.2341A>G|p.Lys781Glu|2341/4461|2341/4461|781/1486||,G|upstream_gene_variant|MODIFIER|C5L36_0E05530|C5L3…	GT:AD:DP:GQ:PL	0/1:228,219:447:99:4997,0,4965	0/1:207,230:437:99:5447,0,4735	0/1:112,163:275:99:4239,0,2997	0/1:202,169:371:99:3829,0,4951	0/1:237,244:481:99:5756,0,5630	0/1:198,240:438:99:5548,0,4494	0/1:204,200:404:99:4496,0,4385	0/1:475,256:731:99:4996,0,10806	0/1:215,216:431:99:4500,0,4666	0/1:170,145:315:99:3152,0,3865	0/1:291,290:585:99:7593,0,7577	0/0:203,0:203:99:0,120,1800	0/1:215,180:395:99:4247,0,5232	0/1:137,153:290:99:3882,0,3549	0/0:82,0:82:99:0,120,1800	0/1:377,401:778:99:8904,0,8365	0/1:320,303:623:99:6646,0,7385	1/1:0,170:170:99:5925,510,0	0/0:189,0:189:99:0,120,1800	0/0:81,0:81:99:0,120,1800	0/1:173,146:319:99:4171,0,5116	0/1:143,121:264:99:3273,0,4281	0/1:229,240:469:99:5396,0,4985	0/1:89,110:199:99:3599,0,2797	0/1:126,177:303:99:4790,0,3411	0/1:375,332:707:99:7620,0,8969	0/1:247,182:429:99:4697,0,6560	0/1:144,127:271:99:3017,0,3585	0/0:23,0:23:63:0,63,739
CDR1	C5L36_0E05500	NC_042510.1	1219083	.	G	A	120451	PASS	AC=25;AF=0.431;AN=58;BaseQRankSum=-1.090e-01;DP=10522;ExcessHet=28.4905;FS=0.000;InbreedingCoeff=-0.6170;MLEAC=25;MLEAF=0.431;MQ=60.00;MQRankSum=0.00;QD=12.36;ReadPosRankSum=0.178;SOR=0.680;ANN=A|synonymous_variant|LOW|C5L36_0E05500|C5L36_0E05500|transcript|XM_029468111.1|protein_coding|1/1|c.2790G>A|p.Leu930Leu|2790/4461|2790/4461|930/1486||,A|upstream_gene_variant|MODIFIER|C5L36_0E05530|C5L36_0…	GT:AD:DP:GQ:PGT:PID:PL:PS	0/1:182,230:412:99:.:.:5057,0,3925:.	0/1:213,185:398:99:.:.:4240,0,4882:.	0/1:149,165:314:99:.:.:3965,0,3973:.	0/1:169,203:372:99:.:.:4810,0,4045:.	0/1:222,206:428:99:.:.:4997,0,5514:.	0/1:220,237:457:99:.:.:5557,0,5080:.	0/1:210,172:382:99:.:.:3918,0,4780:.	0/1:204,376:583:99:.:.:8600,0,3824:.	0/1:222,217:439:99:.:.:4512,0,4847:.	0/1:163,121:284:99:.:.:2726,0,3939:.	0/1:295,259:554:99:.:.:6611,0,7721:.	0/0:203,0:203:99:.:.:0,120,1800:.	0/1:168,201:369:99:.:.:4841,0,4132:.	0/1:177,141:318:99:.:.:3515,0,4520:.	0/0:82,0:82:99:.:.:0,120,1800:.	0/1:430,372:802:99:.:.:8125,0,9799:.	0/1:315,331:646:99:.:.:7450,0,7463:.	1|1:0,138:138:99:1|1:1219076_C_T:5348,415,0:1219076	0/0:189,0:189:99:.:.:0,120,1800:.	0/0:81,0:81:99:.:.:0,120,1800:.	0/1:169,132:301:99:.:.:3534,0,4852:.	0/1:120,145:265:99:.:.:4246,0,3430:.	0/1:224,216:440:99:.:.:4882,0,4756:.	0/1:99,120:219:99:.:.:3826,0,3099:.	0/1:164,155:319:99:.:.:3919,0,4212:.	0/1:353,308:661:99:.:.:7208,0,8396:.	0/1:178,226:404:99:.:.:5915,0,4195:.	0/1:131,112:243:99:.:.:2639,0,3465:.	0/0:34,0:34:99:.:.:0,99,1045:.
CDR1	C5L36_0E05500	NC_042510.1	1219431	.	A	G	274578	PASS	AC=51;AF=0.879;AN=58;BaseQRankSum=0.900;DP=9772;ExcessHet=0.0000;FS=0.000;InbreedingCoeff=0.8375;MLEAC=51;MLEAF=0.879;MQ=60.00;MQRankSum=0.00;QD=30.12;ReadPosRankSum=0.841;SOR=0.695;ANN=G|synonymous_variant|LOW|C5L36_0E05500|C5L36_0E05500|transcript|XM_029468111.1|protein_coding|1/1|c.3138A>G|p.Gly1046Gly|3138/4461|3138/4461|1046/1486||,G|upstream_gene_variant|MODIFIER|C5L36_0E05530|C5L36_0E05530…	GT:AD:DP:GQ:PL	1/1:0,448:448:99:12626,1342,0	1/1:2,354:356:99:10395,1018,0	1/1:0,249:249:99:7871,747,0	1/1:0,262:262:99:8567,785,0	1/1:0,366:366:99:11308,1098,0	1/1:0,354:354:99:10521,1060,0	1/1:0,286:286:99:8317,857,0	0/1:164,401:565:99:9556,0,3124	1/1:0,353:353:99:9984,1057,0	1/1:0,244:244:99:7080,731,0	1/1:0,430:432:99:13923,1290,0	0/0:203,0:203:99:0,120,1800	1/1:0,342:342:99:10390,1025,0	1/1:0,235:235:99:8062,706,0	0/0:82,0:82:99:0,120,1800	1/1:0,640:640:99:18575,1917,0	1/1:0,532:532:99:15492,1593,0	1/1:0,173:173:99:6230,520,0	1/1:0,237:237:99:8639,712,0	0/0:81,0:81:99:0,120,1800	1/1:0,299:299:99:9879,896,0	1/1:0,250:250:99:8766,750,0	1/1:0,544:544:99:15411,1630,0	1/1:1,355:356:99:12857,1056,0	1/1:0,277:277:99:9005,831,0	1/1:0,656:656:99:19761,1966,0	1/1:0,416:416:99:13585,1248,0	1/1:0,212:212:99:6471,635,0	1/1:0,34:34:99:1061,101,0
CDR1	C5L36_0E05500	NC_042510.1	1219566	.	T	C	34964.1	PASS	AC=8;AF=0.138;AN=58;BaseQRankSum=0.165;DP=8156;ExcessHet=0.2778;FS=0.000;InbreedingCoeff=0.1300;MLEAC=8;MLEAF=0.138;MQ=60.00;MQRankSum=0.00;QD=13.08;ReadPosRankSum=0.032;SOR=0.706;ANN=C|synonymous_variant|LOW|C5L36_0E05500|C5L36_0E05500|transcript|XM_029468111.1|protein_coding|1/1|c.3273T>C|p.Ala1091Ala|3273/4461|3273/4461|1091/1486||,C|upstream_gene_variant|MODIFIER|C5L36_0E05530|C5L36_0E05530|t…	GT:AD:DP:GQ:PL	0/1:233,156:389:99:3575,0,5469	0/0:340,0:340:99:0,120,1800	0/0:215,0:215:99:0,120,1800	0/0:259,0:259:99:0,120,1800	0/0:355,0:355:99:0,120,1800	0/0:340,0:340:99:0,120,1800	0/0:278,0:278:99:0,120,1800	0/1:220,383:603:99:8671,0,4309	0/0:278,0:278:99:0,120,1800	0/0:241,0:241:99:0,120,1800	0/0:332,0:332:99:0,120,1800	0/0:203,0:203:99:0,120,1800	0/0:276,0:276:99:0,120,1800	0/0:227,0:227:99:0,120,1800	0/0:82,0:82:99:0,120,1800	0/1:343,322:665:99:7124,0,7968	0/1:308,237:545:99:5268,0,7366	1/1:0,199:199:99:6752,596,0	0/1:134,108:242:99:3205,0,4202	0/0:81,0:81:99:0,120,1800	0/0:225,0:225:99:0,120,1800	0/0:221,0:221:99:0,120,1800	0/0:109,0:109:99:0,120,1800	0/0:95,0:95:99:0,120,1800	0/0:209,0:209:99:0,120,1800	0/0:537,0:537:99:0,120,1800	0/0:310,0:310:99:0,120,1800	0/0:202,0:202:99:0,120,1800	0/1:16,15:31:99:421,0,435
CDR1	C5L36_0E05500	NC_042510.1	1220564	.	A	G	87634.8	PASS	AC=21;AF=0.362;AN=58;BaseQRankSum=0.034;DP=8895;ExcessHet=25.6979;FS=0.516;InbreedingCoeff=-0.5676;MLEAC=21;MLEAF=0.362;MQ=60.00;MQRankSum=0.00;QD=12.82;ReadPosRankSum=-3.420e-01;SOR=0.644;ANN=G|missense_variant|MODERATE|C5L36_0E05500|C5L36_0E05500|transcript|XM_029468111.1|protein_coding|1/1|c.4271A>G|p.His1424Arg|4271/4461|4271/4461|1424/1486||,G|upstream_gene_variant|MODIFIER|C5L36_0E05530|C5L…	GT:AD:DP:GQ:PL	0/0:278,0:278:99:0,120,1800	0/1:216,222:438:99:5382,0,4786	0/1:132,131:263:99:3275,0,3255	0/1:139,160:299:99:4138,0,3449	0/1:188,207:395:99:5055,0,4784	0/1:220,180:400:99:4121,0,5137	0/1:150,173:323:99:4131,0,3315	0/0:411,0:411:99:0,120,1800	0/1:196,187:383:99:3927,0,4321	0/1:152,117:269:99:2555,0,3387	0/1:219,241:460:99:6305,0,5568	0/0:203,0:203:99:0,120,1800	0/1:176,190:366:99:4605,0,4288	0/1:138,145:283:99:3735,0,3646	0/0:82,0:82:99:0,120,1800	0/0:471,0:471:99:0,120,1800	0/0:266,0:266:99:0,120,1800	0/0:116,0:116:99:0,120,1800	0/1:121,111:232:99:3400,0,3723	0/0:81,0:81:99:0,120,1800	0/1:132,139:271:99:3937,0,3793	0/1:128,133:261:99:3821,0,3827	0/1:160,187:347:99:4182,0,3589	0/1:178,178:356:99:5737,0,5639	0/1:118,130:248:99:3391,0,3208	0/1:301,344:645:99:8452,0,7307	0/1:171,161:332:99:4219,0,4543	0/1:119,118:237:99:2855,0,2953	0/1:16,13:29:99:422,0,461
MDR1	C5L36_0E00650	NC_042510.1	121903	.	C	T	78800.2	PASS	AC=20;AF=0.345;AN=58;BaseQRankSum=0.286;DP=9588;ExcessHet=22.4528;FS=0.000;InbreedingCoeff=-0.5263;MLEAC=20;MLEAF=0.345;MQ=60.00;MQRankSum=0.00;QD=12.13;ReadPosRankSum=0.457;SOR=0.673;ANN=T|synonymous_variant|LOW|C5L36_0E00650|C5L36_0E00650|transcript|XM_029467613.1|protein_coding|1/1|c.216C>T|p.Pro72Pro|216/2952|216/2952|72/983||,T|downstream_gene_variant|MODIFIER|C5L36_0E00640|C5L36_0E00640|tra…	GT:AD:DP:GQ:PL	0/0:285,0:285:99:0,120,1800	0/1:222,178:400:99:3951,0,5462	0/1:160,138:298:99:3666,0,3991	0/1:176,153:329:99:3780,0,4375	0/1:226,189:415:99:4904,0,5741	0/1:183,236:419:99:5596,0,4321	0/1:184,161:345:99:3873,0,4349	0/0:465,0:465:99:0,120,1800	0/1:179,188:367:99:4043,0,3853	0/1:135,137:272:99:3326,0,3077	0/1:207,220:427:99:6248,0,5358	0/0:460,0:460:99:0,120,1800	0/1:207,173:380:99:3928,0,4869	0/1:114,138:252:99:3761,0,3139	0/0:216,0:216:99:0,120,1800	0/0:559,0:559:99:0,120,1800	0/0:457,0:457:99:0,120,1800	0/1:91,24:115:99:623,0,2904	0/0:189,0:189:99:0,120,1800	0/0:134,0:134:99:0,106,1800	0/1:154,127:281:99:3369,0,4359	0/1:138,150:288:99:4126,0,4306	0/1:137,146:283:99:3169,0,3144	0/1:67,47:114:99:1515,0,2186	0/1:131,140:271:99:3530,0,3805	0/1:293,305:598:99:7513,0,7027	0/1:216,164:380:99:4142,0,5556	0/1:111,152:263:99:3753,0,2678	0/0:27,0:27:81:0,81,930
MDR1	C5L36_0E00650	NC_042510.1	121988	.	A	G	81762.2	PASS	AC=20;AF=0.345;AN=58;BaseQRankSum=0.286;DP=9705;ExcessHet=22.4528;FS=0.000;InbreedingCoeff=-0.5263;MLEAC=20;MLEAF=0.345;MQ=60.00;MQRankSum=0.00;QD=12.05;ReadPosRankSum=0.171;SOR=0.705;ANN=G|missense_variant|MODERATE|C5L36_0E00650|C5L36_0E00650|transcript|XM_029467613.1|protein_coding|1/1|c.301A>G|p.Asn101Asp|301/2952|301/2952|101/983||,G|downstream_gene_variant|MODIFIER|C5L36_0E00640|C5L36_0E0064…	GT:AD:DP:GQ:PL	0/0:285,0:285:99:0,120,1800	0/1:210,221:431:99:4990,0,4825	0/1:165,143:308:99:3877,0,3952	0/1:189,181:370:99:4545,0,4381	0/1:248,216:464:99:5373,0,6215	0/1:190,231:421:99:5381,0,4182	0/1:195,190:385:99:4145,0,4371	0/0:465,0:465:99:0,120,1800	0/1:208,184:392:99:4159,0,4466	0/1:165,122:287:99:2547,0,3755	0/1:238,242:480:99:6485,0,6352	0/0:460,0:460:99:0,120,1800	0/1:199,182:384:99:4147,0,4691	0/1:150,136:286:99:3483,0,3954	0/0:216,0:216:99:0,120,1800	0/0:559,0:559:99:0,120,1800	0/0:457,0:457:99:0,120,1800	0/1:84,40:124:99:1145,0,2669	0/0:189,0:189:99:0,120,1800	0/0:134,0:134:99:0,106,1800	0/1:141,131:272:99:3809,0,4093	0/1:134,120:254:99:3656,0,4105	0/1:108,105:213:99:2315,0,2418	0/1:58,44:102:99:1386,0,1877	0/1:140,140:280:99:3661,0,3825	0/1:321,340:661:99:8046,0,7411	0/1:214,183:397:99:4598,0,5640	0/1:121,159:280:99:4030,0,2786	0/0:28,0:28:69:0,69,1035
MDR1	C5L36_0E00650	NC_042510.1	122008	.	A	G	81480.2	PASS	AC=20;AF=0.345;AN=58;BaseQRankSum=-1.210e-01;DP=9722;ExcessHet=22.4528;FS=0.000;InbreedingCoeff=-0.5263;MLEAC=20;MLEAF=0.345;MQ=60.00;MQRankSum=0.00;QD=12.05;ReadPosRankSum=0.101;SOR=0.675;ANN=G|synonymous_variant|LOW|C5L36_0E00650|C5L36_0E00650|transcript|XM_029467613.1|protein_coding|1/1|c.321A>G|p.Leu107Leu|321/2952|321/2952|107/983||,G|downstream_gene_variant|MODIFIER|C5L36_0E00640|C5L36_0E00…	GT:AD:DP:GQ:PL	0/0:285,0:285:99:0,120,1800	0/1:203,217:420:99:4821,0,4733	0/1:153,161:314:99:4320,0,3743	0/1:175,175:350:99:4422,0,4211	0/1:246,208:454:99:5224,0,6097	0/1:202,211:413:99:4939,0,4699	0/1:186,181:367:99:4114,0,4285	0/0:465,0:465:99:0,120,1800	0/1:202,181:383:99:4102,0,4413	0/1:165,128:293:99:2747,0,3838	0/1:250,258:508:99:6756,0,6398	0/0:460,0:460:99:0,120,1800	0/1:197,179:376:99:3991,0,4850	0/1:153,138:291:99:3582,0,3945	0/0:216,0:216:99:0,120,1800	0/0:559,0:559:99:0,120,1800	0/0:457,0:457:99:0,120,1800	0/1:81,41:122:99:1209,0,2570	0/0:189,0:189:99:0,120,1800	0/0:134,0:134:99:0,106,1800	0/1:154,139:293:99:3827,0,4623	0/1:134,130:264:99:3786,0,4104	0/1:89,106:195:99:2279,0,1979	0/1:59,40:99:99:1154,0,1930	0/1:147,153:300:99:3925,0,3896	0/1:308,348:656:99:7896,0,6845	0/1:204,188:392:99:4617,0,5467	0/1:113,159:272:99:3785,0,2632	0/0:23,0:23:63:0,63,849
MDR1	C5L36_0E00650	NC_042510.1	122146	.	C	T	213143	PASS	AC=46;AF=0.793;AN=58;BaseQRankSum=-1.153e+00;DP=9463;ExcessHet=0.0000;FS=0.000;InbreedingCoeff=0.7899;MLEAC=46;MLEAF=0.793;MQ=60.00;MQRankSum=0.00;QD=28.31;ReadPosRankSum=1.10;SOR=0.708;ANN=T|synonymous_variant|LOW|C5L36_0E00650|C5L36_0E00650|transcript|XM_029467613.1|protein_coding|1/1|c.459C>T|p.Asn153Asn|459/2952|459/2952|153/983||,T|downstream_gene_variant|MODIFIER|C5L36_0E00640|C5L36_0E00640…	GT:AD:DP:GQ:PGT:PID:PL:PS	0/1:224,213:437:99:.:.:4662,0,4902:.	1/1:0,371:371:99:.:.:11066,1112,0:.	1/1:0,270:270:99:.:.:8658,809,0:.	1/1:0,282:282:99:.:.:8953,844,0:.	1/1:0,413:413:99:.:.:12882,1238,0:.	1/1:0,324:324:99:.:.:9777,970,0:.	1/1:0,285:285:99:.:.:8503,855,0:.	0/0:465,0:465:99:.:.:0,120,1800:.	1/1:0,384:384:99:.:.:10892,1151,0:.	1/1:0,297:297:99:.:.:8543,889,0:.	1/1:0,571:571:99:.:.:18388,1713,0:.	0/0:460,0:460:99:.:.:0,120,1800:.	1/1:1,346:347:99:.:.:10197,1028,0:.	1/1:0,261:261:99:.:.:8831,783,0:.	0/0:216,0:216:99:.:.:0,120,1800:.	0/1:328,363:691:99:.:.:8129,0,7618:.	0/0:457,0:457:99:.:.:0,120,1800:.	1/1:0,138:138:99:.:.:4952,414,0:.	1/1:0,213:213:99:.:.:7687,639,0:.	0/0:134,0:134:99:.:.:0,106,1800:.	1/1:0,267:267:99:.:.:9189,800,0:.	1/1:0,241:241:99:.:.:8537,722,0:.	1/1:0,174:174:99:.:.:4761,522,0:.	1/1:0,96:96:99:.:.:3399,288,0:.	1/1:0,295:295:99:.:.:9467,884,0:.	1/1:0,541:541:99:.:.:16032,1620,0:.	1/1:1,355:356:99:.:.:11176,1024,0:.	1/1:0,240:240:99:.:.:7158,720,0:.	1|1:0,35:35:99:1|1:122125_A_T:1151,105,0:122125
MDR1	C5L36_0E00650	NC_042510.1	122695	.	C	T	73698.2	PASS	AC=20;AF=0.345;AN=58;BaseQRankSum=0.474;DP=9039;ExcessHet=22.4528;FS=0.000;InbreedingCoeff=-0.5263;MLEAC=20;MLEAF=0.345;MQ=60.00;MQRankSum=0.00;QD=12.14;ReadPosRankSum=0.865;SOR=0.707;ANN=T|synonymous_variant|LOW|C5L36_0E00650|C5L36_0E00650|transcript|XM_029467613.1|protein_coding|1/1|c.1008C>T|p.Cys336Cys|1008/2952|1008/2952|336/983||,T|downstream_gene_variant|MODIFIER|C5L36_0E00640|C5L36_0E0064…	GT:AD:DP:GQ:PL	0/0:325,0:325:99:0,120,1800	0/1:210,204:414:99:4539,0,4774	0/1:133,147:280:99:3791,0,3390	0/1:158,152:310:99:3907,0,3872	0/1:210,188:398:99:4830,0,5264	0/1:199,172:371:99:3810,0,4726	0/1:183,183:366:99:4518,0,4322	0/0:465,0:465:99:0,120,1800	0/1:212,176:388:99:3769,0,4574	0/1:155,125:280:99:2858,0,3600	0/1:220,241:461:99:6280,0,5831	0/0:460,0:460:99:0,120,1800	0/1:159,136:295:99:3438,0,4045	0/1:118,105:223:99:2775,0,3124	0/0:216,0:216:99:0,120,1800	0/0:554,0:554:99:0,120,1800	0/0:457,0:457:99:0,120,1800	0/1:89,51:140:99:1386,0,2738	0/0:203,0:203:99:0,120,1800	0/0:134,0:134:99:0,106,1800	0/1:110,118:228:99:3664,0,3056	0/1:108,143:251:99:4265,0,3038	0/1:53,38:91:99:837,0,1292	0/1:28,36:64:99:1173,0,909	0/1:145,148:293:99:3905,0,3867	0/1:333,257:590:99:6002,0,8083	0/1:175,175:350:99:4642,0,4554	0/1:141,138:279:99:3325,0,3418	0/0:29,0:29:78:0,78,1170
MDR1	C5L36_0E00650	NC_042510.1	122830	.	T	C	261829	PASS	AC=51;AF=0.879;AN=58;BaseQRankSum=1.62;DP=9970;ExcessHet=0.0000;FS=0.000;InbreedingCoeff=0.8375;MLEAC=51;MLEAF=0.879;MQ=60.00;MQRankSum=0.00;QD=30.20;ReadPosRankSum=2.25;SOR=0.746;ANN=C|synonymous_variant|LOW|C5L36_0E00650|C5L36_0E00650|transcript|XM_029467613.1|protein_coding|1/1|c.1143T>C|p.Asp381Asp|1143/2952|1143/2952|381/983||,C|downstream_gene_variant|MODIFIER|C5L36_0E00640|C5L36_0E00640|tr…	GT:AD:DP:GQ:PL	1/1:0,394:394:99:11522,1180,0	1/1:0,385:385:99:11853,1154,0	1/1:0,298:298:99:9693,894,0	1/1:0,297:297:99:9169,890,0	1/1:0,425:425:99:13168,1270,0	1/1:0,380:380:99:11328,1138,0	1/1:0,343:343:99:9865,1027,0	0/1:217,388:605:99:9311,0,4210	1/1:0,382:382:99:10997,1143,0	1/1:2,277:281:99:8182,784,0	1/1:0,511:511:99:16950,1531,0	0/0:460,0:460:99:0,120,1800	1/1:0,308:308:99:9830,924,0	1/1:0,251:251:99:8218,751,0	0/0:216,0:216:99:0,120,1800	1/1:0,657:657:99:19579,1968,0	1/1:0,594:594:99:18215,1779,0	1/1:0,141:141:99:5150,423,0	1/1:0,231:231:99:8200,694,0	0/0:134,0:134:99:0,106,1800	1/1:0,217:217:99:7468,652,0	1/1:0,247:247:99:8661,742,0	1/1:0,119:119:99:3323,357,0	1/1:0,75:75:99:2882,226,0	1/1:0,262:262:99:8587,786,0	1/1:0,618:618:99:18573,1852,0	1/1:0,374:374:99:12003,1121,0	1/1:0,257:257:99:8081,771,0	1/1:0,21:21:63:775,63,0
MDR1	C5L36_0E00650	NC_042510.1	122887	.	T	C	82194.2	PASS	AC=20;AF=0.345;AN=58;BaseQRankSum=-2.900e-02;DP=9295;ExcessHet=22.4528;FS=0.000;InbreedingCoeff=-0.5263;MLEAC=20;MLEAF=0.345;MQ=60.00;MQRankSum=0.00;QD=13.47;ReadPosRankSum=-7.500e-02;SOR=0.666;ANN=C|synonymous_variant|LOW|C5L36_0E00650|C5L36_0E00650|transcript|XM_029467613.1|protein_coding|1/1|c.1200T>C|p.Phe400Phe|1200/2952|1200/2952|400/983||,C|downstream_gene_variant|MODIFIER|C5L36_0E00640|C5…	GT:AD:DP:GQ:PL	0/0:329,0:329:99:0,120,1800	0/1:192,200:392:99:4785,0,4388	0/1:135,173:308:99:4595,0,3278	0/1:138,152:290:99:3692,0,3408	0/1:194,194:388:99:4903,0,4861	0/1:162,212:374:99:5154,0,3573	0/1:163,151:314:99:3702,0,3872	0/0:534,0:534:99:0,120,1800	0/1:165,201:366:99:4556,0,3529	0/1:133,143:276:99:3300,0,3147	0/1:224,242:466:99:6600,0,5885	0/0:460,0:460:99:0,120,1800	0/1:165,150:315:99:3686,0,4045	0/1:121,129:250:99:3425,0,3347	0/0:216,0:216:99:0,120,1800	0/0:625,0:625:99:0,120,1800	0/0:582,0:582:99:0,120,1800	0/1:47,93:140:99:2963,0,1352	0/0:176,0:176:99:0,120,1800	0/0:134,0:134:99:0,106,1800	0/1:98,118:216:99:3540,0,2844	0/1:120,118:238:99:3377,0,3544	0/1:61,88:149:99:1970,0,1249	0/1:30,42:72:99:1331,0,940	0/1:127,149:276:99:3920,0,3130	0/1:318,364:682:99:8694,0,7481	0/1:163,199:362:99:5245,0,4398	0/1:121,109:230:99:2772,0,3154	0/0:21,0:21:63:0,63,727
MDR1	C5L36_0E00650	NC_042510.1	123170	.	C	T	213774	PASS	AC=45;AF=0.776;AN=58;BaseQRankSum=-1.121e+00;DP=9152;ExcessHet=0.0000;FS=0.000;InbreedingCoeff=0.7026;MLEAC=45;MLEAF=0.776;MQ=60.00;MQRankSum=0.00;QD=26.96;ReadPosRankSum=0.263;SOR=0.688;ANN=T|synonymous_variant|LOW|C5L36_0E00650|C5L36_0E00650|transcript|XM_029467613.1|protein_coding|1/1|c.1483C>T|p.Leu495Leu|1483/2952|1483/2952|495/983||,T|downstream_gene_variant|MODIFIER|C5L36_0E00640|C5L36_0E0…	GT:AD:DP:GQ:PL	0/1:261,214:475:99:4735,0,6271	1/1:1,384:385:99:11145,1108,0	1/1:0,215:215:99:7181,645,0	1/1:0,246:246:99:7627,736,0	1/1:0,404:404:99:12623,1211,0	1/1:0,328:328:99:9939,980,0	1/1:0,272:272:99:8083,813,0	0/1:199,425:624:99:9864,0,3796	1/1:0,405:405:99:11367,1212,0	1/1:0,229:229:99:6777,684,0	1/1:0,554:554:99:17773,1657,0	0/0:460,0:460:99:0,120,1800	1/1:0,342:342:99:10508,1024,0	1/1:0,215:215:99:7020,643,0	0/0:216,0:216:99:0,120,1800	0/1:371,326:697:99:7532,0,8965	1/1:0,568:568:99:16914,1700,0	1/1:0,110:110:99:3972,330,0	0/0:176,0:176:99:0,120,1800	0/0:134,0:134:99:0,106,1800	1/1:0,205:205:99:7368,616,0	1/1:0,218:218:99:7920,655,0	1/1:0,51:51:99:1509,153,0	1/1:0,52:52:99:2086,156,0	1/1:0,251:251:99:8187,752,0	1/1:0,497:497:99:14850,1489,0	1/1:0,311:311:99:10418,934,0	1/1:0,276:276:99:8236,828,0	0/0:36,0:36:96:0,96,1440
MDR1	C5L36_0E00650	NC_042510.1	123456	.	C	T	72917.2	PASS	AC=20;AF=0.345;AN=58;BaseQRankSum=0.145;DP=8763;ExcessHet=22.4528;FS=0.000;InbreedingCoeff=-0.5263;MLEAC=20;MLEAF=0.345;MQ=60.00;MQRankSum=0.00;QD=12.08;ReadPosRankSum=-2.490e-01;SOR=0.696;ANN=T|missense_variant|MODERATE|C5L36_0E00650|C5L36_0E00650|transcript|XM_029467613.1|protein_coding|1/1|c.1769C>T|p.Ala590Val|1769/2952|1769/2952|590/983||,T|downstream_gene_variant|MODIFIER|C5L36_0E00640|C5L3…	GT:AD:DP:GQ:PL	0/0:300,0:300:99:0,120,1800	0/1:206,209:415:99:4775,0,4626	0/1:111,125:236:99:3263,0,2997	0/1:182,142:324:99:3350,0,4193	0/1:215,188:403:99:4349,0,5622	0/1:216,208:424:99:4738,0,4817	0/1:204,197:401:99:4424,0,4473	0/0:494,0:494:99:0,120,1800	0/1:199,183:382:99:3957,0,4336	0/1:140,155:295:99:3559,0,3124	0/1:274,269:543:99:6809,0,7136	0/0:460,0:460:99:0,120,1800	0/1:189,181:370:99:4271,0,4615	0/1:127,141:268:99:3738,0,3269	0/0:216,0:216:99:0,120,1800	0/0:436,0:436:99:0,120,1800	0/0:363,0:363:99:0,120,1800	0/1:77,44:121:99:1163,0,2427	0/0:176,0:176:99:0,120,1800	0/0:134,0:134:99:0,106,1800	0/1:107,107:214:99:3214,0,3188	0/1:115,136:251:99:4075,0,3332	0/1:26,19:45:99:385,0,576	0/1:30,31:61:99:992,0,967	0/1:130,125:255:99:3401,0,3365	0/1:239,240:479:99:5963,0,5651	0/1:167,158:325:99:4175,0,4501	0/1:128,98:226:99:2332,0,3161	0/0:29,0:29:87:0,87,1036
MDR1	C5L36_0E00650	NC_042510.1	123521	.	A	G	117633	PASS	AC=20;AF=0.345;AN=58;BaseQRankSum=0.560;DP=8779;ExcessHet=22.4528;FS=0.000;InbreedingCoeff=-0.5263;MLEAC=20;MLEAF=0.345;MQ=60.00;MQRankSum=0.00;QD=19.40;ReadPosRankSum=0.499;SOR=0.703;ANN=G|missense_variant|MODERATE|C5L36_0E00650|C5L36_0E00650|transcript|XM_029467613.1|protein_coding|1/1|c.1834A>G|p.Asn612Asp|1834/2952|1834/2952|612/983||,G|downstream_gene_variant|MODIFIER|C5L36_0E00640|C5L36_0E0…	GT:AD:DP:GQ:PGT:PID:PL:PS	0/0:300,0:300:99:.:.:0,120,1800:.	0|1:192,204:396:99:0|1:123521_A_G:7956,0,7357:123521	0/1:110,148:258:99:.:.:5812,0,4173:.	0|1:175,164:339:99:0|1:123521_A_G:6249,0,6820:123521	0|1:213,210:423:99:0|1:123521_A_G:8076,0,8261:123521	0|1:177,215:392:99:0|1:123521_A_G:8479,0,6747:123521	0|1:178,176:354:99:0|1:123521_A_G:6784,0,6896:123521	0/0:494,0:494:99:.:.:0,120,1800:.	0|1:192,207:399:99:0|1:123521_A_G:8073,0,7385:123521	0|1:142,142:284:99:0|1:123521_A_G:5366,0,5478:123521	0|1:247,249:496:99:0|1:123521_A_G:9604,0,9579:123521	0/0:460,0:460:99:.:.:0,120,1800:.	0|1:207,176:383:99:0|1:123521_A_G:6657,0,8108:123521	0|1:104,128:232:99:0|1:123521_A_G:5056,0,3952:123521	0/0:216,0:216:99:.:.:0,120,1800:.	0/0:436,0:436:99:.:.:0,120,1800:.	0/0:363,0:363:99:.:.:0,120,1800:.	0|1:79,38:117:99:0|1:123521_A_G:1332,0,3188:123521	0/0:176,0:176:99:.:.:0,120,1800:.	0/0:134,0:134:99:.:.:0,106,1800:.	0|1:119,104:223:99:0|1:123521_A_G:4005,0,4663:123521	0|1:107,130:237:99:0|1:123521_A_G:5093,0,4057:123521	0|1:31,25:56:99:0|1:123521_A_G:956,0,1216:123521	0|1:33,40:73:99:0|1:123521_A_G:1580,0,1239:123521	0|1:129,126:255:99:0|1:123521_A_G:4851,0,5027:123521	0|1:278,293:571:99:0|1:123521_A_G:11443,0,10723:123521	0|1:181,153:334:99:0|1:123521_A_G:5874,0,7081:123521	0|1:128,115:243:99:0|1:123521_A_G:4403,0,5017:123521	0/0:24,0:24:63:.:.:0,63,945:.
MDR1	C5L36_0E00650	NC_042510.1	123522	.	A	C	117634	PASS	AC=20;AF=0.345;AN=58;BaseQRankSum=0.710;DP=8790;ExcessHet=22.4528;FS=0.000;InbreedingCoeff=-0.5263;MLEAC=20;MLEAF=0.345;MQ=60.00;MQRankSum=0.00;QD=19.40;ReadPosRankSum=0.601;SOR=0.705;ANN=C|missense_variant|MODERATE|C5L36_0E00650|C5L36_0E00650|transcript|XM_029467613.1|protein_coding|1/1|c.1835A>C|p.Asn612Thr|1835/2952|1835/2952|612/983||,C|downstream_gene_variant|MODIFIER|C5L36_0E00640|C5L36_0E0…	GT:AD:DP:GQ:PGT:PID:PL:PS	0/0:300,0:300:99:.:.:0,120,1800:.	0|1:192,204:396:99:0|1:123521_A_G:7956,0,7357:123521	0/1:108,148:258:99:.:.:5813,0,4124:.	0|1:175,164:339:99:0|1:123521_A_G:6249,0,6820:123521	0|1:213,210:423:99:0|1:123521_A_G:8076,0,8261:123521	0|1:177,215:392:99:0|1:123521_A_G:8479,0,6747:123521	0|1:178,176:354:99:0|1:123521_A_G:6784,0,6896:123521	0/0:494,0:494:99:.:.:0,120,1800:.	0|1:192,207:399:99:0|1:123521_A_G:8073,0,7385:123521	0|1:142,142:284:99:0|1:123521_A_G:5366,0,5478:123521	0|1:247,249:496:99:0|1:123521_A_G:9604,0,9579:123521	0/0:460,0:460:99:.:.:0,120,1800:.	0|1:207,176:383:99:0|1:123521_A_G:6657,0,8108:123521	0|1:104,128:232:99:0|1:123521_A_G:5056,0,3952:123521	0/0:216,0:216:99:.:.:0,120,1800:.	0/0:436,0:436:99:.:.:0,120,1800:.	0/0:363,0:363:99:.:.:0,120,1800:.	0|1:79,38:117:99:0|1:123521_A_G:1332,0,3188:123521	0/0:176,0:176:99:.:.:0,120,1800:.	0/0:134,0:134:99:.:.:0,106,1800:.	0|1:119,104:223:99:0|1:123521_A_G:4005,0,4663:123521	0|1:107,130:237:99:0|1:123521_A_G:5093,0,4057:123521	0|1:31,25:56:99:0|1:123521_A_G:956,0,1216:123521	0|1:33,40:73:99:0|1:123521_A_G:1580,0,1239:123521	0|1:129,126:255:99:0|1:123521_A_G:4851,0,5027:123521	0|1:278,293:571:99:0|1:123521_A_G:11443,0,10723:123521	0|1:181,153:334:99:0|1:123521_A_G:5874,0,7081:123521	0|1:128,115:243:99:0|1:123521_A_G:4403,0,5017:123521	0/0:24,0:24:63:.:.:0,63,945:.
MDR1	C5L36_0E00650	NC_042510.1	123550	.	A	C	76976.2	PASS	AC=20;AF=0.345;AN=58;BaseQRankSum=0.153;DP=8727;ExcessHet=22.4528;FS=0.000;InbreedingCoeff=-0.5263;MLEAC=20;MLEAF=0.345;MQ=60.00;MQRankSum=0.00;QD=12.81;ReadPosRankSum=-2.830e-01;SOR=0.729;ANN=C|synonymous_variant|LOW|C5L36_0E00650|C5L36_0E00650|transcript|XM_029467613.1|protein_coding|1/1|c.1863A>C|p.Thr621Thr|1863/2952|1863/2952|621/983||,C|downstream_gene_variant|MODIFIER|C5L36_0E00640|C5L36_0…	GT:AD:DP:GQ:PL	0/0:300,0:300:99:0,120,1800	0/1:186,201:387:99:4836,0,4093	0/1:106,171:277:99:4457,0,2662	0/1:163,167:330:99:3988,0,3886	0/1:192,211:403:99:5372,0,5009	0/1:161,195:356:99:4548,0,3744	0/1:168,174:342:99:4196,0,3861	0/0:494,0:494:99:0,120,1800	0/1:182,205:387:99:4656,0,3971	0/1:139,150:289:99:3409,0,3193	0/1:251,245:496:99:6639,0,6814	0/0:460,0:460:99:0,120,1800	0/1:197,171:368:99:4042,0,4733	0/1:109,131:240:99:3717,0,2958	0/0:216,0:216:99:0,120,1800	0/0:436,0:436:99:0,120,1800	0/0:363,0:363:99:0,120,1800	0/1:79,33:112:99:922,0,2631	0/0:176,0:176:99:0,120,1800	0/0:134,0:134:99:0,106,1800	0/1:109,99:208:99:2893,0,3065	0/1:108,127:235:99:3744,0,3289	0/1:38,33:71:99:786,0,811	0/1:32,41:73:99:1290,0,1047	0/1:129,126:255:99:3305,0,3332	0/1:271,295:566:99:7009,0,6216	0/1:200,171:371:99:4430,0,5545	0/1:127,116:243:99:2753,0,3178	0/0:23,0:23:66:0,66,864
MDR1	C5L36_0E00650	NC_042510.1	123946	.	C	A	74171.1	PASS	AC=19;AF=0.328;AN=58;BaseQRankSum=-1.060e-01;DP=8971;ExcessHet=19.5524;FS=0.516;InbreedingCoeff=-0.4872;MLEAC=19;MLEAF=0.328;MQ=60.00;MQRankSum=0.00;QD=12.16;ReadPosRankSum=-5.000e-03;SOR=0.733;ANN=A|synonymous_variant|LOW|C5L36_0E00650|C5L36_0E00650|transcript|XM_029467613.1|protein_coding|1/1|c.2259C>A|p.Pro753Pro|2259/2952|2259/2952|753/983||,A|downstream_gene_variant|MODIFIER|C5L36_0E00640|C5…	GT:AD:DP:GQ:PL	0/0:300,0:300:99:0,120,1800	0/1:199,164:363:99:3823,0,4692	0/1:129,132:261:99:3208,0,3318	0/1:142,121:263:99:3046,0,3724	0/1:197,210:407:99:5374,0,4963	0/1:199,210:409:99:4877,0,4546	0/1:167,152:319:99:3517,0,3940	0/0:494,0:494:99:0,120,1800	0/1:163,196:359:99:4380,0,3318	0/1:135,128:263:99:2799,0,2993	0/1:215,208:423:99:5916,0,6177	0/0:460,0:460:99:0,120,1800	0/1:188,164:352:99:4103,0,4718	0/1:102,155:257:99:4161,0,2661	0/0:216,0:216:99:0,120,1800	0/0:436,0:436:99:0,120,1800	0/0:363,0:363:99:0,120,1800	0/0:101,0:101:99:0,120,1800	0/0:176,0:176:99:0,120,1800	0/0:134,0:134:99:0,106,1800	0/1:134,124:258:99:3615,0,3850	0/1:100,111:211:99:3250,0,2740	0/1:154,156:310:99:3205,0,3206	0/1:57,37:94:99:1061,0,1832	0/1:158,128:286:99:3346,0,4197	0/1:346,343:689:99:8016,0,7850	0/1:193,162:355:99:4025,0,5027	0/1:119,104:223:99:2470,0,3041	0/0:30,0:30:81:0,81,1215
MDR1	C5L36_0E00650	NC_042510.1	124135	.	T	C	86588.1	PASS	AC=19;AF=0.328;AN=58;BaseQRankSum=-3.080e-01;DP=9963;ExcessHet=19.5524;FS=0.000;InbreedingCoeff=-0.4872;MLEAC=19;MLEAF=0.328;MQ=60.00;MQRankSum=0.00;QD=12.17;ReadPosRankSum=0.249;SOR=0.695;ANN=C|synonymous_variant|LOW|C5L36_0E00650|C5L36_0E00650|transcript|XM_029467613.1|protein_coding|1/1|c.2448T>C|p.Val816Val|2448/2952|2448/2952|816/983||,C|downstream_gene_variant|MODIFIER|C5L36_0E00640|C5L36_0…	GT:AD:DP:GQ:PL	0/0:300,0:300:99:0,120,1800	0/1:247,210:457:99:4618,0,5791	0/1:164,170:334:99:4116,0,4106	0/1:164,167:331:99:4281,0,3948	0/1:230,259:489:99:6318,0,5703	0/1:241,227:468:99:5483,0,5446	0/1:222,186:408:99:4139,0,5079	0/0:494,0:494:99:0,120,1800	0/1:236,186:424:99:4078,0,5335	0/1:168,176:344:99:3938,0,3729	0/1:268,278:546:99:7428,0,7027	0/0:460,0:460:99:0,120,1800	0/1:188,203:391:99:4698,0,4648	0/1:145,110:255:99:2738,0,3923	0/0:216,0:216:99:0,120,1800	0/0:436,0:436:99:0,120,1800	0/0:363,0:363:99:0,120,1800	0/0:101,0:101:99:0,120,1800	0/0:176,0:176:99:0,120,1800	0/0:134,0:134:99:0,106,1800	0/1:121,129:250:99:3919,0,3501	0/1:121,138:259:99:4134,0,3421	0/1:218,200:418:99:4336,0,4932	0/1:66,60:126:99:1808,0,2133	0/1:140,142:282:99:3719,0,3727	0/1:344,369:713:99:8942,0,7869	0/1:192,185:377:99:4570,0,4834	0/1:107,135:242:99:3346,0,2777	0/0:22,0:22:63:0,63,732
MDR1	C5L36_0E00650	NC_042510.1	124288	.	T	C	87142.1	PASS	AC=19;AF=0.328;AN=58;BaseQRankSum=0.435;DP=10108;ExcessHet=19.5524;FS=0.000;InbreedingCoeff=-0.4872;MLEAC=19;MLEAF=0.328;MQ=60.00;MQRankSum=0.00;QD=12.22;ReadPosRankSum=-9.900e-02;SOR=0.685;ANN=C|synonymous_variant|LOW|C5L36_0E00650|C5L36_0E00650|transcript|XM_029467613.1|protein_coding|1/1|c.2601T>C|p.Thr867Thr|2601/2952|2601/2952|867/983||,C|downstream_gene_variant|MODIFIER|C5L36_0E00640|C5L36_…	GT:AD:DP:GQ:PL	0/0:300,0:300:99:0,120,1800	0/1:261,247:508:99:5331,0,5659	0/1:165,152:317:99:3829,0,3842	0/1:151,180:331:99:4203,0,3453	0/1:223,221:444:99:5429,0,5340	0/1:224,214:438:99:4969,0,4816	0/1:191,209:400:99:4541,0,4351	0/0:494,0:494:99:0,120,1800	0/1:185,184:369:99:4071,0,3914	0/1:140,171:311:99:3953,0,2934	0/1:267,228:495:99:6155,0,6841	0/0:460,0:460:99:0,120,1800	0/1:185,146:331:99:3518,0,4418	0/1:151,148:299:99:3885,0,3859	0/0:216,0:216:99:0,120,1800	0/0:436,0:436:99:0,120,1800	0/0:363,0:363:99:0,120,1800	0/0:101,0:101:99:0,120,1800	0/0:176,0:176:99:0,120,1800	0/0:134,0:134:99:0,106,1800	0/1:113,143:256:99:4217,0,3183	0/1:103,129:232:99:3896,0,2915	0/1:285,281:566:99:5834,0,6152	0/1:82,95:177:99:2872,0,2559	0/1:145,176:321:99:4565,0,3871	0/1:365,352:717:99:8180,0,8608	0/1:160,200:360:99:5061,0,4134	0/1:149,110:259:99:2654,0,3766	0/0:25,0:25:69:0,69,1035
MDR1	C5L36_0E00650	NC_042510.1	124561	.	A	G	106959	PASS	AC=19;AF=0.328;AN=58;BaseQRankSum=-3.060e-01;DP=8217;ExcessHet=19.5524;FS=0.000;InbreedingCoeff=-0.4872;MLEAC=19;MLEAF=0.328;MQ=60.00;MQRankSum=0.00;QD=19.60;ReadPosRankSum=-5.700e-02;SOR=0.687;ANN=G|synonymous_variant|LOW|C5L36_0E00650|C5L36_0E00650|transcript|XM_029467613.1|protein_coding|1/1|c.2874A>G|p.Glu958Glu|2874/2952|2874/2952|958/983||,G|downstream_gene_variant|MODIFIER|C5L36_0E00640|C5…	GT:AD:DP:GQ:PGT:PID:PL:PS	0/0:300,0:300:99:.:.:0,120,1800:.	0|1:166,178:344:99:0|1:124561_A_G:6561,0,6305:124561	0|1:116,145:261:99:0|1:124561_A_G:5325,0,4204:124561	0|1:128,126:254:99:0|1:124561_A_G:4703,0,4683:124561	0|1:187,224:411:99:0|1:124561_A_G:8455,0,6653:124561	0|1:165,169:334:99:0|1:124561_A_G:6282,0,6155:124561	0|1:150,155:305:99:0|1:124561_A_G:5766,0,5599:124561	0/0:410,0:410:99:.:.:0,120,1800:.	0|1:119,191:310:99:0|1:124561_A_G:7246,0,4180:124561	0|1:139,139:278:99:0|1:124561_A_G:5083,0,5072:124561	0/1:222,230:452:99:.:.:8421,0,6007:.	0/0:460,0:460:99:.:.:0,120,1800:.	0/1:128,138:266:99:.:.:4926,0,3322:.	0|1:93,117:210:99:0|1:124561_A_G:4537,0,3451:124561	0/0:216,0:216:99:.:.:0,120,1800:.	0/0:436,0:436:99:.:.:0,120,1800:.	0/0:363,0:363:99:.:.:0,120,1800:.	0/0:101,0:101:99:.:.:0,120,1800:.	0/0:176,0:176:99:.:.:0,120,1800:.	0/0:134,0:134:99:.:.:0,106,1800:.	0|1:94,131:225:99:0|1:124561_A_G:5115,0,3422:124561	0|1:123,107:230:99:0|1:124561_A_G:4047,0,4755:124561	0|1:81,76:157:99:0|1:124561_A_G:2927,0,3103:124561	0|1:46,42:88:99:0|1:124561_A_G:1606,0,1791:124561	0|1:105,106:211:99:0|1:124561_A_G:3979,0,4017:124561	0|1:288,317:605:99:0|1:124561_A_G:11922,0,10823:124561	0|1:143,128:271:99:0|1:124561_A_G:4838,0,5450:124561	0|1:108,136:244:99:0|1:124561_A_G:5241,0,3973:124561	0/0:24,0:24:72:.:.:0,72,781:.
MDR1	C5L36_0E00650	NC_042510.1	124572	.	A	T	100378	PASS	AC=19;AF=0.328;AN=58;BaseQRankSum=-2.560e-01;DP=8010;ExcessHet=19.5524;FS=0.000;InbreedingCoeff=-0.4872;MLEAC=19;MLEAF=0.328;MQ=60.00;MQRankSum=0.00;QD=18.91;ReadPosRankSum=-1.620e-01;SOR=0.676;ANN=T|missense_variant|MODERATE|C5L36_0E00650|C5L36_0E00650|transcript|XM_029467613.1|protein_coding|1/1|c.2885A>T|p.Tyr962Phe|2885/2952|2885/2952|962/983||,T|downstream_gene_variant|MODIFIER|C5L36_0E00640…	GT:AD:DP:GQ:PGT:PID:PL:PS	0/0:300,0:300:99:.:.:0,120,1800:.	0|1:169,170:339:99:0|1:124561_A_G:6392,0,6408:124561	0|1:115,136:251:99:0|1:124561_A_G:5082,0,4196:124561	0|1:124,120:244:99:0|1:124561_A_G:4514,0,4573:124561	0|1:172,214:386:99:0|1:124561_A_G:8234,0,6321:124561	0|1:160,176:336:99:0|1:124561_A_G:6408,0,5968:124561	0|1:148,149:297:99:0|1:124561_A_G:5578,0,5639:124561	0/0:410,0:410:99:.:.:0,120,1800:.	0|1:118,181:299:99:0|1:124561_A_G:7001,0,4153:124561	0|1:138,126:264:99:0|1:124561_A_G:4770,0,5164:124561	0/1:227,197:424:99:.:.:5309,0,8703:.	0/0:460,0:460:99:.:.:0,120,1800:.	0/1:130,115:245:99:.:.:2812,0,4685:.	0|1:92,120:212:99:0|1:124561_A_G:4589,0,3394:124561	0/0:216,0:216:99:.:.:0,120,1800:.	0/0:436,0:436:99:.:.:0,120,1800:.	0/0:363,0:363:99:.:.:0,120,1800:.	0/0:101,0:101:99:.:.:0,120,1800:.	0/0:176,0:176:99:.:.:0,120,1800:.	0/0:134,0:134:99:.:.:0,106,1800:.	0|1:96,135:231:99:0|1:124561_A_G:5225,0,3487:124561	0|1:125,112:237:99:0|1:124561_A_G:4232,0,4820:124561	0|1:78,77:155:99:0|1:124561_A_G:2924,0,2989:124561	0|1:47,44:91:99:0|1:124561_A_G:1683,0,1816:124561	0|1:103,99:202:99:0|1:124561_A_G:3834,0,3969:124561	0|1:282,311:593:99:0|1:124561_A_G:11774,0,10634:124561	0|1:136,125:261:99:0|1:124561_A_G:4756,0,5273:124561	0|1:105,136:241:99:0|1:124561_A_G:5282,0,3878:124561	0/0:24,0:24:72:.:.:0,72,781:.
MDR1	C5L36_0E00650	NC_042510.1	124639	.	A	G	62392.1	PASS	AC=19;AF=0.328;AN=58;BaseQRankSum=-4.900e-01;DP=7517;ExcessHet=19.5524;FS=0.000;InbreedingCoeff=-0.4872;MLEAC=19;MLEAF=0.328;MQ=60.00;MQRankSum=0.00;QD=13.14;ReadPosRankSum=-2.260e-01;SOR=0.676;ANN=G|splice_region_variant&stop_retained_variant|LOW|C5L36_0E00650|C5L36_0E00650|transcript|XM_029467613.1|protein_coding|1/1|c.2952A>G|p.Ter984Ter|2952/2952|2952/2952|984/983||,G|downstream_gene_variant|…	GT:AD:DP:GQ:PL	0/0:300,0:300:99:0,120,1800	0/1:176,142:318:99:3257,0,4262	0/1:96,136:234:99:3528,0,2422	0/1:116,89:205:99:2353,0,3174	0/1:151,183:334:99:4757,0,3931	0/1:121,141:262:99:3292,0,2989	0/1:113,131:244:99:3299,0,2761	0/0:410,0:410:99:0,120,1800	0/1:123,131:254:99:3066,0,2779	0/1:129,102:231:99:2335,0,3052	0/1:235,159:394:99:3966,0,6665	0/0:460,0:460:99:0,120,1800	0/1:109,136:245:99:3360,0,2683	0/1:96,116:212:99:3011,0,2873	0/0:216,0:216:99:0,120,1800	0/0:436,0:436:99:0,120,1800	0/0:363,0:363:99:0,120,1800	0/0:101,0:101:99:0,120,1800	0/0:176,0:176:99:0,120,1800	0/0:134,0:134:99:0,106,1800	0/1:84,116:200:99:3460,0,2498	0/1:123,137:260:99:4260,0,3706	0/1:53,44:97:99:967,0,1309	0/1:52,43:95:99:1441,0,1817	0/1:99,105:204:99:2985,0,2836	0/1:220,264:484:99:6558,0,5385	0/1:129,107:236:99:3112,0,3823	0/1:117,126:243:99:3406,0,2782	0/0:26,0:26:72:0,72,847
MSH2	C5L36_0B05590	NC_042507.1	1154665	.	G	A	78770.2	PASS	AC=20;AF=0.345;AN=58;BaseQRankSum=-1.640e-01;DP=9221;ExcessHet=22.4528;FS=0.000;InbreedingCoeff=-0.5263;MLEAC=20;MLEAF=0.345;MQ=60.00;MQRankSum=0.00;QD=12.31;ReadPosRankSum=0.303;SOR=0.693;ANN=A|synonymous_variant|LOW|C5L36_0B05590|C5L36_0B05590|transcript|XM_029464931.1|protein_coding|1/1|c.1953C>T|p.Val651Val|1953/3012|1953/3012|651/1003||,A|upstream_gene_variant|MODIFIER|C5L36_0B05580|C5L36_0B…	GT:AD:DP:GQ:PL	0/0:293,0:293:99:0,120,1800	0/1:190,183:373:99:4167,0,4399	0/1:137,131:268:99:3221,0,3463	0/1:159,121:280:99:2834,0,4240	0/1:228,208:436:99:5066,0,5726	0/1:172,155:327:99:3658,0,4284	0/1:154,158:312:99:3819,0,3707	0/0:436,0:436:99:0,120,1800	0/1:183,165:348:99:3645,0,4100	0/1:162,180:342:99:4049,0,3649	0/1:226,227:453:99:6183,0,5832	0/0:597,0:597:99:0,120,1800	0/1:147,162:309:99:3876,0,3592	0/1:151,139:290:99:3739,0,4065	0/0:288,0:288:99:0,120,1800	0/0:543,0:543:99:0,120,1800	0/1:281,313:594:99:7598,0,6424	0/0:103,0:103:99:0,120,1800	0/0:153,0:153:99:0,120,1800	0/0:142,0:142:99:0,120,1800	0/1:102,121:223:99:3509,0,3061	0/1:104,101:205:99:2938,0,2926	0/1:135,116:251:99:2407,0,2944	0/1:51,52:103:99:1740,0,1665	0/1:74,101:175:99:2738,0,1899	0/1:290,302:592:99:7382,0,6656	0/1:156,151:307:99:3842,0,3958	0/1:111,99:210:99:2375,0,2839	0/0:22,0:22:60:0,60,900
MSH2	C5L36_0B05590	NC_042507.1	1155488	.	G	A	314916	PASS	AC=55;AF=0.948;AN=58;BaseQRankSum=0.932;DP=12039;ExcessHet=0.2348;FS=0.000;InbreedingCoeff=-0.0545;MLEAC=55;MLEAF=0.948;MQ=60.00;MQRankSum=0.00;QD=26.83;ReadPosRankSum=-2.030e-01;SOR=0.630;ANN=A|missense_variant|MODERATE|C5L36_0B05590|C5L36_0B05590|transcript|XM_029464931.1|protein_coding|1/1|c.1130C>T|p.Thr377Ile|1130/3012|1130/3012|377/1003||,A|upstream_gene_variant|MODIFIER|C5L36_0B05580|C5L36…	GT:AD:DP:GQ:PL	1/1:0,390:390:99:10870,1163,0	1/1:0,540:540:99:15370,1612,0	1/1:0,347:347:99:10494,1039,0	1/1:0,385:385:99:11459,1148,0	1/1:0,452:452:99:13429,1346,0	1/1:0,495:495:99:13993,1481,0	1/1:0,397:397:99:11014,1183,0	1/1:0,606:606:99:16332,1808,0	1/1:0,413:413:99:11284,1232,0	1/1:0,360:360:99:9966,1074,0	1/1:0,541:541:99:16946,1613,0	0/1:534,536:1070:99:12467,0,12667	1/1:0,405:405:99:11880,1207,0	1/1:0,258:258:99:8120,770,0	0/1:272,265:537:99:5904,0,6112	1/1:0,880:880:99:25228,2629,0	1/1:2,673:675:99:19242,1997,0	1/1:0,131:131:99:4503,393,0	1/1:0,211:211:99:7438,632,0	0/1:109,113:222:99:3340,0,3071	1/1:0,240:240:99:8212,720,0	1/1:0,190:190:99:6720,570,0	1/1:0,403:403:99:10988,1207,0	1/1:0,151:151:99:5575,453,0	1/1:0,177:177:99:5921,531,0	1/1:0,740:740:99:21559,2215,0	1/1:0,224:224:99:7357,671,0	1/1:0,255:255:99:7701,764,0	1/1:0,43:43:99:1250,129,0
MSH2	C5L36_0B05590	NC_042507.1	1155987	.	G	A	66523.1	PASS	AC=19;AF=0.328;AN=58;BaseQRankSum=0.236;DP=8922;ExcessHet=19.5524;FS=0.000;InbreedingCoeff=-0.4872;MLEAC=19;MLEAF=0.328;MQ=60.00;MQRankSum=0.00;QD=11.96;ReadPosRankSum=0.144;SOR=0.721;ANN=A|synonymous_variant|LOW|C5L36_0B05590|C5L36_0B05590|transcript|XM_029464931.1|protein_coding|1/1|c.631C>T|p.Leu211Leu|631/3012|631/3012|211/1003||,A|upstream_gene_variant|MODIFIER|C5L36_0B05580|C5L36_0B05580|tr…	GT:AD:DP:GQ:PL	0/0:282,0:282:99:0,120,1800	0/1:206,224:430:99:5209,0,4836	0/1:164,131:295:99:3178,0,4082	0/1:197,169:366:99:3752,0,5102	0/1:204,214:418:99:5002,0,5307	0/1:182,187:369:99:4162,0,4235	0/1:163,164:327:99:3809,0,3891	0/0:423,0:423:99:0,120,1800	0/1:129,129:258:99:2854,0,2873	0/1:140,123:263:99:2676,0,3181	0/1:240,213:453:99:5492,0,6620	0/0:733,0:733:99:0,120,1800	0/1:160,164:326:99:4047,0,3826	0/1:148,120:268:99:3091,0,4097	0/0:315,0:315:99:0,120,1800	0/0:501,0:501:99:0,120,1800	0/0:478,0:478:99:0,120,1800	0/0:118,0:118:99:0,120,1800	0/0:186,0:186:99:0,120,1800	0/0:162,0:162:99:0,120,1800	0/1:99,114:213:99:3369,0,2782	0/1:98,104:202:99:3107,0,2675	0/1:42,27:69:99:611,0,985	0/1:31,39:70:99:1350,0,933	0/1:109,105:214:99:2715,0,2669	0/1:276,265:541:99:6374,0,6600	0/1:135,116:251:99:3056,0,3508	0/1:123,107:230:99:2690,0,3166	0/0:19,0:19:57:0,57,663
MSH2	C5L36_0B05590	NC_042507.1	1156163	.	T	G	38621.2	PASS	AC=6;AF=0.103;AN=58;BaseQRankSum=0.238;DP=8627;ExcessHet=0.0004;FS=0.000;InbreedingCoeff=0.6282;MLEAC=6;MLEAF=0.103;MQ=60.00;MQRankSum=0.00;QD=27.01;ReadPosRankSum=1.42;SOR=0.557;ANN=G|missense_variant|MODERATE|C5L36_0B05590|C5L36_0B05590|transcript|XM_029464931.1|protein_coding|1/1|c.455A>C|p.Asn152Thr|455/3012|455/3012|152/1003||,G|upstream_gene_variant|MODIFIER|C5L36_0B05580|C5L36_0B05580|tran…	GT:AD:DP:GQ:PL	1/1:0,429:429:99:12598,1286,0	0/0:352,0:352:99:0,120,1800	0/0:230,0:230:99:0,120,1800	0/0:269,0:269:99:0,120,1800	0/0:364,0:364:99:0,120,1800	0/0:333,0:333:99:0,120,1800	0/0:264,0:264:99:0,120,1800	0/0:423,0:423:99:0,120,1800	0/0:245,0:245:99:0,120,1800	0/0:253,0:253:99:0,120,1800	0/0:410,0:410:99:0,120,1800	0/0:733,0:733:99:0,120,1800	0/0:304,0:304:99:0,120,1800	0/0:213,0:213:99:0,120,1800	0/0:315,0:315:99:0,120,1800	1/1:0,787:787:99:23075,2358,0	0/0:478,0:478:99:0,120,1800	0/0:118,0:118:99:0,120,1800	0/1:106,86:192:99:2549,0,3459	0/0:162,0:162:99:0,120,1800	0/0:196,0:196:99:0,120,1800	0/0:194,0:194:99:0,120,1800	0/0:69,0:69:99:0,120,1800	0/0:56,0:56:99:0,120,1800	0/0:167,0:167:99:0,120,1800	0/0:538,0:538:99:0,120,1800	0/0:245,0:245:99:0,120,1800	0/0:229,0:229:99:0,120,1800	0/1:7,15:22:99:454,0,160
MSH2	C5L36_0B05590	NC_042507.1	1156241	.	A	C	73818.1	PASS	AC=19;AF=0.328;AN=58;BaseQRankSum=-1.880e-01;DP=9347;ExcessHet=19.5524;FS=0.000;InbreedingCoeff=-0.4872;MLEAC=19;MLEAF=0.328;MQ=60.00;MQRankSum=0.00;QD=12.77;ReadPosRankSum=0.223;SOR=0.689;ANN=C|missense_variant|MODERATE|C5L36_0B05590|C5L36_0B05590|transcript|XM_029464931.1|protein_coding|1/1|c.377T>G|p.Ile126Ser|377/3012|377/3012|126/1003||,C|upstream_gene_variant|MODIFIER|C5L36_0B05580|C5L36_0B…	GT:AD:DP:GQ:PL	0/0:356,0:356:99:0,120,1800	0/1:211,178:389:99:4058,0,4927	0/1:134,133:267:99:3187,0,3512	0/1:129,179:308:99:4810,0,3122	0/1:154,232:386:99:6089,0,3776	0/1:185,185:370:99:4193,0,4486	0/1:146,182:328:99:4516,0,3262	0/0:423,0:423:99:0,120,1800	0/1:194,194:388:99:4349,0,4373	0/1:146,128:274:99:2927,0,3438	0/1:275,266:541:99:7008,0,7334	0/0:733,0:733:99:0,120,1800	0/1:165,172:337:99:4279,0,4075	0/1:114,122:236:99:3470,0,3239	0/0:315,0:315:99:0,120,1800	0/0:650,0:650:99:0,120,1800	0/0:478,0:478:99:0,120,1800	0/0:118,0:118:99:0,120,1800	0/0:176,0:176:99:0,120,1800	0/0:162,0:162:99:0,120,1800	0/1:116,116:232:99:3190,0,3484	0/1:116,95:211:99:2903,0,3396	0/1:62,73:135:99:1690,0,1352	0/1:21,42:63:99:1448,0,688	0/1:93,95:188:99:2670,0,2434	0/1:345,272:617:99:6458,0,8131	0/1:139,139:278:99:3641,0,3817	0/1:118,114:232:99:2953,0,2903	0/0:19,0:19:54:0,54,810
PMS1	C5L36_0D06490	NC_042509.1	1347743	.	T	C	20399.9	PASS	AC=4;AF=0.069;AN=58;DP=6221;ExcessHet=0.0000;FS=0.000;InbreedingCoeff=1.0000;MLEAC=4;MLEAF=0.069;MQ=60.00;QD=30.27;SOR=0.729;ANN=C|synonymous_variant|LOW|C5L36_0D06490|C5L36_0D06490|transcript|XM_029467539.1|protein_coding|1/1|c.249T>C|p.Phe83Phe|249/2478|249/2478|83/825||,C|upstream_gene_variant|MODIFIER|C5L36_0D06480|C5L36_0D06480|transcript|XM_029467538.1|protein_coding||c.-364A>G|||||364|,C|u…	GT:AD:DP:GQ:PL	0/0:252,0:252:99:0,120,1800	0/0:273,0:273:99:0,120,1800	0/0:168,0:168:99:0,120,1800	0/0:195,0:195:99:0,120,1800	0/0:285,0:285:99:0,120,1800	0/0:244,0:244:99:0,120,1800	0/0:213,0:213:99:0,120,1800	0/0:434,0:434:99:0,120,1800	0/0:263,0:263:99:0,120,1800	0/0:179,0:179:99:0,120,1800	0/0:326,0:326:99:0,120,1800	0/0:168,0:168:99:0,120,1800	0/0:223,0:223:99:0,120,1800	0/0:167,0:167:99:0,120,1800	0/0:61,0:61:99:0,120,1800	0/0:447,0:447:99:0,120,1800	1/1:0,563:563:99:16379,1686,0	1/1:0,111:111:99:4069,334,0	0/0:83,0:83:99:0,108,1800	0/0:90,0:90:99:0,120,1800	0/0:189,0:189:99:0,120,1800	0/0:179,0:179:99:0,120,1800	0/0:33,0:33:99:0,99,901	0/0:38,0:38:99:0,105,1575	0/0:176,0:176:99:0,120,1800	0/0:352,0:352:99:0,120,1800	0/0:271,0:271:99:0,120,1800	0/0:211,0:211:99:0,120,1800	0/0:16,0:16:48:0,48,475
PMS1	C5L36_0D06490	NC_042509.1	1348352	.	T	C	112735	PASS	AC=30;AF=0.517;AN=58;BaseQRankSum=-8.600e-02;DP=8005;ExcessHet=20.6579;FS=0.000;InbreedingCoeff=-0.5191;MLEAC=30;MLEAF=0.517;MQ=60.00;MQRankSum=0.00;QD=14.98;ReadPosRankSum=0.566;SOR=0.684;ANN=C|synonymous_variant|LOW|C5L36_0D06490|C5L36_0D06490|transcript|XM_029467539.1|protein_coding|1/1|c.858T>C|p.Tyr286Tyr|858/2478|858/2478|286/825||,C|upstream_gene_variant|MODIFIER|C5L36_0D06480|C5L36_0D0648…	GT:AD:DP:GQ:PL	0/1:175,202:377:99:4739,0,3932	0/1:163,177:340:99:4342,0,3888	0/1:108,128:236:99:3413,0,2861	0/1:133,172:305:99:4428,0,3223	0/1:174,210:384:99:5498,0,4253	0/1:198,170:368:99:3815,0,4702	0/1:152,144:296:99:3293,0,3540	0/1:172,331:503:99:7675,0,3344	0/1:149,175:324:99:4075,0,3292	0/1:136,125:261:99:2948,0,3170	0/1:198,206:404:99:5692,0,5354	0/0:168,0:168:99:0,120,1800	0/1:146,162:308:99:4141,0,3577	0/1:101,111:212:99:3139,0,2700	0/0:61,0:61:99:0,120,1800	0/1:283,268:551:99:6549,0,6716	1/1:0,445:445:99:13318,1332,0	1/1:0,113:113:99:4144,339,0	1/1:0,113:113:99:4020,339,0	0/0:90,0:90:99:0,120,1800	0/1:116,123:239:99:3703,0,3226	0/1:121,130:251:99:3979,0,3744	0/1:19,26:45:99:544,0,386	0/1:35,29:64:99:951,0,1169	0/1:109,151:260:99:4027,0,2853	0/1:257,242:499:99:5842,0,6077	0/1:172,194:366:99:5169,0,4471	0/1:130,121:251:99:2857,0,3094	1/1:0,12:12:36:399,36,0
PMS1	C5L36_0D06490	NC_042509.1	1348460	.	T	C	81596.8	PASS	AC=22;AF=0.379;AN=58;BaseQRankSum=0.339;DP=7903;ExcessHet=17.4529;FS=0.000;InbreedingCoeff=-0.4646;MLEAC=22;MLEAF=0.379;MQ=60.00;MQRankSum=0.00;QD=13.66;ReadPosRankSum=0.092;SOR=0.707;ANN=C|synonymous_variant|LOW|C5L36_0D06490|C5L36_0D06490|transcript|XM_029467539.1|protein_coding|1/1|c.966T>C|p.Ser322Ser|966/2478|966/2478|322/825||,C|upstream_gene_variant|MODIFIER|C5L36_0D06480|C5L36_0D06480|tra…	GT:AD:DP:GQ:PL	0/0:303,0:303:99:0,120,1800	0/1:177,170:347:99:4005,0,4392	0/1:126,119:245:99:3330,0,3242	0/1:137,139:276:99:3531,0,3406	0/1:177,194:371:99:4933,0,4699	0/1:192,158:350:99:3740,0,4563	0/1:152,160:312:99:3783,0,3603	0/1:161,323:484:99:7607,0,3025	0/1:204,131:337:99:2837,0,4997	0/1:131,122:253:99:2648,0,3203	0/1:228,271:499:99:7154,0,6056	0/0:168,0:168:99:0,120,1800	0/1:161,140:301:99:3489,0,3920	0/1:103,130:233:99:3753,0,2882	0/0:61,0:61:99:0,120,1800	0/0:544,0:544:99:0,120,1800	0/0:429,0:429:99:0,120,1800	1/1:0,117:117:99:4173,351,0	0/0:97,0:97:99:0,120,1800	0/0:90,0:90:99:0,120,1800	0/1:100,118:218:99:3625,0,2836	0/1:141,121:262:99:3537,0,4197	0/1:22,12:34:99:292,0,510	0/1:22,22:44:99:689,0,719	0/1:131,146:277:99:4216,0,3330	0/1:205,217:422:99:5430,0,5036	0/1:171,193:364:99:5541,0,4500	0/1:102,126:228:99:3294,0,2346	0/0:20,0:20:57:0,57,855
PMS1	C5L36_0D06490	NC_042509.1	1349009	.	G	T	18388.2	PASS	AC=6;AF=0.103;AN=58;BaseQRankSum=0.174;DP=7027;ExcessHet=0.0004;FS=0.000;InbreedingCoeff=0.6281;MLEAC=6;MLEAF=0.103;MQ=60.00;MQRankSum=0.00;QD=14.32;ReadPosRankSum=0.910;SOR=0.733;ANN=T|missense_variant|MODERATE|C5L36_0D06490|C5L36_0D06490|transcript|XM_029467539.1|protein_coding|1/1|c.1515G>T|p.Lys505Asn|1515/2478|1515/2478|505/825||,T|upstream_gene_variant|MODIFIER|C5L36_0D06480|C5L36_0D06480|t…	GT:AD:DP:GQ:PL	0/1:193,169:362:99:3536,0,4325	0/0:310,0:310:99:0,120,1800	0/0:213,0:213:99:0,120,1800	0/0:222,0:222:99:0,120,1800	0/0:295,0:295:99:0,120,1800	0/0:249,0:249:99:0,120,1800	0/0:243,0:243:99:0,120,1800	0/0:476,0:476:99:0,120,1800	0/0:260,0:260:99:0,120,1800	0/0:162,0:162:99:0,120,1800	0/0:350,0:350:99:0,120,1800	0/0:168,0:168:99:0,120,1800	0/0:244,0:244:99:0,120,1800	0/0:191,0:191:99:0,120,1800	0/0:61,0:61:99:0,120,1800	0/1:356,410:766:99:9260,0,7798	0/0:523,0:523:99:0,120,1800	0/0:138,0:138:99:0,120,1800	1/1:0,144:144:99:5219,431,0	0/0:90,0:90:99:0,120,1800	0/0:191,0:191:99:0,120,1800	0/0:218,0:218:99:0,120,1800	0/0:38,0:38:99:0,99,1485	0/0:42,0:42:99:0,114,1794	0/0:181,0:181:99:0,120,1800	0/0:413,0:413:99:0,120,1800	0/0:236,0:236:99:0,120,1800	0/0:212,0:212:99:0,120,1800	1/1:0,12:12:36:428,36,0
PDR1	C5L36_0E04890	NC_042510.1	1027054	.	C	G	7013	PASS	AC=3;AF=0.052;AN=58;BaseQRankSum=-3.580e-01;DP=7339;ExcessHet=0.2348;FS=1.126;InbreedingCoeff=-0.0545;MLEAC=3;MLEAF=0.052;MQ=60.00;MQRankSum=0.00;QD=9.00;ReadPosRankSum=-6.700e-02;SOR=0.788;ANN=G|missense_variant|MODERATE|C5L36_0E04890|C5L36_0E04890|transcript|XM_029468052.1|protein_coding|1/1|c.2996G>C|p.Gly999Ala|2996/3156|2996/3156|999/1051||,G|upstream_gene_variant|MODIFIER|C5L36_0E04870|C5L3…	GT:AD:DP:GQ:PL	0/0:311,0:311:99:0,120,1800	0/0:283,0:283:99:0,120,1800	0/0:213,0:213:99:0,120,1800	0/0:238,0:238:99:0,120,1800	0/0:324,0:324:99:0,120,1800	0/0:281,0:281:99:0,120,1800	0/0:227,0:227:99:0,120,1800	0/1:360,179:539:99:3138,0,8349	0/0:243,0:243:99:0,120,1800	0/0:190,0:190:99:0,120,1800	0/0:363,0:363:99:0,120,1800	0/0:455,0:455:99:0,120,1800	0/0:258,0:258:99:0,120,1800	0/0:185,0:185:99:0,120,1800	0/0:222,0:222:99:0,120,1800	0/0:517,0:517:99:0,120,1800	0/0:387,0:387:99:0,120,1800	0/0:114,0:114:99:0,120,1800	0/1:93,120:213:99:3736,0,2808	0/0:145,0:145:99:0,120,1800	0/0:189,0:189:99:0,120,1800	0/0:189,0:189:99:0,120,1800	0/0:39,0:39:99:0,108,1118	0/0:54,0:54:99:0,120,1800	0/0:183,0:183:99:0,120,1800	0/0:491,0:491:99:0,120,1800	0/0:246,0:246:99:0,120,1800	0/0:199,0:199:99:0,120,1800	0/1:21,6:27:99:170,0,591
PDR1	C5L36_0E04890	NC_042510.1	1028750	.	A	T	15177.9	PASS	AC=4;AF=0.069;AN=58;BaseQRankSum=0.972;DP=7498;ExcessHet=0.4784;FS=0.518;InbreedingCoeff=-0.0741;MLEAC=4;MLEAF=0.069;MQ=60.00;MQRankSum=0.00;QD=12.33;ReadPosRankSum=-9.080e-01;SOR=0.672;ANN=T|missense_variant|MODERATE|C5L36_0E04890|C5L36_0E04890|transcript|XM_029468052.1|protein_coding|1/1|c.1300T>A|p.Leu434Met|1300/3156|1300/3156|434/1051||,T|upstream_gene_variant|MODIFIER|C5L36_0E04870|C5L36_0E…	GT:AD:DP:GQ:PL	0/1:158,183:341:99:4149,0,3554	0/0:283,0:283:99:0,120,1800	0/0:213,0:213:99:0,120,1800	0/0:238,0:238:99:0,120,1800	0/0:324,0:324:99:0,120,1800	0/0:281,0:281:99:0,120,1800	0/0:227,0:227:99:0,120,1800	0/0:467,0:467:99:0,120,1800	0/0:243,0:243:99:0,120,1800	0/0:190,0:190:99:0,120,1800	0/0:363,0:363:99:0,120,1800	0/0:455,0:455:99:0,120,1800	0/0:258,0:258:99:0,120,1800	0/0:185,0:185:99:0,120,1800	0/0:222,0:222:99:0,120,1800	0/1:351,302:653:99:6993,0,8289	0/0:412,0:412:99:0,120,1800	0/0:129,0:129:99:0,120,1800	0/1:98,110:208:99:3473,0,3050	0/0:145,0:145:99:0,120,1800	0/0:189,0:189:99:0,120,1800	0/0:189,0:189:99:0,120,1800	0/0:37,0:37:99:0,99,1251	0/0:54,0:54:99:0,120,1800	0/0:183,0:183:99:0,120,1800	0/0:491,0:491:99:0,120,1800	0/0:246,0:246:99:0,120,1800	0/0:199,0:199:99:0,120,1800	0/1:10,19:29:99:599,0,228
PDR1	C5L36_0E04890	NC_042510.1	1028943	.	G	A	267756	PASS	AC=51;AF=0.879;AN=58;BaseQRankSum=1.82;DP=9845;ExcessHet=0.0000;FS=0.000;InbreedingCoeff=0.8375;MLEAC=51;MLEAF=0.879;MQ=60.00;MQRankSum=0.00;QD=30.29;ReadPosRankSum=-1.483e+00;SOR=0.471;ANN=A|synonymous_variant|LOW|C5L36_0E04890|C5L36_0E04890|transcript|XM_029468052.1|protein_coding|1/1|c.1107C>T|p.Asn369Asn|1107/3156|1107/3156|369/1051||,A|upstream_gene_variant|MODIFIER|C5L36_0E04870|C5L36_0E048…	GT:AD:DP:GQ:PL	1/1:0,310:310:99:9146,928,0	1/1:0,404:404:99:11791,1210,0	1/1:0,274:274:99:8838,821,0	1/1:0,304:304:99:9197,908,0	1/1:0,404:404:99:12538,1210,0	1/1:0,346:346:99:10047,1035,0	1/1:0,406:406:99:11315,1216,0	1/1:0,571:571:99:15729,1708,0	1/1:0,355:355:99:9730,1063,0	1/1:0,278:278:99:8009,833,0	1/1:0,456:456:99:14461,1365,0	0/0:455,0:455:99:0,120,1800	1/1:0,332:332:99:10025,994,0	1/1:0,270:270:99:8908,807,0	0/0:222,0:222:99:0,120,1800	1/1:0,730:730:99:21449,2185,0	1/1:0,572:572:99:16360,1712,0	0/1:51,90:141:99:2784,0,1416	1/1:2,229:231:99:8041,644,0	0/0:145,0:145:99:0,120,1800	1/1:0,239:239:99:8488,718,0	1/1:0,235:235:99:8570,705,0	1/1:0,368:368:99:10158,1102,0	1/1:0,174:174:99:6432,523,0	1/1:0,221:221:99:7163,662,0	1/1:0,653:653:99:19996,1958,0	1/1:0,323:323:99:10591,970,0	1/1:0,214:214:99:6809,641,0	1/1:0,29:29:87:935,87,0
PDR1	C5L36_0E04890	NC_042510.1	1028973	.	T	A	77324.4	PASS	AC=25;AF=0.431;AN=58;BaseQRankSum=0.291;DP=9100;ExcessHet=43.4041;FS=1.106;InbreedingCoeff=-0.7576;MLEAC=25;MLEAF=0.431;MQ=59.99;MQRankSum=0.00;QD=10.69;ReadPosRankSum=1.83;SOR=0.775;ANN=A|missense_variant|MODERATE|C5L36_0E04890|C5L36_0E04890|transcript|XM_029468052.1|protein_coding|1/1|c.1077A>T|p.Glu359Asp|1077/3156|1077/3156|359/1051||,A|upstream_gene_variant|MODIFIER|C5L36_0E04870|C5L36_0E048…	GT:AD:DP:GQ:PL	0/1:149,127:277:99:2971,0,3229	0/1:206,170:379:99:3798,0,4832	0/1:118,94:212:99:3028,0,2996	0/1:132,113:245:99:2705,0,3468	0/1:182,136:320:99:4347,0,4851	0/1:165,134:299:99:3126,0,3994	0/1:173,139:312:99:3135,0,4141	0/1:364,131:495:99:2287,0,8651	0/1:152,133:285:99:2887,0,3391	0/1:136,97:233:99:2143,0,3175	0/1:232,177:409:99:4685,0,6284	0/0:455,0:455:99:0,120,1800	0/1:169,129:298:99:3135,0,4159	0/1:112,108:220:99:2707,0,2787	0/0:222,0:222:99:0,120,1800	0/1:363,232:595:99:5281,0,8921	0/0:459,0:459:99:0,120,1800	0/1:93,48:141:99:1319,0,2781	0/1:110,102:212:99:2880,0,3101	0/0:145,0:145:99:0,120,1800	0/1:120,104:224:99:3012,0,3397	0/1:112,90:202:99:2574,0,3283	0/1:212,140:352:99:3109,0,4821	0/1:75,88:163:99:2741,0,2191	0/1:113,74:187:99:1910,0,3207	0/1:349,299:648:99:6950,0,8657	0/1:141,160:301:99:4174,0,3881	0/1:114,86:200:99:1973,0,2959	0/1:14,14:28:99:431,0,358
PDR1	C5L36_0E04890	NC_042510.1	1029496	.	C	T	254297	PASS	AC=50;AF=0.862;AN=58;BaseQRankSum=1.16;DP=9728;ExcessHet=0.0001;FS=0.000;InbreedingCoeff=0.7100;MLEAC=50;MLEAF=0.862;MQ=60.00;MQRankSum=0.00;QD=29.37;ReadPosRankSum=0.443;SOR=0.695;ANN=T|missense_variant|MODERATE|C5L36_0E04890|C5L36_0E04890|transcript|XM_029468052.1|protein_coding|1/1|c.554G>A|p.Arg185Lys|554/3156|554/3156|185/1051||,T|upstream_gene_variant|MODIFIER|C5L36_0E04870|C5L36_0E04870|tr…	GT:AD:DP:GQ:PL	1/1:0,304:304:99:8619,911,0	1/1:0,422:422:99:12178,1262,0	1/1:0,315:315:99:9369,941,0	1/1:0,345:345:99:10540,1032,0	1/1:0,438:438:99:13067,1311,0	1/1:0,446:446:99:12405,1332,0	1/1:0,286:286:99:8029,855,0	0/1:126,326:452:99:7610,0,2163	1/1:0,357:357:99:9803,1067,0	1/1:0,273:273:99:7700,817,0	1/1:0,427:427:99:13622,1280,0	0/0:455,0:455:99:0,120,1800	1/1:0,363:363:99:11017,1088,0	1/1:0,271:271:99:9049,811,0	0/0:222,0:222:99:0,120,1800	1/1:1,673:676:99:19171,2009,0	1/1:0,576:576:99:16291,1723,0	0/1:55,79:134:99:2596,0,1561	1/1:0,205:205:99:7627,615,0	0/0:145,0:145:99:0,120,1800	1/1:0,273:273:99:9615,820,0	1/1:0,217:217:99:7902,651,0	1/1:0,296:296:99:8021,886,0	1/1:0,108:108:99:4060,324,0	1/1:0,289:289:99:9202,867,0	1/1:0,579:579:99:17469,1737,0	1/1:0,317:317:99:10204,951,0	1/1:0,268:270:99:8170,804,0	1/1:0,22:22:66:733,66,0
PDR1	C5L36_0E04890	NC_042510.1	1029509	.	C	G	260993	PASS	AC=52;AF=0.897;AN=58;DP=9718;ExcessHet=0.0000;FS=0.000;InbreedingCoeff=1.0000;MLEAC=52;MLEAF=0.897;MQ=60.00;QD=30.31;SOR=0.714;ANN=G|missense_variant|MODERATE|C5L36_0E04890|C5L36_0E04890|transcript|XM_029468052.1|protein_coding|1/1|c.541G>C|p.Ala181Pro|541/3156|541/3156|181/1051||,G|upstream_gene_variant|MODIFIER|C5L36_0E04870|C5L36_0E04870|transcript|XM_029468050.1|protein_coding||c.-4450G>C||||…	GT:AD:DP:GQ:PL	1/1:0,286:286:99:8176,857,0	1/1:0,416:416:99:12047,1246,0	1/1:0,308:308:99:9523,924,0	1/1:0,340:340:99:10516,1017,0	1/1:0,428:428:99:12857,1281,0	1/1:0,437:437:99:12449,1308,0	1/1:0,293:293:99:8322,878,0	1/1:0,474:474:99:13229,1419,0	1/1:0,351:351:99:9690,1051,0	1/1:0,269:269:99:7604,805,0	1/1:0,416:416:99:13406,1248,0	0/0:455,0:455:99:0,120,1800	1/1:0,355:355:99:10601,1062,0	1/1:0,277:277:99:9181,830,0	0/0:222,0:222:99:0,120,1800	1/1:0,634:634:99:18231,1900,0	1/1:0,551:551:99:15756,1649,0	1/1:0,134:134:99:4891,403,0	1/1:0,211:211:99:7789,634,0	0/0:145,0:145:99:0,120,1800	1/1:0,267:267:99:9132,801,0	1/1:0,224:224:99:8092,673,0	1/1:0,317:317:99:8761,950,0	1/1:0,117:117:99:4369,351,0	1/1:0,284:284:99:9086,853,0	1/1:0,607:607:99:17865,1820,0	1/1:0,321:321:99:10440,964,0	1/1:0,270:270:99:7987,810,0	1/1:0,23:25:69:727,69,0
HOG1	C5L36_0A12010	NC_042506.1	2637003	.	T	C	279001	PASS	AC=52;AF=0.897;AN=58;BaseQRankSum=-1.264e+00;DP=9772;ExcessHet=0.0000;FS=0.000;InbreedingCoeff=1.0000;MLEAC=52;MLEAF=0.897;MQ=60.00;MQRankSum=0.00;QD=30.49;ReadPosRankSum=0.113;SOR=0.255;ANN=C|synonymous_variant|LOW|C5L36_0A12010|C5L36_0A12010|transcript|XM_029464240.1|protein_coding|1/1|c.825A>G|p.Ala275Ala|825/1164|825/1164|275/387||,C|upstream_gene_variant|MODIFIER|C5L36_0A12020|C5L36_0A12020|…	GT:AD:DP:GQ:PL	1/1:0,398:398:99:11473,1192,0	1/1:0,380:380:99:11160,1136,0	1/1:0,262:262:99:8174,784,0	1/1:1,275:276:99:8510,786,0	1/1:0,420:423:99:12990,1259,0	1/1:0,399:399:99:11659,1196,0	1/1:0,320:320:99:9475,959,0	1/1:0,576:576:99:15851,1722,0	1/1:0,432:432:99:11912,1294,0	1/1:0,264:264:99:7729,791,0	1/1:0,439:439:99:14441,1316,0	0/0:202,0:202:99:0,120,1800	1/1:0,343:343:99:10388,1028,0	1/1:0,251:251:99:8200,752,0	0/0:69,0:69:99:0,120,1800	1/1:0,749:749:99:21972,2245,0	1/1:0,604:604:99:17648,1808,0	1/1:0,126:126:99:4711,379,0	1/1:0,220:220:99:8217,661,0	0/0:108,0:108:99:0,120,1800	1/1:0,269:269:99:9531,808,0	1/1:0,236:236:99:8283,708,0	1/1:0,497:497:99:13643,1489,0	1/1:0,108:108:99:3978,325,0	1/1:0,246:246:99:7907,738,0	1/1:0,768:768:99:22754,2302,0	1/1:0,288:288:99:9491,864,0	1/1:0,254:254:99:7879,762,0	1/1:0,26:26:78:759,78,0
ERG11	C5L36_0D02200	NC_042509.1	454143	.	C	T	98588.4	PASS	AC=25;AF=0.431;AN=58;BaseQRankSum=-1.500e-01;DP=9547;ExcessHet=43.4041;FS=0.000;InbreedingCoeff=-0.7576;MLEAC=25;MLEAF=0.431;MQ=60.00;MQRankSum=0.00;QD=11.28;ReadPosRankSum=-2.660e-01;SOR=0.726;ANN=T|missense_variant|MODERATE|C5L36_0D02200|C5L36_0D02200|transcript|XM_029467095.1|protein_coding|1/1|c.44C>T|p.Ala15Val|44/1587|44/1587|15/528||,T|upstream_gene_variant|MODIFIER|C5L36_0D02175|C5L36_0D0…	GT:AD:DP:GQ:PL	0/1:178,192:370:99:4088,0,4018	0/1:246,190:436:99:4404,0,5716	0/1:158,155:313:99:3713,0,3843	0/1:193,181:374:99:4131,0,4619	0/1:227,228:455:99:5599,0,5479	0/1:251,217:468:99:4863,0,5798	0/1:182,169:351:99:3777,0,4158	0/1:354,185:539:99:3438,0,8302	0/1:190,170:360:99:3591,0,4268	0/1:180,155:335:99:3513,0,4098	0/1:263,225:488:99:5769,0,6819	0/0:187,0:187:99:0,120,1800	0/1:239,166:405:99:3621,0,5848	0/1:133,126:259:99:3287,0,3697	0/0:57,0:57:99:0,120,1800	0/1:367,361:728:99:7761,0,8623	0/0:269,0:269:99:0,120,1800	0/1:42,92:134:99:2946,0,1006	0/1:87,109:196:99:3163,0,2639	0/0:50,0:50:99:0,120,1800	0/1:137,116:253:99:3263,0,3857	0/1:88,88:176:99:2498,0,2501	0/1:227,243:470:99:5210,0,4968	0/1:106,81:187:99:2617,0,3176	0/1:119,96:215:99:2427,0,3111	0/1:327,339:666:99:8264,0,7812	0/1:165,143:308:99:3572,0,4447	0/1:113,117:230:99:2864,0,2734	0/1:15,6:21:99:193,0,393
ERG11	C5L36_0D02200	NC_042509.1	454465	.	G	A	90554.8	PASS	AC=21;AF=0.362;AN=58;BaseQRankSum=0.420;DP=9431;ExcessHet=25.6979;FS=0.000;InbreedingCoeff=-0.5676;MLEAC=21;MLEAF=0.362;MQ=60.00;MQRankSum=0.00;QD=12.59;ReadPosRankSum=0.235;SOR=0.706;ANN=A|synonymous_variant|LOW|C5L36_0D02200|C5L36_0D02200|transcript|XM_029467095.1|protein_coding|1/1|c.366G>A|p.Ala122Ala|366/1587|366/1587|122/528||,A|upstream_gene_variant|MODIFIER|C5L36_0D02175|C5L36_0D02175|tra…	GT:AD:DP:GQ:PL	0/0:279,0:279:99:0,120,1800	0/1:215,160:375:99:3962,0,5366	0/1:139,159:298:99:4156,0,3710	0/1:166,155:321:99:3969,0,4397	0/1:241,216:457:99:5520,0,6193	0/1:183,257:440:99:6368,0,4346	0/1:166,181:347:99:4421,0,3889	0/0:509,0:509:99:0,120,1800	0/1:166,197:363:99:4453,0,3633	0/1:151,160:311:99:3759,0,3367	0/1:260,205:465:99:5292,0,7318	0/0:187,0:187:99:0,120,1800	0/1:168,171:339:99:4208,0,4298	0/1:124,156:280:99:4401,0,3259	0/0:57,0:57:99:0,120,1800	0/0:552,0:552:99:0,120,1800	0/0:269,0:269:99:0,120,1800	0/0:117,0:117:99:0,120,1800	0/1:109,102:211:99:3133,0,3133	0/0:50,0:50:99:0,120,1800	0/1:138,118:256:99:3240,0,4069	0/1:102,112:214:99:3455,0,2858	0/1:362,319:681:99:6823,0,7996	0/1:136,132:268:99:4213,0,4319	0/1:109,124:233:99:3154,0,2763	0/1:373,391:764:99:9442,0,9017	0/1:180,152:332:99:3937,0,4820	0/1:119,94:213:99:2332,0,3036	0/1:12,12:24:99:327,0,293
ERG11	C5L36_0D02200	NC_042509.1	455038	.	T	C	11329	PASS	AC=3;AF=0.052;AN=58;BaseQRankSum=0.332;DP=6936;ExcessHet=0.2348;FS=0.518;InbreedingCoeff=-0.0545;MLEAC=3;MLEAF=0.052;MQ=60.00;MQRankSum=0.00;QD=11.33;ReadPosRankSum=1.07;SOR=0.630;ANN=C|synonymous_variant|LOW|C5L36_0D02200|C5L36_0D02200|transcript|XM_029467095.1|protein_coding|1/1|c.939T>C|p.Thr313Thr|939/1587|939/1587|313/528||,C|upstream_gene_variant|MODIFIER|C5L36_0D02175|C5L36_0D02175|transcr…	GT:AD:DP:GQ:PL	0/1:162,132:294:99:3007,0,3865	0/0:331,0:331:99:0,120,1800	0/0:209,0:209:99:0,120,1800	0/0:253,0:253:99:0,120,1800	0/0:364,0:364:99:0,120,1800	0/0:259,0:259:99:0,120,1800	0/0:248,0:248:99:0,120,1800	0/0:237,0:237:99:0,120,1800	0/0:295,0:295:99:0,120,1800	0/0:223,0:223:99:0,120,1800	0/0:369,0:369:99:0,120,1800	0/0:187,0:187:99:0,120,1800	0/0:269,0:269:99:0,120,1800	0/0:205,0:205:99:0,120,1800	0/0:57,0:57:99:0,120,1800	0/1:274,285:559:99:7055,0,6555	0/0:269,0:269:99:0,120,1800	0/1:98,49:147:99:1298,0,3143	0/0:173,0:173:99:0,120,1800	0/0:50,0:50:99:0,120,1800	0/0:220,0:220:99:0,120,1800	0/0:166,0:166:99:0,120,1800	0/0:194,0:194:99:0,120,1800	0/0:83,0:83:99:0,120,1800	0/0:176,0:176:99:0,120,1800	0/0:580,0:580:99:0,120,1800	0/0:254,0:254:99:0,120,1800	0/0:202,0:202:99:0,120,1800	0/0:13,0:13:39:0,39,470
ERG7	C5L36_0B03220	NC_042507.1	633750	.	A	G	10389	PASS	AC=5;AF=0.086;AN=58;BaseQRankSum=-1.082e+00;DP=7816;ExcessHet=0.0000;FS=3.216;InbreedingCoeff=0.7811;MLEAC=5;MLEAF=0.086;MQ=60.00;MQRankSum=0.00;QD=14.55;ReadPosRankSum=0.536;SOR=0.890;ANN=G|synonymous_variant|LOW|C5L36_0B03220|C5L36_0B03220|transcript|XM_029464688.1|protein_coding|1/1|c.606A>G|p.Val202Val|606/2172|606/2172|202/723||,G|upstream_gene_variant|MODIFIER|C5L36_0B03205|C5L36_0B03205|tr…	GT:AD:DP:GQ:PL	0/0:246,0:246:99:0,120,1800	0/0:318,0:318:99:0,120,1800	0/0:217,0:217:99:0,120,1800	0/0:250,0:250:99:0,120,1800	0/0:318,0:318:99:0,120,1800	0/0:322,0:322:99:0,120,1800	0/0:260,0:260:99:0,120,1800	0/1:345,166:511:99:2958,0,8019	0/0:271,0:271:99:0,120,1800	0/0:222,0:222:99:0,120,1800	0/0:339,0:339:99:0,120,1800	0/0:621,0:621:99:0,120,1800	0/0:255,0:255:99:0,120,1800	0/0:201,0:201:99:0,120,1800	0/0:285,0:285:99:0,120,1800	0/0:434,0:434:99:0,120,1800	0/0:424,0:424:99:0,120,1800	0/0:90,0:90:99:0,120,1800	1/1:0,186:186:99:6909,558,0	0/0:180,0:180:99:0,120,1800	0/0:205,0:205:99:0,120,1800	0/0:206,0:206:99:0,120,1800	0/0:146,0:146:99:0,120,1800	0/0:80,0:80:99:0,120,1800	0/0:183,0:183:99:0,120,1800	0/0:553,0:553:99:0,120,1800	0/0:234,0:234:99:0,120,1800	0/0:218,0:218:99:0,120,1800	1/1:0,17:17:51:574,51,0
ERG7	C5L36_0B03220	NC_042507.1	634040	.	A	G,C	96413.1	PASS	AC=22,5;AF=0.379,0.086;AN=58;BaseQRankSum=0.229;DP=8587;ExcessHet=16.6552;FS=0.000;InbreedingCoeff=-0.4552;MLEAC=22,5;MLEAF=0.379,0.086;MQ=60.00;MQRankSum=0.00;QD=14.42;ReadPosRankSum=0.412;SOR=0.719;ANN=C|missense_variant|MODERATE|C5L36_0B03220|C5L36_0B03220|transcript|XM_029464688.1|protein_coding|1/1|c.896A>C|p.Lys299Thr|896/2172|896/2172|299/723||,G|missense_variant|MODERATE|C5L36_0B03220|C5L…	GT:AD:DP:GQ:PL	0/0:246,0,0:246:99:0,120,1800,120,1800,1800	0/1:184,199,0:383:99:4781,0,4300,5331,4895,10226	0/1:114,133,0:247:99:3354,0,2758,3696,3157,6852	0/1:166,138,0:304:99:3460,0,4324,3957,4737,8695	0/1:172,176,0:348:99:4748,0,4308,5264,4835,10099	0/1:159,178,0:337:99:4337,0,3773,4814,4306,9120	0/1:172,148,0:320:99:3342,0,4054,3858,4496,8354	0/2:141,129,141:411:99:3167,285,3418,0,214,3097	0/1:137,146,0:283:99:3308,0,3084,3718,3521,7240	0/1:127,113,0:240:99:2705,0,2964,3085,3303,6389	0/1:208,231,0:439:99:6355,0,5376,6978,6068,13046	0/0:621,0,0:621:99:0,120,1800,120,1800,1800	0/1:150,146,0:296:99:3464,0,3740,3914,4177,8091	0/1:122,119,0:241:99:3095,0,3421,3461,3777,7238	0/0:285,0,0:285:99:0,120,1800,120,1800,1800	0/0:434,0,0:434:99:0,120,1800,120,1800,1800	1/1:0,439,0:439:99:13067,1314,0,13067,1314,13067	0/1:83,47,0:130:99:1402,0,2760,1651,2902,4553	2/2:0,0,207:207:99:7611,7611,7611,622,622,0	0/0:180,0,0:180:99:0,120,1800,120,1800,1800	0/1:124,124,0:248:99:3593,0,3558,3965,3930,7895	0/1:95,123,0:218:99:3723,0,2684,4007,3054,7061	0/1:87,60,0:147:99:1326,0,2027,1587,2207,3793	0/1:42,43,0:85:99:1434,0,1356,1560,1486,3046	0/1:105,111,0:216:99:2928,0,2778,3243,3112,6355	0/1:275,304,0:579:99:7436,0,6509,8260,7420,15680	0/1:139,151,0:290:99:4224,0,3650,4641,4103,8745	0/1:138,113,0:251:99:2636,0,3505,3049,3843,6893	2/2:0,0,28:28:84:959,959,959,84,84,0
ERG7	C5L36_0B03220	NC_042507.1	635031	.	G	A	108045	PASS	AC=23;AF=0.397;AN=58;BaseQRankSum=-1.200e-01;DP=10388;ExcessHet=20.6366;FS=0.000;InbreedingCoeff=-0.5130;MLEAC=23;MLEAF=0.397;MQ=60.00;MQRankSum=0.00;QD=13.18;ReadPosRankSum=0.288;SOR=0.706;ANN=A|synonymous_variant|LOW|C5L36_0B03220|C5L36_0B03220|transcript|XM_029464688.1|protein_coding|1/1|c.1887G>A|p.Lys629Lys|1887/2172|1887/2172|629/723||,A|upstream_gene_variant|MODIFIER|C5L36_0B03205|C5L36_0B…	GT:AD:DP:GQ:PL	0/0:246,0:246:99:0,120,1800	0/1:231,231:462:99:5322,0,5287	0/1:154,189:343:99:4612,0,3695	0/1:196,158:354:99:3869,0,4808	0/1:234,224:458:99:5362,0,5743	0/1:216,231:447:99:5117,0,5116	0/1:169,163:332:99:4007,0,3928	0/1:372,216:588:99:4191,0,8746	0/1:209,215:424:99:4599,0,4629	0/1:150,122:272:99:2596,0,3557	0/1:261,247:508:99:6651,0,6778	0/0:621,0:621:99:0,120,1800	0/1:165,168:333:99:4268,0,4184	0/1:160,122:282:99:3378,0,4446	0/0:285,0:285:99:0,120,1800	0/0:434,0:434:99:0,120,1800	1/1:0,581:581:99:16650,1739,0	0/1:48,97:145:99:3094,0,1377	0/0:184,0:184:99:0,120,1800	0/0:180,0:180:99:0,120,1800	0/1:126,115:241:99:3376,0,3748	0/1:127,96:223:99:2828,0,3795	0/1:240,240:480:99:5131,0,5259	0/1:102,97:199:99:2894,0,3072	0/1:92,98:190:99:2756,0,2558	0/1:408,410:818:99:9762,0,9625	0/1:129,145:274:99:3935,0,3533	0/1:100,143:243:99:3651,0,2383	0/0:29,0:29:81:0,81,1215
ERG25	C5L36_0A11190	NC_042506.1	2472148	.	T	C	75790.1	PASS	AC=19;AF=0.328;AN=58;BaseQRankSum=-2.210e-01;DP=8534;ExcessHet=19.5524;FS=0.000;InbreedingCoeff=-0.4872;MLEAC=19;MLEAF=0.328;MQ=60.00;MQRankSum=0.00;QD=11.96;ReadPosRankSum=-4.480e-01;SOR=0.734;ANN=C|synonymous_variant|LOW|C5L36_0A11190|C5L36_0A11190|transcript|XM_029464153.1|protein_coding|1/1|c.615A>G|p.Glu205Glu|615/822|615/822|205/273||,C|upstream_gene_variant|MODIFIER|C5L36_0A11150|C5L36_0A1…	GT:AD:DP:GQ:PL	0/0:306,0:306:99:0,120,1800	0/1:254,214:468:99:4949,0,5859	0/1:164,165:329:99:3985,0,4034	0/1:184,181:365:99:4488,0,4388	0/1:264,246:510:99:5824,0,6357	0/1:192,241:435:99:5523,0,4345	0/1:197,185:382:99:4247,0,4714	0/0:356,0:356:99:0,120,1800	0/1:178,197:375:99:4111,0,3802	0/1:146,146:292:99:3465,0,3156	0/1:242,225:467:99:5633,0,5843	0/0:37,0:37:99:0,99,1485	0/1:201,215:416:99:5064,0,4669	0/1:137,132:269:99:3411,0,3689	0/0:251,0:251:99:0,120,1800	0/0:430,0:430:99:0,120,1800	0/0:354,0:354:99:0,120,1800	0/0:86,0:86:99:0,120,1800	0/0:130,0:130:99:0,120,1800	0/0:117,0:117:99:0,120,1800	0/1:115,97:212:99:2546,0,3184	0/1:126,98:224:99:2784,0,3741	0/1:54,45:99:99:986,0,1262	0/1:33,27:60:99:841,0,1022	0/1:122,106:228:99:2818,0,3000	0/1:294,329:623:99:7782,0,6879	0/1:154,165:319:99:4197,0,3994	0/1:129,135:264:99:3157,0,3104	0/0:24,0:24:72:0,72,838
ERG25	C5L36_0A11190	NC_042506.1	2472178	.	A	G	130654	PASS	AC=30;AF=0.517;AN=58;BaseQRankSum=0.812;DP=9331;ExcessHet=12.6665;FS=0.000;InbreedingCoeff=-0.3810;MLEAC=30;MLEAF=0.517;MQ=60.00;MQRankSum=0.00;QD=15.52;ReadPosRankSum=-1.780e-01;SOR=0.692;ANN=G|synonymous_variant|LOW|C5L36_0A11190|C5L36_0A11190|transcript|XM_029464153.1|protein_coding|1/1|c.585T>C|p.Phe195Phe|585/822|585/822|195/273||,G|upstream_gene_variant|MODIFIER|C5L36_0A11150|C5L36_0A11150|…	GT:AD:DP:GQ:PL	1/1:0,346:346:99:9561,1036,0	0/1:260,211:471:99:4611,0,5770	0/1:169,175:344:99:4246,0,3863	0/1:198,199:397:99:4854,0,4659	0/1:302,258:560:99:5825,0,6904	0/1:215,246:461:99:5324,0,4658	0/1:196,180:376:99:4039,0,4548	1/1:19,515:534:99:13417,1109,0	0/1:192,211:403:99:4626,0,3814	0/1:138,160:298:99:3921,0,3020	0/1:242,239:481:99:6042,0,5858	0/0:37,0:37:99:0,99,1485	0/1:213,226:439:99:5249,0,4872	0/1:161,151:312:99:3734,0,4322	0/0:251,0:251:99:0,120,1800	1/1:0,688:688:99:19758,2059,0	0/0:354,0:354:99:0,120,1800	0/1:38,83:121:99:2664,0,1080	1/1:0,208:208:99:7540,625,0	0/0:117,0:117:99:0,120,1800	0/1:113,104:217:99:2944,0,3169	0/1:127,88:215:99:2519,0,3685	0/1:61,36:97:99:798,0,1296	0/1:29,30:59:99:994,0,926	0/1:122,116:238:99:2977,0,3141	0/1:262,286:548:99:6858,0,5945	0/1:159,167:326:99:4115,0,3881	0/1:127,123:250:99:2968,0,3048	1/1:0,31:31:93:1041,93,0
ERG25	C5L36_0A11190	NC_042506.1	2472487	.	A	G	42008	PASS	AC=8;AF=0.138;AN=58;DP=7400;ExcessHet=0.0000;FS=0.000;InbreedingCoeff=1.0000;MLEAC=8;MLEAF=0.138;MQ=60.00;QD=29.92;SOR=0.764;ANN=G|synonymous_variant|LOW|C5L36_0A11190|C5L36_0A11190|transcript|XM_029464153.1|protein_coding|1/1|c.276T>C|p.Ile92Ile|276/822|276/822|92/273||,G|upstream_gene_variant|MODIFIER|C5L36_0A11150|C5L36_0A11150|transcript|XM_029464149.1|protein_coding||c.-4275T>C|||||4275|,G|u…	GT:AD:DP:GQ:PL	1/1:0,419:419:99:11829,1256,0	0/0:303,0:303:99:0,120,1800	0/0:230,0:230:99:0,120,1800	0/0:230,0:230:99:0,120,1800	0/0:306,0:306:99:0,120,1800	0/0:315,0:315:99:0,120,1800	0/0:254,0:254:99:0,120,1800	0/0:398,0:398:99:0,120,1800	0/0:289,0:289:99:0,120,1800	0/0:223,0:223:99:0,120,1800	0/0:341,0:341:99:0,120,1800	0/0:37,0:37:99:0,99,1485	0/0:294,0:294:99:0,120,1800	0/0:208,0:208:99:0,120,1800	0/0:251,0:251:99:0,120,1800	1/1:0,735:735:99:21268,2201,0	0/0:394,0:394:99:0,120,1800	0/0:98,0:98:99:0,120,1800	1/1:0,227:227:99:8148,682,0	0/0:117,0:117:99:0,120,1800	0/0:180,0:180:99:0,120,1800	0/0:202,0:202:99:0,120,1800	0/0:90,0:90:99:0,120,1800	0/0:50,0:50:99:0,120,1800	0/0:184,0:184:99:0,120,1800	0/0:499,0:499:99:0,120,1800	0/0:262,0:262:99:0,120,1800	0/0:220,0:220:99:0,120,1800	1/1:0,23:23:69:833,69,0
ERG25	C5L36_0A11190	NC_042506.1	2472634	.	T	C	64551.1	PASS	AC=19;AF=0.328;AN=58;BaseQRankSum=-5.730e-01;DP=7683;ExcessHet=19.5524;FS=0.000;InbreedingCoeff=-0.4872;MLEAC=19;MLEAF=0.328;MQ=60.00;MQRankSum=0.00;QD=12.91;ReadPosRankSum=-1.140e-01;SOR=0.711;ANN=C|synonymous_variant|LOW|C5L36_0A11190|C5L36_0A11190|transcript|XM_029464153.1|protein_coding|1/1|c.129A>G|p.Arg43Arg|129/822|129/822|43/273||,C|upstream_gene_variant|MODIFIER|C5L36_0A11150|C5L36_0A111…	GT:AD:DP:GQ:PL	0/0:314,0:314:99:0,120,1800	0/1:137,163:300:99:3841,0,3151	0/1:122,126:248:99:3081,0,3113	0/1:130,104:234:99:2721,0,3211	0/1:126,179:305:99:4812,0,3273	0/1:153,161:314:99:3815,0,3688	0/1:124,125:249:99:2797,0,2860	0/0:398,0:398:99:0,120,1800	0/1:163,127:290:99:2690,0,3930	0/1:122,103:225:99:2414,0,2796	0/1:198,192:390:99:5342,0,5258	0/0:37,0:37:99:0,99,1485	0/1:125,170:295:99:4323,0,3018	0/1:105,101:206:99:2823,0,2840	0/0:251,0:251:99:0,120,1800	0/0:539,0:539:99:0,120,1800	0/0:394,0:394:99:0,120,1800	0/0:98,0:98:99:0,120,1800	0/0:190,0:190:99:0,120,1800	0/0:117,0:117:99:0,120,1800	0/1:123,119:242:99:3356,0,3615	0/1:104,106:210:99:3348,0,3019	0/1:40,64:104:99:1471,0,842	0/1:28,38:66:99:1220,0,752	0/1:94,96:190:99:2456,0,2470	0/1:286,282:568:99:6608,0,6734	0/1:154,160:314:99:4376,0,4293	0/1:125,126:251:99:3078,0,3032	0/0:34,0:34:99:0,99,1485
ERG28	C5L36_0A12140	NC_042506.1	2659676	.	A	G	20647.9	PASS	AC=4;AF=0.069;AN=58;BaseQRankSum=1.14;DP=6723;ExcessHet=0.4784;FS=0.522;InbreedingCoeff=-0.0741;MLEAC=4;MLEAF=0.069;MQ=60.00;MQRankSum=0.00;QD=13.19;ReadPosRankSum=0.747;SOR=0.685;ANN=G|synonymous_variant|LOW|C5L36_0A12140|C5L36_0A12140|transcript|XM_029464253.1|protein_coding|1/1|c.144T>C|p.Asn48Asn|144/423|144/423|48/140||,G|upstream_gene_variant|MODIFIER|C5L36_0A12100|C5L36_0A12100|transcript|…	GT:AD:DP:GQ:PL	0/1:161,236:397:99:5461,0,3178	0/0:257,0:257:99:0,120,1800	0/0:206,0:206:99:0,120,1800	0/0:186,0:186:99:0,120,1800	0/0:262,0:262:99:0,120,1800	0/0:229,0:229:99:0,120,1800	0/0:225,0:225:99:0,120,1800	0/0:362,0:362:99:0,120,1800	0/0:225,0:225:99:0,120,1800	0/0:195,0:195:99:0,120,1800	0/0:319,0:319:99:0,120,1800	0/0:57,0:57:99:0,114,1710	0/0:216,0:216:99:0,120,1800	0/0:162,0:162:99:0,120,1800	0/0:56,0:56:99:0,99,1485	0/1:421,445:866:99:10546,0,9101	0/0:475,0:475:99:0,120,1800	0/0:100,0:100:99:0,120,1800	0/1:135,145:280:99:4230,0,4174	0/0:68,0:68:99:0,120,1800	0/0:182,0:182:99:0,120,1800	0/0:192,0:192:99:0,120,1800	0/0:91,0:91:99:0,120,1800	0/0:83,0:83:99:0,120,1800	0/0:147,0:147:99:0,120,1800	0/0:434,0:434:99:0,120,1800	0/0:188,0:188:99:0,115,1800	0/0:203,0:203:99:0,120,1800	0/1:9,14:23:99:447,0,234
ERG26	C5L36_0A07870	NC_042506.1	1727803	.	A	G	88055.1	PASS	AC=19;AF=0.328;AN=58;BaseQRankSum=0.216;DP=9900;ExcessHet=19.5524;FS=0.515;InbreedingCoeff=-0.4872;MLEAC=19;MLEAF=0.328;MQ=60.00;MQRankSum=0.00;QD=12.42;ReadPosRankSum=-6.200e-01;SOR=0.657;ANN=G|synonymous_variant|LOW|C5L36_0A07870|C5L36_0A07870|transcript|XM_029463804.1|protein_coding|1/1|c.507A>G|p.Pro169Pro|507/1059|507/1059|169/352||,G|upstream_gene_variant|MODIFIER|C5L36_0A07860|C5L36_0A0786…	GT:AD:DP:GQ:PL	0/0:264,0:264:99:0,120,1800	0/1:215,238:453:99:5456,0,4866	0/1:161,156:317:99:4010,0,4105	0/1:181,175:356:99:4261,0,4242	0/1:230,256:486:99:6158,0,5697	0/1:234,226:460:99:5117,0,5249	0/1:193,209:402:99:4676,0,4348	0/0:388,0:388:99:0,120,1800	0/1:199,238:437:99:5433,0,4338	0/1:152,167:319:99:3863,0,3532	0/1:264,237:501:99:6316,0,6777	0/0:540,0:540:99:0,120,1800	0/1:204,157:361:99:3798,0,5008	0/1:140,155:295:99:4183,0,3488	0/0:211,0:211:99:0,120,1800	0/0:431,0:431:99:0,120,1800	0/0:360,0:360:99:0,120,1800	0/0:114,0:114:99:0,120,1800	0/0:148,0:148:99:0,120,1800	0/0:146,0:146:99:0,120,1800	0/1:126,144:270:99:4087,0,3669	0/1:117,96:213:99:2869,0,3575	0/1:213,246:459:99:5540,0,4502	0/1:67,63:130:99:1951,0,2037	0/1:128,115:243:99:2903,0,3514	0/1:342,388:730:99:9190,0,8485	0/1:198,165:363:99:4180,0,5136	0/1:137,159:296:99:4085,0,3110	0/0:21,0:21:63:0,63,610
ERG27	C5L36_0A05120	NC_042506.1	1117538	.	G	A	247668	PASS	AC=52;AF=0.897;AN=58;BaseQRankSum=2.04;DP=9258;ExcessHet=0.0000;FS=0.000;InbreedingCoeff=1.0000;MLEAC=52;MLEAF=0.897;MQ=60.00;MQRankSum=0.00;QD=30.08;ReadPosRankSum=-7.650e-01;SOR=0.225;ANN=A|synonymous_variant|LOW|C5L36_0A05120|C5L36_0A05120|transcript|XM_029463532.1|protein_coding|1/1|c.399C>T|p.Thr133Thr|399/1083|399/1083|133/360||,A|upstream_gene_variant|MODIFIER|C5L36_0A05130|C5L36_0A05130|t…	GT:AD:DP:GQ:PL	1/1:0,431:431:99:12160,1287,0	1/1:0,399:399:99:11624,1191,0	1/1:0,245:245:99:7455,731,0	1/1:0,304:304:99:9002,906,0	1/1:0,378:378:99:11630,1131,0	1/1:1,349:350:99:10047,1031,0	1/1:0,355:355:99:10027,1059,0	1/1:0,471:471:99:13076,1403,0	1/1:0,339:339:99:9375,1010,0	1/1:0,267:267:99:7641,798,0	1/1:0,447:447:99:13885,1335,0	0/0:430,0:430:99:0,120,1800	1/1:0,349:349:99:10411,1041,0	1/1:0,217:217:99:7030,648,0	0/0:192,0:192:99:0,120,1800	1/1:0,664:664:99:18902,1981,0	1/1:0,543:543:99:15548,1621,0	1/1:0,132:132:99:4725,396,0	1/1:0,227:227:99:8086,680,0	0/0:151,0:151:99:0,105,1800	1/1:0,227:227:99:7729,680,0	1/1:0,191:191:99:6892,573,0	1/1:0,272:272:99:7578,814,0	1/1:0,78:78:99:2840,234,0	1/1:0,189:189:99:6066,567,0	1/1:0,614:614:99:18244,1838,0	1/1:0,267:267:99:8577,800,0	1/1:0,257:257:99:8119,771,0	1/1:0,22:22:66:733,66,0
ERG27	C5L36_0A05120	NC_042506.1	1117633	.	G	A	206330	PASS	AC=43;AF=0.741;AN=58;BaseQRankSum=1.30;DP=9169;ExcessHet=0.0010;FS=0.000;InbreedingCoeff=0.5504;MLEAC=43;MLEAF=0.741;MQ=60.00;MQRankSum=0.00;QD=26.90;ReadPosRankSum=0.119;SOR=0.726;ANN=A|missense_variant|MODERATE|C5L36_0A05120|C5L36_0A05120|transcript|XM_029463532.1|protein_coding|1/1|c.304C>T|p.Leu102Phe|304/1083|304/1083|102/360||,A|upstream_gene_variant|MODIFIER|C5L36_0A05130|C5L36_0A05130|tra…	GT:AD:DP:GQ:PL	0/1:223,168:391:99:3900,0,5175	1/1:2,358:360:99:10529,1030,0	1/1:0,242:242:99:7729,724,0	1/1:0,252:252:99:7939,755,0	1/1:0,381:381:99:12269,1141,0	1/1:0,373:373:99:11557,1119,0	1/1:0,319:319:99:9637,955,0	0/0:443,0:443:99:0,120,1800	1/1:0,360:360:99:10680,1079,0	1/1:0,271:271:99:7963,812,0	1/1:0,445:445:99:15153,1336,0	0/0:430,0:430:99:0,120,1800	1/1:0,335:335:99:10684,1005,0	1/1:0,205:205:99:6863,615,0	0/0:192,0:192:99:0,120,1800	0/1:342,265:608:99:6265,0,7957	0/1:244,258:502:99:6517,0,5720	0/0:130,0:130:99:0,120,1800	0/1:110,98:208:99:2908,0,3514	0/0:151,0:151:99:0,105,1800	1/1:0,229:229:99:8102,688,0	1/1:0,204:204:99:7090,612,0	1/1:0,375:375:99:10227,1124,0	1/1:0,95:95:99:3412,285,0	1/1:0,231:231:99:7433,693,0	1/1:0,685:685:99:20632,2054,0	1/1:0,292:292:99:9537,876,0	1/1:0,281:281:99:8855,841,0	0/1:13,14:27:99:333,0,360
ERG27	C5L36_0A05120	NC_042506.1	1117691	.	T	C	277329	PASS	AC=52;AF=0.897;AN=58;DP=10189;ExcessHet=0.0000;FS=0.000;InbreedingCoeff=1.0000;MLEAC=52;MLEAF=0.897;MQ=60.00;QD=30.13;SOR=0.724;ANN=C|synonymous_variant|LOW|C5L36_0A05120|C5L36_0A05120|transcript|XM_029463532.1|protein_coding|1/1|c.246A>G|p.Ser82Ser|246/1083|246/1083|82/360||,C|upstream_gene_variant|MODIFIER|C5L36_0A05130|C5L36_0A05130|transcript|XM_029463533.1|protein_coding||c.-771T>C|||||771|,…	GT:AD:DP:GQ:PL	1/1:0,431:431:99:11898,1289,0	1/1:0,383:383:99:11183,1148,0	1/1:0,274:274:99:8392,820,0	1/1:0,330:330:99:10079,989,0	1/1:0,461:461:99:14164,1381,0	1/1:0,419:419:99:12099,1255,0	1/1:0,360:360:99:10094,1079,0	1/1:0,591:591:99:16847,1769,0	1/1:0,415:415:99:11427,1242,0	1/1:0,324:324:99:9277,970,0	1/1:0,443:443:99:14901,1330,0	0/0:430,0:430:99:0,120,1800	1/1:0,388:388:99:11693,1162,0	1/1:0,248:248:99:8155,744,0	0/0:192,0:192:99:0,120,1800	1/1:0,681:681:99:19338,2039,0	1/1:0,589:589:99:16905,1766,0	1/1:0,158:158:99:5581,475,0	1/1:0,215:215:99:7612,645,0	0/0:151,0:151:99:0,105,1800	1/1:0,227:227:99:7981,682,0	1/1:0,185:185:99:6467,556,0	1/1:0,358:358:99:9872,1073,0	1/1:0,82:82:99:3014,246,0	1/1:0,235:235:99:7225,705,0	1/1:0,736:736:99:21905,2207,0	1/1:0,343:343:99:10773,1029,0	1/1:0,295:295:99:9107,885,0	1/1:0,34:34:99:1074,102,0
MLH1	C5L36_0A09590	NC_042506.1	2103620	.	G	A	71713.2	PASS	AC=23;AF=0.397;AN=58;BaseQRankSum=-3.360e-01;DP=7178;ExcessHet=33.4404;FS=0.000;InbreedingCoeff=-0.6571;MLEAC=23;MLEAF=0.397;MQ=60.00;MQRankSum=0.00;QD=12.94;ReadPosRankSum=0.449;SOR=0.719;ANN=A|synonymous_variant|LOW|C5L36_0A09590|C5L36_0A09590|transcript|XM_029463986.1|protein_coding|1/1|c.1764C>T|p.Cys588Cys|1764/2172|1764/2172|588/723||,A|upstream_gene_variant|MODIFIER|C5L36_0A09600|C5L36_0A0…	GT:AD:DP:GQ:PL	0/1:171,179:350:99:4440,0,3976	0/1:187,112:299:99:2468,0,4837	0/1:99,96:195:99:2491,0,2609	0/1:124,116:240:99:3031,0,3176	0/1:128,147:275:99:3617,0,3160	0/1:142,116:258:99:2591,0,3683	0/1:102,114:216:99:2726,0,2433	0/0:426,0:426:99:0,120,1800	0/1:168,133:301:99:2983,0,3937	0/1:108,93:201:99:2237,0,2568	0/1:166,210:376:99:5880,0,4624	0/0:280,0:280:99:0,120,1800	0/1:118,108:226:99:2544,0,3191	0/1:83,100:183:99:2999,0,2224	0/0:125,0:125:99:0,110,1800	0/1:235,274:509:99:6695,0,5580	0/0:437,0:437:99:0,120,1800	0/0:118,0:118:99:0,120,1800	0/1:91,90:181:99:2722,0,2740	0/0:72,0:72:99:0,120,1800	0/1:95,111:206:99:3396,0,2792	0/1:94,100:194:99:2959,0,2950	0/1:18,12:30:99:241,0,423	0/1:15,25:40:99:860,0,467	0/1:98,89:187:99:2315,0,2754	0/1:237,281:518:99:6695,0,5535	0/1:152,173:325:99:4641,0,4150	0/1:92,118:210:99:2894,0,2223	0/1:11,10:21:99:286,0,328
MLH1	C5L36_0A09590	NC_042506.1	2103728	.	C	T	83151.2	PASS	AC=23;AF=0.397;AN=58;BaseQRankSum=0.027;DP=8251;ExcessHet=33.4404;FS=0.000;InbreedingCoeff=-0.6571;MLEAC=23;MLEAF=0.397;MQ=60.00;MQRankSum=0.00;QD=12.54;ReadPosRankSum=0.012;SOR=0.711;ANN=T|synonymous_variant|LOW|C5L36_0A09590|C5L36_0A09590|transcript|XM_029463986.1|protein_coding|1/1|c.1656G>A|p.Leu552Leu|1656/2172|1656/2172|552/723||,T|upstream_gene_variant|MODIFIER|C5L36_0A09600|C5L36_0A09600|…	GT:AD:DP:GQ:PL	0/1:213,231:444:99:5404,0,4638	0/1:195,137:332:99:3053,0,4690	0/1:98,108:206:99:2735,0,2409	0/1:135,147:282:99:4189,0,3258	0/1:166,185:351:99:4643,0,4121	0/1:145,172:317:99:3949,0,3382	0/1:148,154:302:99:3409,0,3445	0/0:426,0:426:99:0,120,1800	0/1:189,179:368:99:3868,0,4230	0/1:135,131:266:99:3049,0,3104	0/1:247,270:517:99:7127,0,6460	0/0:280,0:280:99:0,120,1800	0/1:164,128:292:99:3153,0,4196	0/1:95,93:188:99:2688,0,2909	0/0:125,0:125:99:0,110,1800	0/1:314,314:628:99:7172,0,7229	0/0:437,0:437:99:0,120,1800	0/0:118,0:118:99:0,120,1800	0/1:92,101:193:99:3128,0,2853	0/0:72,0:72:99:0,120,1800	0/1:120,125:245:99:3869,0,3474	0/1:108,105:213:99:2928,0,3339	0/1:22,31:53:99:727,0,472	0/1:23,21:44:99:745,0,658	0/1:134,93:227:99:2486,0,3553	0/1:291,281:572:99:6432,0,6730	0/1:169,168:337:99:4700,0,4602	0/1:91,140:231:99:3452,0,2154	0/1:14,10:24:99:243,0,367
MLH1	C5L36_0A09590	NC_042506.1	2103746	.	C	T	244360	PASS	AC=52;AF=0.897;AN=58;BaseQRankSum=-1.146e+00;DP=8915;ExcessHet=0.0000;FS=0.000;InbreedingCoeff=1.0000;MLEAC=52;MLEAF=0.897;MQ=60.00;MQRankSum=0.00;QD=30.19;ReadPosRankSum=-7.890e-01;SOR=0.339;ANN=T|synonymous_variant|LOW|C5L36_0A09590|C5L36_0A09590|transcript|XM_029463986.1|protein_coding|1/1|c.1638G>A|p.Glu546Glu|1638/2172|1638/2172|546/723||,T|upstream_gene_variant|MODIFIER|C5L36_0A09600|C5L36_…	GT:AD:DP:GQ:PL	1/1:0,456:456:99:12682,1364,0	1/1:0,336:336:99:9672,1006,0	1/1:1,210:211:99:6628,589,0	1/1:0,277:277:99:8997,831,0	1/1:0,367:367:99:10963,1096,0	1/1:0,319:319:99:9185,955,0	1/1:0,301:301:99:8410,902,0	1/1:0,625:625:99:17209,1870,0	1/1:0,392:392:99:10721,1173,0	1/1:0,264:264:99:7544,789,0	1/1:0,549:549:99:17441,1644,0	0/0:280,0:280:99:0,120,1800	1/1:0,296:296:99:9092,885,0	1/1:0,205:205:99:7132,615,0	0/0:125,0:125:99:0,110,1800	1/1:0,673:673:99:19200,2013,0	1/1:0,508:508:99:14345,1520,0	1/1:0,144:144:99:5150,432,0	1/1:0,193:193:99:7157,580,0	0/0:72,0:72:99:0,120,1800	1/1:0,221:221:99:8128,664,0	1/1:0,219:219:99:7796,658,0	1/1:0,60:60:99:1682,180,0	1/1:0,40:40:99:1502,119,0	1/1:0,231:231:99:7356,692,0	1/1:0,594:594:99:16996,1780,0	1/1:0,342:342:99:11140,1024,0	1/1:0,246:246:99:7256,737,0	1/1:0,24:24:72:710,72,0
MLH1	C5L36_0A09590	NC_042506.1	2104295	.	G	A	95099.2	PASS	AC=23;AF=0.397;AN=58;BaseQRankSum=0.053;DP=9570;ExcessHet=33.4404;FS=0.000;InbreedingCoeff=-0.6571;MLEAC=23;MLEAF=0.397;MQ=60.00;MQRankSum=0.00;QD=11.94;ReadPosRankSum=-3.010e-01;SOR=0.709;ANN=A|synonymous_variant|LOW|C5L36_0A09590|C5L36_0A09590|transcript|XM_029463986.1|protein_coding|1/1|c.1089C>T|p.Ala363Ala|1089/2172|1089/2172|363/723||,A|upstream_gene_variant|MODIFIER|C5L36_0A09600|C5L36_0A0…	GT:AD:DP:GQ:PL	0/1:232,221:453:99:4815,0,5111	0/1:237,217:454:99:4786,0,5383	0/1:140,143:283:99:3664,0,3577	0/1:182,155:337:99:3668,0,4350	0/1:228,247:475:99:6152,0,5321	0/1:234,203:437:99:4552,0,5538	0/1:171,187:358:99:4132,0,3643	0/0:401,0:401:99:0,120,1800	0/1:217,203:420:99:4461,0,4577	0/1:180,166:346:99:3490,0,4020	0/1:270,271:541:99:6900,0,6941	0/0:280,0:280:99:0,120,1800	0/1:180,206:386:99:4727,0,4095	0/1:126,107:233:99:2940,0,3543	0/0:125,0:125:99:0,110,1800	0/1:398,375:773:99:8474,0,8904	0/0:381,0:381:99:0,120,1800	0/0:117,0:117:99:0,120,1800	0/1:117,133:252:99:3990,0,3337	0/0:72,0:72:99:0,120,1800	0/1:123,127:250:99:3620,0,3489	0/1:107,121:228:99:3537,0,3120	0/1:109,101:210:99:1993,0,2343	0/1:50,27:77:99:835,0,1657	0/1:106,110:216:99:3105,0,2870	0/1:307,334:641:99:7583,0,7065	0/1:187,163:350:99:4106,0,4977	0/1:97,125:222:99:3286,0,2343	0/1:13,10:23:99:281,0,335
MLH1	C5L36_0A09590	NC_042506.1	2104487	.	G	A	90638.2	PASS	AC=23;AF=0.397;AN=58;BaseQRankSum=-2.270e-01;DP=8702;ExcessHet=33.4404;FS=0.000;InbreedingCoeff=-0.6571;MLEAC=23;MLEAF=0.397;MQ=60.00;MQRankSum=0.00;QD=12.68;ReadPosRankSum=-8.500e-02;SOR=0.691;ANN=A|synonymous_variant|LOW|C5L36_0A09590|C5L36_0A09590|transcript|XM_029463986.1|protein_coding|1/1|c.897C>T|p.His299His|897/2172|897/2172|299/723||,A|upstream_gene_variant|MODIFIER|C5L36_0A09600|C5L36_0…	GT:AD:DP:GQ:PL	0/1:212,200:412:99:4634,0,4805	0/1:182,184:366:99:4445,0,4324	0/1:105,142:247:99:3822,0,2767	0/1:133,168:301:99:4382,0,3324	0/1:211,195:406:99:4872,0,5167	0/1:153,237:390:99:5713,0,3431	0/1:150,169:319:99:4054,0,3576	0/0:401,0:401:99:0,120,1800	0/1:177,188:365:99:4183,0,3762	0/1:125,119:244:99:2811,0,3013	0/1:268,228:496:99:5977,0,7386	0/0:280,0:280:99:0,120,1800	0/1:156,153:309:99:3713,0,3922	0/1:156,128:284:99:3445,0,4357	0/0:125,0:125:99:0,110,1800	0/1:324,380:704:99:8964,0,7518	0/0:381,0:381:99:0,120,1800	0/0:117,0:117:99:0,120,1800	0/1:112,105:217:99:3256,0,3384	0/0:72,0:72:99:0,120,1800	0/1:118,104:222:99:2994,0,3296	0/1:119,127:246:99:3635,0,3446	0/1:88,103:191:99:2202,0,1860	0/1:31,36:67:99:1252,0,961	0/1:109,116:225:99:3042,0,2774	0/1:316,288:604:99:6370,0,7478	0/1:151,147:298:99:3702,0,4052	0/1:108,107:215:99:2917,0,2603	0/1:10,11:21:99:251,0,286
MLH1	C5L36_0A09590	NC_042506.1	2104657	.	A	C	75765.8	PASS	AC=21;AF=0.362;AN=58;BaseQRankSum=-3.610e-01;DP=8548;ExcessHet=25.6979;FS=0.000;InbreedingCoeff=-0.5676;MLEAC=21;MLEAF=0.362;MQ=60.00;MQRankSum=0.00;QD=12.46;ReadPosRankSum=-3.300e-01;SOR=0.704;ANN=C|missense_variant|MODERATE|C5L36_0A09590|C5L36_0A09590|transcript|XM_029463986.1|protein_coding|1/1|c.727T>G|p.Phe243Val|727/2172|727/2172|243/723||,C|upstream_gene_variant|MODIFIER|C5L36_0A09600|C5L3…	GT:AD:DP:GQ:PGT:PID:PL:PS	0/0:329,0:329:99:.:.:0,120,1800:.	0/1:189,183:372:99:.:.:4328,0,4472:.	0/1:133,159:292:99:.:.:4109,0,3417:.	0/1:153,154:307:99:.:.:4018,0,3730:.	0/1:199,200:399:99:.:.:4808,0,4813:.	0/1:173,188:361:99:.:.:4408,0,4054:.	0/1:158,144:302:99:.:.:3245,0,3775:.	0/0:401,0:401:99:.:.:0,120,1800:.	0/1:208,182:390:99:.:.:3977,0,4613:.	0/1:140,148:288:99:.:.:3423,0,3235:.	0/1:235,239:474:99:.:.:6322,0,6595:.	0/0:280,0:280:99:.:.:0,120,1800:.	0/1:166,143:309:99:.:.:3468,0,4073:.	0/1:134,130:264:99:.:.:3601,0,3499:.	0/0:125,0:125:99:.:.:0,110,1800:.	0/0:609,0:609:99:.:.:0,120,1800:.	0/0:381,0:381:99:.:.:0,120,1800:.	0/0:103,0:103:99:.:.:0,120,1800:.	0/1:76,103:179:99:.:.:3049,0,2352:.	0/0:72,0:72:99:.:.:0,120,1800:.	0/1:122,111:233:99:.:.:3151,0,3391:.	0/1:94,86:180:99:.:.:2702,0,2841:.	0/1:118,96:214:99:.:.:2188,0,2715:.	0/1:34,47:81:99:.:.:1485,0,1109:.	0/1:102,104:206:99:.:.:2873,0,2847:.	0/1:337,302:639:99:.:.:6870,0,7993:.	0/1:164,166:330:99:.:.:4186,0,4211:.	0/1:111,123:234:99:.:.:3102,0,2827:.	0|1:9,18:27:99:1|0:2104651_T_A:463,0,189:2104651
MLH1	C5L36_0A09590	NC_042506.1	2104964	.	A	G	105573	PASS	AC=23;AF=0.397;AN=58;BaseQRankSum=-4.530e-01;DP=9686;ExcessHet=33.4404;FS=0.000;InbreedingCoeff=-0.6571;MLEAC=23;MLEAF=0.397;MQ=60.00;MQRankSum=0.00;QD=13.01;ReadPosRankSum=0.244;SOR=0.710;ANN=G|synonymous_variant|LOW|C5L36_0A09590|C5L36_0A09590|transcript|XM_029463986.1|protein_coding|1/1|c.420T>C|p.Asp140Asp|420/2172|420/2172|140/723||,G|upstream_gene_variant|MODIFIER|C5L36_0A09600|C5L36_0A0960…	GT:AD:DP:GQ:PL	0/1:165,200:365:99:4746,0,3974	0/1:227,215:442:99:5186,0,5343	0/1:149,138:287:99:3522,0,3729	0/1:170,158:328:99:3890,0,4340	0/1:180,253:433:99:6562,0,4478	0/1:211,232:443:99:5859,0,4971	0/1:184,209:393:99:4989,0,4279	0/0:401,0:401:99:0,120,1800	0/1:192,210:402:99:4781,0,4346	0/1:169,191:360:99:4368,0,3839	0/1:266,239:505:99:6445,0,7429	0/0:280,0:280:99:0,120,1800	0/1:181,179:360:99:4488,0,4240	0/1:130,138:268:99:3853,0,3488	0/0:125,0:125:99:0,110,1800	0/1:337,413:750:99:9916,0,7906	0/0:381,0:381:99:0,120,1800	0/0:103,0:103:99:0,120,1800	0/1:112,102:214:99:3156,0,3528	0/0:72,0:72:99:0,120,1800	0/1:117,112:229:99:3377,0,3619	0/1:113,126:239:99:3661,0,3320	0/1:253,247:500:99:5241,0,5582	0/1:68,72:140:99:2315,0,1996	0/1:101,93:194:99:2517,0,2885	0/1:338,363:701:99:8679,0,7762	0/1:143,165:308:99:4349,0,3698	0/1:101,121:222:99:3055,0,2358	0/1:9,21:30:99:616,0,252
MLH1	C5L36_0A09590	NC_042506.1	2105048	.	C	T	94468.2	PASS	AC=23;AF=0.397;AN=58;BaseQRankSum=0.190;DP=9438;ExcessHet=33.4404;FS=0.000;InbreedingCoeff=-0.6571;MLEAC=23;MLEAF=0.397;MQ=60.00;MQRankSum=0.00;QD=12.08;ReadPosRankSum=0.151;SOR=0.699;ANN=T|synonymous_variant|LOW|C5L36_0A09590|C5L36_0A09590|transcript|XM_029463986.1|protein_coding|1/1|c.336G>A|p.Arg112Arg|336/2172|336/2172|112/723||,T|upstream_gene_variant|MODIFIER|C5L36_0A09600|C5L36_0A09600|tra…	GT:AD:DP:GQ:PL	0/1:200,199:399:99:4366,0,4392	0/1:201,213:414:99:4916,0,4688	0/1:148,121:269:99:2959,0,3785	0/1:156,144:300:99:3765,0,4010	0/1:185,237:422:99:5917,0,4505	0/1:190,208:398:99:4953,0,4439	0/1:173,181:354:99:4264,0,4001	0/0:401,0:401:99:0,120,1800	0/1:221,186:407:99:4037,0,4635	0/1:162,139:301:99:3192,0,3838	0/1:270,242:512:99:6185,0,7213	0/0:280,0:280:99:0,120,1800	0/1:158,158:316:99:3908,0,4017	0/1:136,143:279:99:3942,0,3694	0/0:125,0:125:99:0,110,1800	0/1:387,329:716:99:7439,0,8789	0/0:381,0:381:99:0,120,1800	0/0:103,0:103:99:0,120,1800	0/1:106,115:221:99:3336,0,3106	0/0:72,0:72:99:0,120,1800	0/1:126,104:230:99:3086,0,3634	0/1:129,106:235:99:3300,0,3824	0/1:241,238:479:99:5096,0,5201	0/1:69,63:132:99:1930,0,2060	0/1:117,88:205:99:2258,0,3168	0/1:317,297:614:99:7085,0,7379	0/1:165,178:343:99:4696,0,4160	0/1:113,130:243:99:3218,0,2679	0/1:8,22:30:99:618,0,169
MLH1	C5L36_0A09590	NC_042506.1	2105183	.	T	C	100685	PASS	AC=23;AF=0.397;AN=58;BaseQRankSum=0.190;DP=9700;ExcessHet=33.4404;FS=0.515;InbreedingCoeff=-0.6571;MLEAC=23;MLEAF=0.397;MQ=60.00;MQRankSum=0.00;QD=12.51;ReadPosRankSum=0.023;SOR=0.677;ANN=C|synonymous_variant|LOW|C5L36_0A09590|C5L36_0A09590|transcript|XM_029463986.1|protein_coding|1/1|c.201A>G|p.Gly67Gly|201/2172|201/2172|67/723||,C|upstream_gene_variant|MODIFIER|C5L36_0A09600|C5L36_0A09600|trans…	GT:AD:DP:GQ:PL	0/1:191,205:396:99:4861,0,4276	0/1:216,260:476:99:6174,0,5012	0/1:160,151:311:99:3799,0,3879	0/1:183,185:368:99:4364,0,4567	0/1:244,246:490:99:6325,0,5955	0/1:193,240:433:99:5743,0,4398	0/1:184,157:341:99:3631,0,4246	0/0:401,0:401:99:0,120,1800	0/1:207,203:412:99:4625,0,4477	0/1:126,142:268:99:3055,0,2785	0/1:272,246:518:99:6589,0,7501	0/0:280,0:280:99:0,120,1800	0/1:194,185:379:99:4423,0,4622	0/1:148,172:320:99:4395,0,3851	0/0:125,0:125:99:0,110,1800	0/1:366,343:709:99:8092,0,8592	0/0:381,0:381:99:0,120,1800	0/0:103,0:103:99:0,120,1800	0/1:98,102:200:99:3039,0,2906	0/0:72,0:72:99:0,120,1800	0/1:140,125:265:99:3522,0,3899	0/1:121,128:249:99:3806,0,3651	0/1:195,151:346:99:3203,0,4366	0/1:41,54:95:99:1583,0,1217	0/1:85,129:214:99:3476,0,2241	0/1:328,323:651:99:7612,0,7618	0/1:152,175:327:99:4738,0,3932	0/1:119,129:248:99:3215,0,2822	0/1:15,17:32:99:413,0,380
