# Supplementary material for: Genomic analyses reveal high diversity and rapid evolution of Pichia kudriavzevii within a neonatal intensive care unit in Delhi, India
Source: Antimicrob Agents Chemother. 2025 Jan 24;69(3):e01709-24. doi: 10.1128/aac.01709-24 (PMC11881565; doi:10.1128/aac.01709-24)
Supplement: Table S5 — Differentially expressed genes in two isolates belonging to cluster II, i.e., VPCI 218/P/20 and VPCI 261/P/20, exhibiting FLU-MIC 8 mg/L and 16 mg/L, respectively, with respect to isolate from cluster II (VPCI 06/P/16) with high FLU-MIC value of 32 mg/L. [file aac.01709-24-s0010.xlsx]

## Sheet: alldetected_edgeR_V2_annotate
	Table S5: The list of differentially expressed genes in two isolates belongs to cluster II with respect to Cluster I isolate i.e. VPCI 218/P/20, and VPCI 261/P/20 exhibiting FLU-MIC 8 mg/L and 16 mg/L respectively with respect to isolate from cluster II (VPCI 06/P/16) with high FLU-MIC value of 32 mg/L.
ID	Gene2	Protein names	log2FC_218/6	padj_218/6	pvalue_218/6	log10padj_218/6	FC_218/6	Up/down_218/6	log2FC_261/6	padj_261/6	pvalue_261/6	log10padj_261/6	FC_261/6	up/down_261/6	log2FC_261/218	padj_261/218	pvalue_261/218	log10padj_261/218	FC_261/218	up/down_261/218	Uniprot	Gene	Sc gene	Sc ortholog	Domains	Cross-reference (Pfam)	Cross-reference (InterPro)	Cross-reference (STRING)	Exon	RNA	Protein	Alias2	Gene names3	S.No.	VPCI_06_P_16_Rep1	VPCI_06_P_16_Rep2	VPCI_218_P_20_Rep2	VPCI_218_P_20_Rep3	VPCI_261_P_20_Rep1	VPCI_261_P_20_Rep3	Accession	NCBI ID	Description	Protein length	Chromosome	Feature3	strand	strart	stop
C5L36_0A00317	PKUD0A00317%3B	Hydrophobic protein OSR8	-2.76	0	0	8.31	0.15	Down	-1.91259	2.6e-96	1.34e-98	95.5853	0.265616	Down	-1.77438	0.00124713	6.44e-06	2.90409	0.292319	Down	A0A1V2LJC0		PKUD0A00317%3B		UPF0057	PF01679;	IPR000612;		exon-XM_029463036.1-1	rna-XM_029463036.1	XP_029318896.1	PKUD0A00317%3B Pfam Domains: UPF0057|3.6e-07|	BOH78_3624 C5L36_0A00317	23	145.28	147.06	161	85.55	157.016	140.14	NC_042506.1	40381129	uncharacterized protein	152	Chromosome 1	mRNA	+	60632	61090
C5L36_0A00420	RFA1	Replication protein A subunit	-1.66	0	0	6.42	0.32	Down	-1.96012	2.99e-78	2.2e-80	77.5238	0.257008	Down	-1.26212	0.00550998	4.05e-05	2.25885	0.416932	Down	A0A2U9QWQ2		RFA1	YAR007C		PF04057;PF08646;PF16900;PF01336;	IPR012340;IPR004365;IPR013955;IPR007199;IPR031657;IPR004591;		exon-XM_029463047.1-1	rna-XM_029463047.1	XP_029318907.1	PKUD0A00420%3B similar to Saccharomyces cerevisiae| YAR007C |RFA1|%3B ancestral locus Anc_4.120	C5L36_0A00420	34	297.72	231.77	210.7	345.96	336.02	311.446	NC_042506.1	40381140	uncharacterized protein	634	Chromosome 1	mRNA	-	83970	85874
C5L36_0A00430	PMC1	Calcium-transporting ATPase (EC 7.2.2.10)	-2.15	0	0	6.42	0.23	Down	-1.79724	1.91e-74	1.44e-76	73.7189	0.287725	Down	-2.53773	0.00621844	4.73e-05	2.20632	0.172213	Down	A0A2U9QWP4		PMC1	YGL006W		PF00689;PF00690;	IPR006068;IPR004014;IPR023299;IPR018303;IPR023298;IPR008250;IPR036412;IPR006408;IPR001757;IPR044492;		exon-XM_029463048.1-1	rna-XM_029463048.1	XP_029318908.1	PKUD0A00430%3B similar to Saccharomyces cerevisiae| YGL006W |PMC1|%3B ancestral locus Anc_4.117	C5L36_0A00430	35	1308.3	1302.62	1327.47	2233.91	1689.39	1620.26	NC_042506.1	40381141	uncharacterized protein	1257	Chromosome 1	mRNA	+	87419	91192
C5L36_0A00570	C5L36_0A00570	Uncharacterized protein	-1.93	0	0	4.75	0.26	Down	-1.61113	1e-62	1.03e-64	61.9997	0.327342	Down	-1.34757	0.0157387	0.000162609	1.80303	0.392953	Down	A0A2U9QWV2			YBR235W		PF00324;PF03522;	IPR004841;IPR018491;		exon-XM_029463062.1-1	rna-XM_029463062.1	XP_029318922.1	PKUD0A00570%3B similar to Saccharomyces cerevisiae| YBR235W%3B ancestral locus Anc_6.146	C5L36_0A00570	49	446.62	431.12	385.43	362.57	515.969	492.049	NC_042506.1	40381155	uncharacterized protein	1087	Chromosome 1	mRNA	-	111956	115219
C5L36_0A00230	SAS3	Histone acetyltransferase (EC 2.3.1.48)	2.7	0	0	10.87	6.49	Up	-2.2662	1.17e-116	3.72e-119	115.932	0.207877	Down	-1.68102	6.69e-05	2.13e-07	4.17458	0.311862	Down	A0A2U9QWN3		SAS3	YBL052C		PF01853;PF17772;	IPR016181;IPR002717;IPR036388;IPR040706;		exon-XM_029463026.1-1	rna-XM_029463026.1	XP_029318886.1	PKUD0A00230%3B similar to Saccharomyces cerevisiae| YBL052C |SAS3|%3B ancestral locus Anc_7.371	C5L36_0A00230	13	238.51	214.41	174.01	279.32	169.333	209.673	NC_042506.1	40381119	uncharacterized protein	574	Chromosome 1	mRNA	-	37192	38916
C5L36_0A00460	ROX1	HMG box domain-containing protein	2.4	0	0	6.08	5.27	Up	-1.59004	3.31e-70	2.7e-72	69.4801	0.332163	Down	-1.8438	0.00842689	6.86e-05	2.07433	0.278586	Down	A0A2U9QWP5		ROX1	YPR065W		PF00505;	IPR009071;IPR036910;		exon-XM_029463051.1-1	rna-XM_029463051.1	XP_029318911.1	PKUD0A00460%3B similar to Saccharomyces cerevisiae| YPR065W |ROX1|%3B ancestral locus Anc_3.354	C5L36_0A00460	38	889.55	921.28	557.14	924.82	785.801	748.297	NC_042506.1	40381144	uncharacterized protein	655	Chromosome 1	mRNA	-	93944	95911
C5L36_0A00510	HIS6	1-(5-phosphoribosyl)-5-[(5-phosphoribosylamino)methylideneamino] imidazole-4-carboxamide isomerase (EC 5.3.1.16) (5-proFAR isomerase) (Phosphoribosylformimino-5-aminoimidazole carboxamide ribotide isomerase)	2.24	0	0	5.19	4.72	Up	-1.77944	2.26e-68	2.06e-70	67.6464	0.291296	Down	-1.34337	0.0114704	0.000104836	1.94042	0.3941	Down	A0A099NXR6		HIS6	YIL020C		PF00977;	IPR013785;IPR011858;IPR006062;IPR044524;IPR011060;	4909.A0A099NXR6;	exon-XM_029463056.1-1	rna-XM_029463056.1	XP_029318916.1	PKUD0A00510%3B similar to Saccharomyces cerevisiae| YIL020C |HIS6|%3B ancestral locus Anc_7.193	BOH78_3644 C5L36_0A00510 CAS74_001241 JL09_g4177	43	113.8	115.45	198.48	120.59	165.631	173.493	NC_042506.1	40381149	uncharacterized protein	262	Chromosome 1	mRNA	+	104789	105577
C5L36_0A00680	RTC6	Ribosomal protein	2.38	0	0	3.93	5.19	Up	-1.63033	1.12e-58	1.4e-60	57.9527	0.323015	Down	-1.1916	0.0338719	0.000424796	1.47016	0.437818	Down	A0A1V2LK67		RTC6	YPL183W-A		PF00444;	IPR000473;IPR035977;		exon-XM_029463073.1-1	rna-XM_029463073.1	XP_029318933.1	PKUD0A00680%3B similar to Saccharomyces cerevisiae| YPL183W-A |RTC6|%3B ancestral locus Anc_6.178	BOH78_3663 C5L36_0A00680	60	967.78	887.42	1156.69	1151.66	970.53	867.684	NC_042506.1	40381166	uncharacterized protein	84	Chromosome 1	mRNA	-	139490	139744
C5L36_0A00710	VPS45	Uncharacterized protein	1.87	0	0	3.85	3.65	Up	-1.53763	1.18e-57	1.55e-59	56.9269	0.344451	Down	-1.39216	0.0338719	0.000444177	1.47016	0.380995	Down	A0A1Z8JQX8		VPS45	YGL095C		PF00995;	IPR043154;IPR043127;IPR001619;IPR027482;IPR036045;		exon-XM_029463076.1-1	rna-XM_029463076.1	XP_029318936.1	PKUD0A00710%3B similar to Saccharomyces cerevisiae| YGL095C |VPS45|%3B ancestral locus Anc_6.174	C5L36_0A00710 CAS74_001261	63	518.72	499.57	386.74	641.8	551.339	505.011	NC_042506.1	40381169	uncharacterized protein	592	Chromosome 1	mRNA	+	146348	148126
C5L36_0A00740	PKUD0A00740%3B	Intersectin-2	2.03	0	0	3.84	4.1	Up	-1.42924	3.34e-57	4.57e-59	56.4769	0.371328	Down	-2.45043	0.0353565	0.00048472	1.45153	0.182956	Down	A0A1V2LJB7		PKUD0A00740%3B		SH3_2	PF00787;PF07653;	IPR001683;IPR036871;IPR036028;IPR001452;		exon-XM_029463079.1-1	rna-XM_029463079.1	XP_029318939.1	PKUD0A00740%3B Pfam Domains: SH3_2|1.8e-08||PX|1.2e-07|	BOH78_3670 C5L36_0A00740	66	188.94	164.31	134.04	193.99	206.813	157.657	NC_042506.1	40381172	uncharacterized protein	469	Chromosome 1	mRNA	+	151800	153209
C5L36_0A00170	C5L36_0A00170	Uncharacterized protein	-3.07	0	0	14.48	0.12	Down	2.49579	2.56e-180	5.08e-183	179.592	5.64037	Up	-1.82082	7.93e-06	1.58e-08	5.10055	0.283059	Down	A0A099NUH9								exon-XM_029463020.1-1	rna-XM_029463020.1	XP_029318880.1	PKUD0A00170	C5L36_0A00170 CAS74_001204 JL09_g4380	7	182	141.7	176.11	271.89	172.264	153.118	NC_042506.1	40381113	uncharacterized protein	883	Chromosome 1	mRNA	-	26052	28703
C5L36_0A00560	TOS8 | CUP9	Homeobox domain-containing protein	-1.7	0	0	4.88	0.31	Down	1.36263	7.8e-63	7.91e-65	62.1078	2.57153	Up	-1.41731	0.0146729	0.000148682	1.83348	0.374411	Down	A0A1Z8JQT2		TOS8 | CUP9	YGL096W | YPL177C		PF05920;	IPR009057;IPR001356;IPR008422;		exon-XM_029463061.1-1	rna-XM_029463061.1	XP_029318921.1	PKUD0A00560%3B similar to Saccharomyces cerevisiae| YGL096W |TOS8| and YPL177C |CUP9|%3B ancestral locus Anc_6.170	C5L36_0A00560 CAS74_001246	48	41.69	28.96	59.4	56.56	74.7661	73.7545	NC_042506.1	40381154	uncharacterized protein	355	Chromosome 1	mRNA	-	109982	111049
C5L36_0A00280	RPL5	60S ribosomal protein L5	2.61	0	0	9.91	6.1	Up	1.7402	1.72e-102	7.19e-105	101.764	3.34081	Up	-2.27574	0.000236842	9.88e-07	3.62554	0.206506	Down	A0A099NWE2		RPL5	YPL131W		PF14204;PF17144;	IPR005485;IPR025607;	4909.A0A099NWE2;	exon-XM_029463031.1-1	rna-XM_029463031.1	XP_029318891.1	PKUD0A00280%3B similar to Saccharomyces cerevisiae| YPL131W |RPL5|%3B ancestral locus Anc_8.639	BOH78_3619 C5L36_0A00280 CAS74_001216 JL09_g4609	18	61379.6	65523.5	87010	51686.4	54560.9	59022.8	NC_042506.1	40381124	uncharacterized protein	294	Chromosome 1	mRNA	-	47675	48559
C5L36_0A00440	COG7	Uncharacterized protein	2.27	0	0	6.29	4.82	Up	2.05535	2.46e-74	1.91e-76	73.6087	4.15644	Up	-1.63196	0.00621844	4.82e-05	2.20632	0.322649	Down	A0A2U9QWP2		COG7	YGL005C					exon-XM_029463049.1-1	rna-XM_029463049.1	XP_029318909.1	PKUD0A00440%3B similar to Saccharomyces cerevisiae| YGL005C |COG7|%3B ancestral locus Anc_4.118	C5L36_0A00440	36	604.66	640.57	359.35	598.96	437.354	416.064	NC_042506.1	40381142	uncharacterized protein	306	Chromosome 1	mRNA	-	91446	92366
C5L36_0A00620	HMI1	DNA helicase (EC 3.6.4.12)	1.96	0	0	4.09	3.89	Up	1.66884	2.17e-61	2.45e-63	60.6642	3.1796	Up	-3.48027	0.0198537	0.000224849	1.70216	0.0896053	Down	A0A2U9QWR8		HMI1	YOL095C		PF13361;	IPR013986;IPR014017;IPR000212;IPR027417;IPR014016;		exon-XM_029463067.1-1	rna-XM_029463067.1	XP_029318927.1	PKUD0A00620%3B similar to Saccharomyces cerevisiae| YOL095C |HMI1|%3B ancestral locus Anc_3.101	C5L36_0A00620	54	332.2	333.14	229.11	523.65	383.832	393.678	NC_042506.1	40381160	uncharacterized protein	719	Chromosome 1	mRNA	+	125193	127352
C5L36_0A00640	RCR2	Uncharacterized protein	2.08	0	0	4.07	4.22	Up	3.05715	1.28e-60	1.5e-62	59.8929	8.32327	Up	-1.24054	0.0240135	0.000281502	1.61954	0.423214	Down	A0A2U9QWQ8		RCR2	YDR003W		PF12273;	IPR020999;		exon-XM_029463069.1-1	rna-XM_029463069.1	XP_029318929.1	PKUD0A00640%3B similar to Saccharomyces cerevisiae| YDR003W |RCR2| and YBR005W |RCR1|%3B ancestral locus Anc_3.200	C5L36_0A00640	56	345.3	345.77	376.24	418.12	470.971	512.701	NC_042506.1	40381162	uncharacterized protein	232	Chromosome 1	mRNA	-	130978	131676
C5L36_0A00760	FYV8	Uncharacterized protein	1.98	0	0	3.57	3.93	Up	2.95221	9.2e-56	1.33e-57	55.0364	7.73931	Up	-1.11267	0.0475865	0.000690207	1.32252	0.462439	Down	A0A2U9QWS5		FYV8	YGR196C					exon-XM_029463083.1-1	rna-XM_029463083.1	XP_029318943.1	PKUD0A00760%3B similar to Saccharomyces cerevisiae| YGR196C |FYV8|%3B ancestral locus Anc_5.145	C5L36_0A00760	70	1058.75	1197.32	1056.35	1204.54	1010.71	996.168	NC_042506.1	40381176	uncharacterized protein	550	Chromosome 1	mRNA	+	158688	160340
C5L36_0A00180	PTC3 | PTC2	PPM-type phosphatase domain-containing protein	-2.97	0	0	14.37	0.13	Down	-2.56726	8.01e-161	1.75e-163	160.096	0.168724	Down	2.34044	1.05e-05	2.3e-08	4.97702	5.06457	Up	A0A2U9QWM5		PTC3 | PTC2	YBL056W | YER089C		PF00481;	IPR015655;IPR000222;IPR036457;IPR001932;		exon-XM_029463021.1-1	rna-XM_029463021.1	XP_029318881.1	PKUD0A00180%3B similar to Saccharomyces cerevisiae| YBL056W |PTC3| and YER089C |PTC2|%3B ancestral locus Anc_7.374	C5L36_0A00180	8	3545.51	3288.85	2560.93	3520.46	2430.11	2332.88	NC_042506.1	40381114	uncharacterized protein	444	Chromosome 1	mRNA	+	29117	30451
C5L36_0A00210	C5L36_0A00210	ACT_7 domain-containing protein	-3.17	0	0	13.14	0.11	Down	-3.32353	5.56e-138	1.55e-140	137.255	0.0998887	Down	2.0742	3.21e-05	8.94e-08	4.49299	4.21112	Up	A0A099NX06					PF13840;	IPR027795;		exon-XM_029463024.1-1	rna-XM_029463024.1	XP_029318884.1	PKUD0A00210	C5L36_0A00210 CAS74_001208 JL09_g4384	11	1741.47	1709.41	1888.28	1610	1279.62	1298.6	NC_042506.1	40381117	uncharacterized protein	345	Chromosome 1	mRNA	-	34459	35496
C5L36_0A00220	C5L36_0A00220	Uncharacterized protein	-3.42	0	0	12.34	0.09	Down	-5.01278	1.14e-131	3.39e-134	130.944	0.0309744	Down	2.05279	6.34e-05	1.89e-07	4.1976	4.14907	Up	A0A2U9QWN1								exon-XM_029463025.1-1	rna-XM_029463025.1	XP_029318885.1	PKUD0A00220	C5L36_0A00220	12	207.91	184.85	247.75	235.68	132.922	185.418	NC_042506.1	40381118	uncharacterized protein	308	Chromosome 1	mRNA	+	36205	37131
C5L36_0A00380	PXA1	ABC transporter domain-containing protein	-2.23	0	0	6.85	0.21	Down	-2.93351	2.54e-85	1.67e-87	84.5948	0.130896	Down	1.54254	0.003231	2.12e-05	2.49066	2.91308	Up	A0A2U9QWN9		PXA1	YPL147W		PF06472;PF00005;	IPR003593;IPR011527;IPR003439;IPR017871;IPR027417;		exon-XM_029463043.1-1	rna-XM_029463043.1	XP_029318903.1	PKUD0A00380%3B similar to Saccharomyces cerevisiae| YPL147W |PXA1|%3B ancestral locus Anc_8.661	C5L36_0A00380	30	27.4	17.48	43.19	56.16	33.5028	21.1911	NC_042506.1	40381136	uncharacterized protein	893	Chromosome 1	mRNA	-	73910	76591
C5L36_0A00390	ISA1	Fe-S_biosyn domain-containing protein	-1.84	0	0	6.79	0.28	Down	-1.8214	5.4e-83	3.65e-85	82.2679	0.282945	Down	1.58439	0.0034152	2.31e-05	2.46658	2.99882	Up	A0A2U9QWT2		ISA1	YLL027W		PF01521;	IPR000361;IPR016092;IPR017870;IPR035903;		exon-XM_029463044.1-1	rna-XM_029463044.1	XP_029318904.1	PKUD0A00390%3B similar to Saccharomyces cerevisiae| YLL027W |ISA1|%3B ancestral locus Anc_4.31	C5L36_0A00390	31	650.17	660.53	1144.81	763.14	723.568	772.54	NC_042506.1	40381137	uncharacterized protein	222	Chromosome 1	mRNA	+	77222	77890
C5L36_0A00550	PKUD0A00550%3B	Uncharacterized protein	-1.86	0	0	4.97	0.28	Down	-1.57579	2.99e-63	2.97e-65	62.5239	0.335459	Down	1.15885	0.013474	0.000133857	1.8705	2.2328	Up	A0A2U9QWQ3		PKUD0A00550%3B		Y_phosphatase	PF00102;	IPR029021;IPR000242;IPR016130;IPR003595;IPR000387;		exon-XM_029463060.1-1	rna-XM_029463060.1	XP_029318920.1	PKUD0A00550%3B Pfam Domains: Y_phosphatase|6.3e-54|	C5L36_0A00550	47	466.98	504.18	635.39	457.67	597.296	600.941	NC_042506.1	40381153	uncharacterized protein	315	Chromosome 1	mRNA	+	108937	109884
C5L36_0A00650	PFK27	6PF2K domain-containing protein	-1.61	0	0	4.03	0.33	Down	-1.82536	1.46e-59	1.74e-61	58.8355	0.28217	Down	1.31401	0.0240384	0.000286569	1.61909	2.48631	Up	A0A1Z8JQU3		PFK27	YOL136C		PF01591;	IPR003094;IPR013079;IPR027417;		exon-XM_029463070.1-1	rna-XM_029463070.1	XP_029318930.1	PKUD0A00650%3B similar to Saccharomyces cerevisiae| YOL136C |PFK27|%3B ancestral locus Anc_3.26	C5L36_0A00650 CAS74_001256	57	1753.6	1722.2	1409.92	2105.41	2215.85	2298.66	NC_042506.1	40381163	uncharacterized protein	561	Chromosome 1	mRNA	+	132617	134302
C5L36_RDN25a	C5L36_RDN25a		-9.69	0	0	114.58	0	Down	-9.62834	0	0		0.00126351	Down	2.89984	1.81e-14	3.6e-18	13.7414	7.46342	Up									exon-XR_003834615.1-1	rna-XR_003834615.1	XP_029321559.1			5022	6638.01	6462.88	3669.09	4769.89	8667.05	9723.24	NC_042506.1	40386423	25S ribosomal RNA		Chromosome 1	rRNA	-	1	3349
C5L36_0A00110	ATG22	Autophagy-related protein	4.64	0	0	33.15	25.01	Up	-4.3126	7.39e-297	5.88e-300	296.131	0.0503244	Down	2.37409	1.39e-09	1.11e-12	8.85619	5.18408	Up	A0A1Z8JQM5		ATG22	YCL038C		PF11700;	IPR024671;IPR036259;		exon-XM_029463014.1-1	rna-XM_029463014.1	XP_029318874.1	PKUD0A00110%3B similar to Saccharomyces cerevisiae| YCL038C |ATG22|%3B ancestral locus Anc_1.35	C5L36_0A00110 CAS74_001196	1	484.6	530.3	592.01	584.69	493.859	476.166	NC_042506.1	40381107	uncharacterized protein	508	Chromosome 1	mRNA	+	15630	17156
C5L36_0A00130	TRP2	Anthranilate synthase (EC 4.1.3.27)	3.86	0	0	15.53	14.48	Up	-5.07635	6.14e-222	7.32e-225	221.212	0.0296391	Down	2.09319	8.47e-07	1.01e-09	6.07213	4.26691	Up	A0A2U9QWM1		TRP2	YER090W		PF04715;PF00425;	IPR005801;IPR019999;IPR006805;IPR005256;IPR015890;		exon-XM_029463016.1-1	rna-XM_029463016.1	XP_029318876.1	PKUD0A00130%3B similar to Saccharomyces cerevisiae| YER090W |TRP2|%3B ancestral locus Anc_7.375	C5L36_0A00130	3	4087.08	4114.72	4048.1	4735.97	4049.65	4140.5	NC_042506.1	40381109	uncharacterized protein	498	Chromosome 1	mRNA	+	19212	20708
C5L36_0A00150	MET6	5-methyltetrahydropteroyltriglutamate--homocysteine S-methyltransferase (EC 2.1.1.14)	2.98	0	0	15.01	7.9	Up	-2.80576	1.88e-201	2.98e-204	200.727	0.143015	Down	1.79448	7.24e-06	1.21e-08	5.13997	3.4689	Up	A0A099NV63		MET6	YER091C		PF08267;PF01717;	IPR013215;IPR006276;IPR002629;IPR038071;	4909.A0A099NV63;	exon-XM_029463018.1-1	rna-XM_029463018.1	XP_029318878.1	PKUD0A00150%3B similar to Saccharomyces cerevisiae| YER091C |MET6|%3B ancestral locus Anc_7.378	BOH78_3606 C5L36_0A00150 CAS74_001202 JL09_g4378	5	26592.1	26224.2	26312.8	28183.3	24395.6	24328.7	NC_042506.1	40381111	uncharacterized protein	769	Chromosome 1	mRNA	+	22644	24953
C5L36_0A00200	TOD6 | DOT6	Transcriptional regulatory protein TOD6	2.76	0	0	13.67	6.76	Up	-5.6418	1.45e-145	3.73e-148	144.84	0.0200285	Down	1.58514	2.99e-05	7.72e-08	4.52457	3.00038	Up	A0A099NX56		TOD6 | DOT6	YBL054W | YER088C			IPR009057;IPR017930;IPR001005;	4909.A0A099NX56;	exon-XM_029463023.1-1	rna-XM_029463023.1	XP_029318883.1	PKUD0A00200%3B similar to Saccharomyces cerevisiae| YBL054W |TOD6| and YER088C |DOT6|%3B ancestral locus Anc_7.372	BOH78_3611 C5L36_0A00200 JL09_g4383	10	137.22	140.36	158.84	192.91	140.677	128.762	NC_042506.1	40381116	uncharacterized protein	253	Chromosome 1	mRNA	-	32878	33639
C5L36_0A00260	GIP3 | HER1	Uncharacterized protein	2.91	0	0	10.08	7.5	Up	-1.74998	4.33e-111	1.64e-113	110.363	0.297306	Down	1.72336	0.000162733	6.14e-07	3.78852	3.30206	Up	A0A1Z8JR46		GIP3 | HER1	YPL137C | YOR227W			IPR032675;		exon-XM_029463029.1-1	rna-XM_029463029.1	XP_029318889.1	PKUD0A00260%3B similar to Saccharomyces cerevisiae| YPL137C |GIP3| and YOR227W |HER1|%3B ancestral locus Anc_8.648	C5L36_0A00260 CAS74_001213	16	489.33	528.04	370.79	734.55	499.602	567.414	NC_042506.1	40381122	uncharacterized protein	1245	Chromosome 1	mRNA	+	41875	45612
C5L36_0A00300	SWC3	Uncharacterized protein	2.29	0	0	9.1	4.9	Up	-1.89548	1.17e-99	5.34e-102	98.9321	0.268784	Down	1.73708	0.000513337	2.42e-06	3.2896	3.33359	Up	A0A2U9QWN0		SWC3	YAL011W			IPR037651;		exon-XM_029463033.1-1	rna-XM_029463033.1	XP_029318893.1	PKUD0A00300%3B similar to Saccharomyces cerevisiae| YAL011W |SWC3|%3B ancestral locus Anc_7.102	C5L36_0A00300	20	818.82	840.45	716.94	945.32	757.072	759.861	NC_042506.1	40381126	uncharacterized protein	971	Chromosome 1	mRNA	+	52550	55465
C5L36_0A00320	SOF1	DDB1- and CUL4-associated factor 13 (WD repeat and SOF domain-containing protein 1)	3.49	0	0	8.14	11.26	Up	-1.65129	1.25e-94	6.68e-97	93.9048	0.318356	Down	1.55837	0.00203428	1.09e-05	2.69159	2.94522	Up	A0A2U9QWP3		SOF1	YLL011W		PF04158;PF00400;	IPR020472;IPR007287;IPR015943;IPR001680;IPR019775;IPR036322;		exon-XM_029463037.1-1	rna-XM_029463037.1	XP_029318897.1	PKUD0A00320%3B similar to Saccharomyces cerevisiae| YLL011W |SOF1|%3B ancestral locus Anc_5.201	C5L36_0A00320	24	1632.38	1482.31	1240.38	1098.64	1019.28	1040.3	NC_042506.1	40381130	uncharacterized protein	463	Chromosome 1	mRNA	+	61443	62834
C5L36_0A00350	POC4	Uncharacterized protein	2.42	0	0	7.06	5.34	Up	-1.67732	2.7e-90	1.61e-92	89.5689	0.312664	Down	1.42352	0.00259461	1.55e-05	2.58593	2.68239	Up	A0A099NXK7		POC4	YPL144W		PF10448;	IPR018854;		exon-XM_029463040.1-1	rna-XM_029463040.1	XP_029318900.1	PKUD0A00350%3B similar to Saccharomyces cerevisiae| YPL144W |POC4|%3B ancestral locus Anc_8.656	BOH78_3627 C5L36_0A00350 CAS74_001224 JL09_g4160	27	475	415.28	656.77	378.81	418.225	485.243	NC_042506.1	40381133	uncharacterized protein	131	Chromosome 1	mRNA	+	70358	70753
C5L36_0A00360	NOP53	Ribosome biogenesis protein NOP53	2.98	0	0	7.04	7.88	Up	-1.65723	6.2e-87	3.82e-89	86.2077	0.317047	Down	1.34704	0.00274927	1.69e-05	2.56078	2.54389	Up	A0A099NV04		NOP53	YPL146C		PF07767;	IPR011687;	4909.A0A099NV04;	exon-XM_029463041.1-1	rna-XM_029463041.1	XP_029318901.1	PKUD0A00360%3B similar to Saccharomyces cerevisiae| YPL146C |NOP53|%3B ancestral locus Anc_8.659	C5L36_0A00360 CAS74_001225 JL09_g4161	28	2050.35	1875.53	1119.46	1669.06	822.982	863.397	NC_042506.1	40381134	uncharacterized protein	448	Chromosome 1	mRNA	-	70877	72223
C5L36_0A00450	RPN14	Uncharacterized protein	2.57	0	0	6.22	5.93	Up	-1.43692	7.05e-72	5.6e-74	71.1518	0.369355	Down	1.45276	0.00810021	6.44e-05	2.0915	2.7373	Up	A0A2U9QWP6		RPN14	YGL004C			IPR015943;IPR001680;IPR019775;IPR036322;		exon-XM_029463050.1-1	rna-XM_029463050.1	XP_029318910.1	PKUD0A00450%3B similar to Saccharomyces cerevisiae| YGL004C |RPN14|%3B ancestral locus Anc_4.119	C5L36_0A00450	37	667.46	634.05	503.26	676.77	616.396	604.609	NC_042506.1	40381143	uncharacterized protein	402	Chromosome 1	mRNA	+	92572	93780
C5L36_0A00500	FAF1	Protein FAF1	2.25	0	0	5.27	4.74	Up	-1.75366	4.79e-69	4.28e-71	68.3201	0.296549	Down	1.7111	0.00966049	8.64e-05	2.015	3.27411	Up	A0A099NXM3		FAF1	YIL019W				4909.A0A099NXM3;	exon-XM_029463055.1-1	rna-XM_029463055.1	XP_029318915.1	PKUD0A00500%3B similar to Saccharomyces cerevisiae| YIL019W |FAF1|%3B ancestral locus Anc_7.192	BOH78_3643 C5L36_0A00500 CAS74_001240 JL09_g4176	42	399.02	376.15	354.28	315.87	251.636	271.272	NC_042506.1	40381148	uncharacterized protein	243	Chromosome 1	mRNA	-	103750	104481
C5L36_0A00520	ADL119W	Uncharacterized protein	2.3	0	0	5.12	4.93	Up	-1.61971	1.27e-66	1.19e-68	65.8946	0.3254	Down	1.37283	0.0129263	0.000120711	1.88853	2.58977	Up	A0A1Z8JQV9		ADL119W	YGOB_ADL119W					exon-XM_029463057.1-1	rna-XM_029463057.1	XP_029318917.1	PKUD0A00520%3B similar to Saccharomyces cerevisiae| Scer_YGOB_ADL119W |ADL119W|%3B ancestral locus Anc_7.195	C5L36_0A00520 CAS74_001242	44	172.72	168.97	198.92	153.68	256.632	232.542	NC_042506.1	40381150	uncharacterized protein	124	Chromosome 1	mRNA	-	105609	105983
C5L36_0A00530	RPB3	DNA-directed RNA polymerase II subunit RPB3	3.2	0	0	5	9.22	Up	-1.96748	4.35e-66	4.15e-68	65.3619	0.255699	Down	1.84388	0.013207	0.000125955	1.8792	3.58974	Up	A0A099NXG7		RPB3	YIL021W		PF01000;PF01193;	IPR001514;IPR011262;IPR011263;IPR036603;IPR036643;	4909.A0A099NXG7;	exon-XM_029463058.1-1	rna-XM_029463058.1	XP_029318918.1	PKUD0A00530%3B similar to Saccharomyces cerevisiae| YIL021W |RPB3|%3B ancestral locus Anc_7.194	BOH78_3645 C5L36_0A00530 CAS74_001243 JL09_g4178	45	1459.53	1611.55	2235.68	1339.04	1844.43	2009.2	NC_042506.1	40381151	uncharacterized protein	333	Chromosome 1	mRNA	+	106593	107594
C5L36_0A00580	PRP5	Uncharacterized protein	2.14	0	0	4.72	4.42	Up	-1.75969	1.26e-62	1.33e-64	61.8982	0.295311	Down	1.32379	0.0157674	0.000166038	1.80224	2.50322	Up	A0A2U9QWQ5		PRP5	YBR237W		PF00270;PF00271;	IPR011545;IPR014001;IPR001650;IPR027417;IPR000629;IPR014014;		exon-XM_029463063.1-1	rna-XM_029463063.1	XP_029318923.1	PKUD0A00580%3B similar to Saccharomyces cerevisiae| YBR237W |PRP5|%3B ancestral locus Anc_6.148	C5L36_0A00580	50	681.63	562.38	546.62	741.87	649.913	574.59	NC_042506.1	40381156	uncharacterized protein	895	Chromosome 1	mRNA	+	115478	118165
C5L36_0A00590	C5L36_0A00590	Uncharacterized protein	2.12	0	0	4.57	4.34	Up	-1.33463	1.92e-62	2.06e-64	61.7157	0.396494	Down	1.39475	0.0164915	0.00017694	1.78274	2.62944	Up	A0A1Z8JQR6			YPL067C		PF12239;	IPR022036;		exon-XM_029463064.1-1	rna-XM_029463064.1	XP_029318924.1	PKUD0A00590%3B similar to Saccharomyces cerevisiae| YPL067C%3B ancestral locus Anc_8.533	C5L36_0A00590 CAS74_001249	51	1243.99	1256.58	1248.19	977.38	946.552	971.903	NC_042506.1	40381157	uncharacterized protein	217	Chromosome 1	mRNA	+	118360	119013
C5L36_0A00600	C5L36_0A00600	Uncharacterized protein	1.79	0	0	4.35	3.46	Up	-1.48095	3.31e-62	3.62e-64	61.4796	0.358252	Down	1.62387	0.0166562	0.000182016	1.77843	3.082	Up	A0A2U9QWS3								exon-XM_029463065.1-1	rna-XM_029463065.1	XP_029318925.1	PKUD0A00600	C5L36_0A00600	52	250.13	257.39	144.4	280.21	122.37	163.583	NC_042506.1	40381158	uncharacterized protein	597	Chromosome 1	mRNA	+	122013	123806
C5L36_0A00660	PFS2	Uncharacterized protein	1.76	0	0	4.02	3.38	Up	-1.69844	5.74e-59	6.96e-61	58.241	0.308119	Down	1.16738	0.0254195	0.000308084	1.59483	2.24604	Up	A0A099NWV5		PFS2	YNL317W		PF00400;	IPR020472;IPR015943;IPR001680;IPR036322;	4909.A0A099NWV5;	exon-XM_029463071.1-1	rna-XM_029463071.1	XP_029318931.1	PKUD0A00660%3B similar to Saccharomyces cerevisiae| YNL317W |PFS2|%3B ancestral locus Anc_3.25	C5L36_0A00660 JL09_g4405	58	715.9	672.84	561.52	760.38	647.017	610.485	NC_042506.1	40381164	uncharacterized protein	482	Chromosome 1	mRNA	-	134566	136014
C5L36_0A00670	RTT10	Uncharacterized protein	2.22	0	0	3.95	4.64	Up	-1.52945	7.9e-59	9.73e-61	58.1025	0.346408	Down	1.29707	0.0299749	0.000369252	1.52324	2.4573	Up	A0A2U9QWW6		RTT10	YPL183C		PF00400;	IPR011041;IPR015943;IPR001680;IPR019775;IPR036322;		exon-XM_029463072.1-1	rna-XM_029463072.1	XP_029318932.1	PKUD0A00670%3B similar to Saccharomyces cerevisiae| YPL183C |RTT10|%3B ancestral locus Anc_6.177	C5L36_0A00670	59	1243.66	1300.72	632.63	1078.68	792.441	686.06	NC_042506.1	40381165	uncharacterized protein	1033	Chromosome 1	mRNA	+	136168	139269
C5L36_0A00690	PAN2	USP domain-containing protein	1.85	0	0	3.9	3.62	Up	-1.66533	5.42e-58	6.89e-60	57.2661	0.315272	Down	1.08473	0.0338719	0.000432226	1.47016	2.12098	Up	A0A2U9QWW0		PAN2	YGL094C		PF00929;PF13423;	IPR013520;IPR028881;IPR038765;IPR012337;IPR036397;IPR028889;IPR015943;IPR036322;		exon-XM_029463074.1-1	rna-XM_029463074.1	XP_029318934.1	PKUD0A00690%3B similar to Saccharomyces cerevisiae| YGL094C |PAN2|%3B ancestral locus Anc_6.176	C5L36_0A00690	61	1096.65	1075.57	836.08	1576.32	1275.9	1306.28	NC_042506.1	40381167	uncharacterized protein	1039	Chromosome 1	mRNA	+	140374	143493
C5L36_0A00720	CTI6	PHD domain-containing protein	1.37	0	0	3.85	2.58	Up	-2.95321	1.24e-57	1.65e-59	56.9074	0.129121	Down	1.24686	0.0352967	0.000474329	1.45227	2.37324	Up	A0A2U9QWS6		CTI6	YPL181W		PF00628;	IPR019786;IPR011011;IPR001965;IPR019787;IPR013083;		exon-XM_029463077.1-1	rna-XM_029463077.1	XP_029318937.1	PKUD0A00720%3B similar to Saccharomyces cerevisiae| YPL181W |CTI6|%3B ancestral locus Anc_6.173	C5L36_0A00720	64	678.22	707	474.81	909.4	596.253	646.324	NC_042506.1	40381170	uncharacterized protein	481	Chromosome 1	mRNA	-	148256	149701
C5L36_0A00745	C5L36_0A00745	Uncharacterized protein	2.15	0	0	3.71	4.44	Up	-1.66534	4.49e-57	6.25e-59	56.3477	0.31527	Down	1.38416	0.0364023	0.000506291	1.43887	2.61021	Up	A0A2U9QWS2								exon-XM_029463080.1-1	rna-XM_029463080.1	XP_029318940.1	PKUD0A00745	C5L36_0A00745	67	1184.04	1210.05	1331.73	1251.91	1287.37	1238.11	NC_042506.1	40381173	uncharacterized protein	238	Chromosome 1	mRNA	+	153518	154234
C5L36_0A00747	C5L36_0A00747	Uncharacterized protein	2	0	0	3.67	4	Up	-1.5383	1.29e-56	1.82e-58	55.8888	0.344291	Down	1.1094	0.0392069	0.000553087	1.40664	2.15755	Up	A0A2U9QWR9								exon-XM_029463081.1-1	rna-XM_029463081.1	XP_029318941.1	PKUD0A00747	C5L36_0A00747	68	114.68	92.63	141.51	134.6	127.329	96.3787	NC_042506.1	40381174	uncharacterized protein	176	Chromosome 1	mRNA	+	156629	157159
C5L36_0A00750	BET3	Uncharacterized protein	1.54	0	0	3.62	2.91	Up	-2.19434	6.92e-56	9.91e-58	55.1596	0.218492	Down	1.14634	0.0425533	0.00060875	1.37107	2.21351	Up	A0A1Z8JQV2		BET3	YKR068C		PF04051;	IPR016721;IPR024096;IPR007194;		exon-XM_029463082.1-1	rna-XM_029463082.1	XP_029318942.1	PKUD0A00750%3B similar to Saccharomyces cerevisiae| YKR068C |BET3|%3B ancestral locus Anc_5.649	C5L36_0A00750 CAS74_001266	69	1050.41	1038.95	1033.46	1006.87	1098.82	1018.08	NC_042506.1	40381175	uncharacterized protein	232	Chromosome 1	mRNA	+	157557	158255
C5L36_0A00120	SCS3	Uncharacterized protein	-5.6	0	0	24.45	0.02	Down	4.23921	8.01e-236	7.96e-239	235.096	18.8856	Up	2.0858	4.49e-08	4.46e-11	7.34797	4.24509	Up	A0A2U9QWM2		SCS3	YGL126W		PF10261;	IPR019388;		exon-XM_029463015.1-1	rna-XM_029463015.1	XP_029318875.1	PKUD0A00120%3B similar to Saccharomyces cerevisiae| YGL126W |SCS3|%3B ancestral locus Anc_6.117	C5L36_0A00120	2	1034.81	864.52	1053.79	774.94	802.037	887.198	NC_042506.1	40381108	uncharacterized protein	294	Chromosome 1	mRNA	-	17233	18117
C5L36_0A00140	SHP1	UBX domain-containing protein 1	-4.79	0	0	15.07	0.04	Down	3.04135	3.45e-210	4.8e-213	209.462	8.23261	Up	1.6081	3.3e-06	4.59e-09	5.48147	3.0485	Up	A0A1V2LJA7		SHP1	YBL058W		PF08059;PF00789;	IPR036241;IPR012989;IPR009060;IPR029071;IPR001012;		exon-XM_029463017.1-1	rna-XM_029463017.1	XP_029318877.1	PKUD0A00140%3B similar to Saccharomyces cerevisiae| YBL058W |SHP1|%3B ancestral locus Anc_7.377	BOH78_3605 C5L36_0A00140	4	3720.89	3891.23	3616.08	3533.68	4715.91	4926.53	NC_042506.1	40381110	uncharacterized protein	392	Chromosome 1	mRNA	+	20961	22139
C5L36_0A00250	C5L36_0A00250	Uncharacterized protein	-3.24	0	0	10.53	0.11	Down	2.11148	7.15e-112	2.56e-114	111.146	4.32134	Up	1.42347	0.000128662	4.6e-07	3.89055	2.6823	Up	A0A2U9QWM7								exon-XM_029463028.1-1	rna-XM_029463028.1	XP_029318888.1	PKUD0A00250	C5L36_0A00250	15	465.55	420.95	633.95	438.25	411.526	412.486	NC_042506.1	40381121	uncharacterized protein	365	Chromosome 1	mRNA	+	40360	41457
C5L36_0A00340	ABZ1	p-aminobenzoic acid synthase (EC 2.6.1.85) (Para-aminobenzoate synthase)	-2.42	0	0	7.14	0.19	Down	3.93665	1.4e-91	8.06e-94	90.8543	15.3127	Up	1.28489	0.00226079	1.3e-05	2.64574	2.43663	Up	A0A1V2LJZ2		ABZ1	YNR033W		PF04715;PF00425;PF00117;	IPR005801;IPR006805;IPR015890;IPR029062;IPR017926;IPR010117;IPR006221;		exon-XM_029463039.1-1	rna-XM_029463039.1	XP_029318899.1	PKUD0A00340%3B similar to Saccharomyces cerevisiae| YNR033W |ABZ1|%3B ancestral locus Anc_6.344	BOH78_3626 C5L36_0A00340	26	401.4	369.36	312.18	324.07	313.916	278.21	NC_042506.1	40381132	uncharacterized protein	712	Chromosome 1	mRNA	-	67348	69486
C5L36_0A00400	FRA1	Uncharacterized protein	-2.43	0	0	6.64	0.19	Down	1.77942	1.37e-79	9.55e-82	78.862	3.43288	Up	1.4026	0.00466169	3.24e-05	2.33146	2.64378	Up	A0A2U9QWP9		FRA1	YLL029W		PF01321;PF00557;PF16188;	IPR029149;IPR036005;IPR000587;IPR000994;IPR033740;IPR032416;		exon-XM_029463045.1-1	rna-XM_029463045.1	XP_029318905.1	PKUD0A00400%3B similar to Saccharomyces cerevisiae| YLL029W |FRA1|%3B ancestral locus Anc_4.29	C5L36_0A00400	32	1562.12	1551.07	1389.19	1661.91	1844.47	1791.55	NC_042506.1	40381138	uncharacterized protein	749	Chromosome 1	mRNA	-	78153	80402
C5L36_0A00610	PHO85	Negative regulator of the PHO system	-1.92	0	0	4.31	0.26	Down	2.20721	4.43e-62	4.92e-64	61.354	4.61783	Up	0.993998	0.0175357	0.000195113	1.75608	1.9917	Up	A0A1V2LJ86		PHO85	YPL031C		PF00069;	IPR011009;IPR000719;IPR017441;IPR008271;		exon-XM_029463066.1-1	rna-XM_029463066.1	XP_029318926.1	PKUD0A00610%3B similar to Saccharomyces cerevisiae| YPL031C |PHO85|%3B ancestral locus Anc_8.482	BOH78_3655 C5L36_0A00610	53	560.52	481.74	893.75	871.12	916.071	868.432	NC_042506.1	40381159	uncharacterized protein	328	Chromosome 1	mRNA	-	123942	124928
C5L36_0A00630	POP3	Uncharacterized protein	-1.71	0	0	4.09	0.31	Down	1.76021	4.77e-61	5.5e-63	60.321	3.38747	Up	0.978119	0.0240135	0.000281226	1.61954	1.9699	Up	A0A099NWY6		POP3	YNL282W		PF08228;	IPR029064;IPR013241;		exon-XM_029463068.1-1	rna-XM_029463068.1	XP_029318928.1	PKUD0A00630%3B similar to Saccharomyces cerevisiae| YNL282W |POP3|%3B ancestral locus Anc_3.79	C5L36_0A00630 CAS74_001254 JL09_g4402	55	168.18	158.01	65.62	131.82	81.2596	65.3707	NC_042506.1	40381161	uncharacterized protein	238	Chromosome 1	mRNA	-	129175	129891
C5L36_RDN18a	C5L36_RDN18a		-5.3	0	0	37.27	0.03	Down	3.58165	3.62e-300	2.16e-303	299.441	11.9725	Up	2.88747	3.69e-13	2.2e-16	12.4326	7.39971	Up									exon-XR_003834612.1-1	rna-XR_003834612.1	XP_029321557.1			5019	1980.19	1849.8	1123.14	1475.01	2295.32	2437.46	NC_042506.1	40386420	18S ribosomal RNA		Chromosome 1	rRNA	-	3773	5538
C5L36_RDN58a	C5L36_RDN58a		-6.66	0	0	41.09	0.01	Down	3.709	0	0		13.0774	Up	3.38241	3.69e-13	2.02e-16	12.4326	10.4281	Up									exon-XR_003834618.1-1	rna-XR_003834618.1	XP_029321561.1			5025	147.9	143.88	188.48	114.3	168.454	247.159	NC_042506.1	40386426	8S ribosomal RNA		Chromosome 1	rRNA	-	3518	3670
C5L36_0A00160	PTH2	Aminoacyl-tRNA hydrolase (EC 3.1.1.29)	4.42	0	0	14.53	21.46	Up	2.96458	7.16e-200	1.28e-202	199.145	7.80596	Up	1.94485	7.24e-06	1.3e-08	5.13997	3.84998	Up	A0A099NWY1		PTH2	YBL057C		PF01981;	IPR023476;IPR002833;	4909.A0A099NWY1;	exon-XM_029463019.1-1	rna-XM_029463019.1	XP_029318879.1	PKUD0A00160%3B similar to Saccharomyces cerevisiae| YBL057C |PTH2|%3B ancestral locus Anc_7.376	BOH78_3607 C5L36_0A00160 CAS74_001203 JL09_g4379	6	1182.63	1283.9	1269.87	895.48	961.874	996.181	NC_042506.1	40381112	uncharacterized protein	191	Chromosome 1	mRNA	-	25265	25840
C5L36_0A00190	C5L36_0A00190	Uncharacterized protein	3.25	0	0	13.85	9.51	Up	3.61307	9.45e-154	2.25e-156	153.024	12.2361	Up	2.02289	1.29e-05	3.08e-08	4.88928	4.06398	Up	A0A1Z8JQP8			YBL055C		PF01026;	IPR032466;IPR001130;		exon-XM_029463022.1-1	rna-XM_029463022.1	XP_029318882.1	PKUD0A00190%3B similar to Saccharomyces cerevisiae| YBL055C%3B ancestral locus Anc_7.373	C5L36_0A00190 CAS74_001206	9	296.62	327.2	241.47	389.52	287.123	261.946	NC_042506.1	40381115	uncharacterized protein	379	Chromosome 1	mRNA	-	31012	32151
C5L36_0A00240	C5L36_0A00240	Uncharacterized protein	3.81	0	0	10.76	14.07	Up	1.82907	6.94e-116	2.35e-118	115.158	3.55308	Up	1.69785	9.03e-05	3.05e-07	4.04426	3.24417	Up	A0A2U9QWN6								exon-XM_029463027.1-1	rna-XM_029463027.1	XP_029318887.1	PKUD0A00240	C5L36_0A00240	14	225.58	215.52	213.76	237.82	189.476	175.126	NC_042506.1	40381120	uncharacterized protein	353	Chromosome 1	mRNA	+	39106	40167
C5L36_0A00270	SPO11	TP6A_N domain-containing protein	3.78	0	0	9.92	13.78	Up	5.18442	1.52e-107	6.04e-110	106.818	36.3635	Up	1.62028	0.00018382	7.3e-07	3.73561	3.07434	Up	A0A2U9QWM8		SPO11	YHL022C		PF04406;	IPR002815;IPR013049;IPR036078;IPR036388;		exon-XM_029463030.1-1	rna-XM_029463030.1	XP_029318890.1	PKUD0A00270%3B similar to Saccharomyces cerevisiae| YHL022C |SPO11|%3B ancestral locus Anc_7.109	C5L36_0A00270	17	329.63	340.92	330.35	315.95	334.057	274.707	NC_042506.1	40381123	uncharacterized protein	330	Chromosome 1	mRNA	-	46593	47585
C5L36_0A00290	SMC5	Structural maintenance of chromosomes protein 5	4.17	0	0	9.71	17.96	Up	2.71144	7.15e-100	3.13e-102	99.1456	6.54974	Up	1.39743	0.000350227	1.53e-06	3.45565	2.63432	Up	A0A2U9QWS1		SMC5	YOL034W		PF02463;	IPR027417;IPR003395;IPR027131;		exon-XM_029463032.1-1	rna-XM_029463032.1	XP_029318892.1	PKUD0A00290%3B similar to Saccharomyces cerevisiae| YOL034W |SMC5|%3B ancestral locus Anc_7.101	C5L36_0A00290	19	347.86	380.06	469.91	579.78	583.941	556.871	NC_042506.1	40381125	uncharacterized protein	1102	Chromosome 1	mRNA	-	49069	52377
C5L36_0A00310	CYR1	Uncharacterized protein	3.38	0	0	8.67	10.41	Up	2.39009	2.63e-98	1.25e-100	97.5807	5.24189	Up	1.63314	0.000513337	2.45e-06	3.2896	3.10187	Up	A0A1Z8JQN8		CYR1	YJL005W		PF13855;	IPR001611;IPR003591;IPR032675;		exon-XM_029463034.1-1	rna-XM_029463034.1	XP_029318894.1	PKUD0A00310%3B similar to Saccharomyces cerevisiae| YJL005W |CYR1|%3B ancestral locus Anc_5.206	C5L36_0A00310 CAS74_001219	21	265.84	240.74	142.3	392.15	264.174	257.147	NC_042506.1	40381127	uncharacterized protein	1055	Chromosome 1	mRNA	-	55523	58690
C5L36_0A00315	C5L36_0A00315	Uncharacterized protein	2.84	0	0	8.38	7.15	Up	2.30434	1.41e-97	7.01e-100	96.8503	4.93942	Up	1.81991	0.000710008	3.53e-06	3.14874	3.5306	Up	A0A2U9QWP0								exon-XM_029463035.1-1	rna-XM_029463035.1	XP_029318895.1	PKUD0A00315	C5L36_0A00315	22	885.04	916.89	1251.22	795.45	723.52	823.601	NC_042506.1	40381128	uncharacterized protein	434	Chromosome 1	mRNA	-	59092	60396
C5L36_0A00330	OXP1	Uncharacterized protein	3.19	0	0	7.94	9.13	Up	2.17014	2.08e-94	1.16e-96	93.681	4.50069	Up	1.42273	0.00224386	1.25e-05	2.64901	2.68092	Up	A0A2U9QWN5		OXP1	YKL215C		PF05378;PF01968;PF02538;	IPR008040;IPR002821;IPR003692;		exon-XM_029463038.1-1	rna-XM_029463038.1	XP_029318898.1	PKUD0A00330%3B similar to Saccharomyces cerevisiae| YKL215C |OXP1|	C5L36_0A00330	25	383.02	386.74	301.05	513.93	493.947	487.389	NC_042506.1	40381131	uncharacterized protein	1151	Chromosome 1	mRNA	+	63762	67217
C5L36_0A00370	C5L36_0A00370	Uncharacterized protein	3.04	0	0	6.93	8.25	Up	2.38902	1.03e-86	6.54e-89	85.9878	5.238	Up	1.6858	0.003097	1.97e-05	2.50906	3.21719	Up	A0A2U9QWT3			YOR238W					exon-XM_029463042.1-1	rna-XM_029463042.1	XP_029318902.1	PKUD0A00370%3B similar to Saccharomyces cerevisiae| YOR238W%3B ancestral locus Anc_8.660	C5L36_0A00370	29	935.77	875.92	932.82	1064.26	773.308	887.213	NC_042506.1	40381135	uncharacterized protein	381	Chromosome 1	mRNA	+	72764	73909
C5L36_0A00410	KAP122	Uncharacterized protein	2.94	0	0	6.52	7.67	Up	2.65811	9.43e-79	6.74e-81	78.0257	6.31205	Up	1.54643	0.00501113	3.58e-05	2.30006	2.92093	Up	A0A2U9QWP8		KAP122	YGL016W			IPR011989;IPR016024;		exon-XM_029463046.1-1	rna-XM_029463046.1	XP_029318906.1	PKUD0A00410%3B similar to Saccharomyces cerevisiae| YGL016W |KAP122|%3B ancestral locus Anc_4.105	C5L36_0A00410	33	494.84	399.26	224.65	670.59	437.419	355.824	NC_042506.1	40381139	uncharacterized protein	1007	Chromosome 1	mRNA	+	80849	83872
C5L36_0A00470	C5L36_0A00470	Uncharacterized protein	3.5	0	0	6.04	11.29	Up	1.85792	3.75e-70	3.13e-72	69.4262	3.62486	Up	1.61593	0.00844229	7.05e-05	2.07354	3.06508	Up	A0A099NVP0								exon-XM_029463052.1-1	rna-XM_029463052.1	XP_029318912.1	PKUD0A00470	C5L36_0A00470 JL09_g4173	39	5304.67	4992.51	2888.1	3615.37	3924.26	3857.97	NC_042506.1	40381145	uncharacterized protein	365	Chromosome 1	mRNA	+	97348	98445
C5L36_0A00480	RRP9	Ribosomal RNA-processing protein 9	3.27	0	0	5.83	9.65	Up	1.51455	6.16e-70	5.26e-72	69.2105	2.8571	Up	1.34281	0.0086057	7.35e-05	2.06521	2.53646	Up	A0A099NXG2		RRP9	YPR137W		PF00400;	IPR020472;IPR039241;IPR015943;IPR001680;IPR036322;	4909.A0A099NXG2;	exon-XM_029463053.1-1	rna-XM_029463053.1	XP_029318913.1	PKUD0A00480%3B similar to Saccharomyces cerevisiae| YPR137W |RRP9|%3B ancestral locus Anc_3.474	BOH78_3641 C5L36_0A00480 JL09_g4174	40	1659.4	1704.34	797.25	1356.84	797.165	870.199	NC_042506.1	40381146	uncharacterized protein	555	Chromosome 1	mRNA	-	98764	100431
C5L36_0A00490	CTF4	DNA polymerase alpha-binding protein	1.81	0	0	5.3	3.5	Up	1.69417	2.21e-69	1.93e-71	68.6563	3.23591	Up	1.22713	0.00883912	7.73e-05	2.05359	2.34101	Up	A0A1V2LK21		CTF4	YPR135W		PF08309;PF12341;	IPR013211;IPR022100;IPR001680;IPR019775;IPR036322;		exon-XM_029463054.1-1	rna-XM_029463054.1	XP_029318914.1	PKUD0A00490%3B similar to Saccharomyces cerevisiae| YPR135W |CTF4|%3B ancestral locus Anc_3.473	BOH78_3642 C5L36_0A00490	41	436.22	402.83	407.23	594.97	592.55	547.672	NC_042506.1	40381147	uncharacterized protein	951	Chromosome 1	mRNA	+	100804	103659
C5L36_0A00540	SCD6	DFDF domain-containing protein	2.27	0	0	4.97	4.83	Up	1.57307	4.37e-65	4.25e-67	64.3598	2.97537	Up	1.64941	0.0134654	0.000131096	1.87078	3.13705	Up	A0A2U9QWQ1		SCD6	YPR129W		PF12701;	IPR025762;IPR019050;IPR025609;IPR010920;		exon-XM_029463059.1-1	rna-XM_029463059.1	XP_029318919.1	PKUD0A00540%3B similar to Saccharomyces cerevisiae| YPR129W |SCD6|%3B ancestral locus Anc_3.464	C5L36_0A00540	46	1472.4	1512.31	2091.61	1446.82	1581.19	1600.62	NC_042506.1	40381152	uncharacterized protein	265	Chromosome 1	mRNA	+	107964	108761
C5L36_0A00700	TCO89	Uncharacterized protein	1.73	0	0	3.88	3.32	Up	2.04992	5.59e-58	7.22e-60	57.2523	4.14082	Up	1.33594	0.0338719	0.000439397	1.47016	2.52441	Up	A0A2U9QWT1		TCO89	YPL180W		PF10452;	IPR018857;		exon-XM_029463075.1-1	rna-XM_029463075.1	XP_029318935.1	PKUD0A00700%3B similar to Saccharomyces cerevisiae| YPL180W |TCO89|%3B ancestral locus Anc_6.175	C5L36_0A00700	62	349.98	384.4	372.79	491.26	364.632	452.669	NC_042506.1	40381168	uncharacterized protein	828	Chromosome 1	mRNA	-	143622	146108
C5L36_0A00730	ABD1	mRNA cap guanine-N7 methyltransferase (EC 2.1.1.56)	1.99	0	0	3.84	3.97	Up	1.89608	1.5e-57	2.03e-59	56.8235	3.72201	Up	1.02399	0.0352967	0.000476887	1.45227	2.03353	Up	A0A1V2LJF6		ABD1	YBR236C		PF03291;	IPR004971;IPR016899;IPR039753;IPR029063;		exon-XM_029463078.1-1	rna-XM_029463078.1	XP_029318938.1	PKUD0A00730%3B similar to Saccharomyces cerevisiae| YBR236C |ABD1|%3B ancestral locus Anc_6.147	BOH78_3669 C5L36_0A00730	65	1013.84	1000.22	1006.06	1005.13	1039.46	1149.9	NC_042506.1	40381171	uncharacterized protein	433	Chromosome 1	mRNA	+	149971	151272
C5L36_0A00770	SKI6	Exosome complex component SKI6	1.28	0	0	3.53	2.43	Up	1.21752	3.21e-55	4.72e-57	54.4935	2.32546	Up	1.2082	0.0486339	0.000715062	1.31306	2.31049	Up	A0A099NTX1		SKI6	YGR195W		PF01138;PF03725;	IPR001247;IPR015847;IPR036345;IPR027408;IPR020568;	4909.A0A099NTX1;	exon-XM_029463084.1-1	rna-XM_029463084.1	XP_029318944.1	PKUD0A00770%3B similar to Saccharomyces cerevisiae| YGR195W |SKI6|%3B ancestral locus Anc_5.146	BOH78_3675 C5L36_0A00770 CAS74_001268 JL09_g4555	71	100.14	84.38	91.34	71.84	80.3884	67.4083	NC_042506.1	40381177	uncharacterized protein	249	Chromosome 1	mRNA	-	160447	161196
C5L36_0A00970	XPT1	Pribosyltran domain-containing protein	-1.39	0	0	2.83	0.38	Down	-1.58628	5.02e-51	9.42e-53	50.2997	0.33303	Down	1.39782	0.0753846	0.00140794	1.12272	2.63503		A0A2U9QWW7		XPT1	YJR133W		PF00156;	IPR000836;IPR029057;		exon-XM_029463106.1-1	rna-XM_029463106.1	XP_029318966.1	PKUD0A00970%3B similar to Saccharomyces cerevisiae| YJR133W |XPT1|%3B ancestral locus Anc_4.363	C5L36_0A00970	91	8182.02	8663.54	8162.16	5906.24	5720.76	5735.56	NC_042506.1	40381199	uncharacterized protein	296	Chromosome 1	mRNA	-	212930	213820
C5L36_0A00980	UTP9	Uncharacterized protein	-1.19	0	0	2.82	0.44	Down	-1.57026	5.02e-51	9.47e-53	50.2997	0.336747	Down	1.18553	0.076723	0.00144818	1.11507	2.27446		A0A2U9QWV3		UTP9	YHR196W					exon-XM_029463107.1-1	rna-XM_029463107.1	XP_029318967.1	PKUD0A00980%3B similar to Saccharomyces cerevisiae| YHR196W |UTP9|%3B ancestral locus Anc_4.362	C5L36_0A00980	92	2482.01	2581.51	2045.12	1806.68	1455.7	1497.89	NC_042506.1	40381200	uncharacterized protein	645	Chromosome 1	mRNA	-	214054	215991
C5L36_0A00990	RTG1	BHLH domain-containing protein	-1.67	0	0	2.82	0.31	Down	-1.78202	1.85e-50	3.52e-52	49.7338	0.290776	Down	-1.82761	0.0785584	0.00150165	1.10481	0.281731		A0A1Z8JR13		RTG1	YOL067C		PF00010;	IPR011598;IPR036638;		exon-XM_029463108.1-1	rna-XM_029463108.1	XP_029318968.1	PKUD0A00990%3B similar to Saccharomyces cerevisiae| YOL067C |RTG1|%3B ancestral locus Anc_3.152	C5L36_0A00990 CAS74_001293	93	378.3	393.56	427.55	358.56	468.082	517.372	NC_042506.1	40381201	uncharacterized protein	136	Chromosome 1	mRNA	-	216224	216634
C5L36_0A01130	SUT1 | SUT2	Zn(2)-C6 fungal-type domain-containing protein	-1.55	0	0	2.66	0.34	Down	-1.51437	3.52e-47	7.7e-49	46.4531	0.350049	Down	-1.10928	0.0910484	0.00198993	1.04073	0.463527		A0A2U9QX16		SUT1 | SUT2	YGL162W | YPR009W		PF00172;	IPR001138;IPR036864;		exon-XM_029463122.1-1	rna-XM_029463122.1	XP_029318982.1	PKUD0A01130%3B similar to Saccharomyces cerevisiae| YGL162W |SUT1| and YPR009W |SUT2|%3B ancestral locus Anc_8.109	C5L36_0A01130	107	98.34	93.77	98.53	114.71	157.089	151.354	NC_042506.1	40381215	uncharacterized protein	582	Chromosome 1	mRNA	+	238443	240191
C5L36_0A01180	DLD2	FAD-binding PCMH-type domain-containing protein	-2.38	0	0	2.6	0.19	Down	-1.30514	1.39e-45	3.23e-47	44.8577	0.404681	Down	-1.33268	0.0992152	0.00230641	1.00342	0.397031		A0A2U9QWW8		DLD2	YDL178W		PF02913;PF01565;	IPR016166;IPR036318;IPR016167;IPR016169;IPR016164;IPR004113;IPR006094;IPR016171;		exon-XM_029463129.1-1	rna-XM_029463129.1	XP_029318989.1	PKUD0A01180%3B similar to Saccharomyces cerevisiae| YDL178W |DLD2|%3B ancestral locus Anc_7.286	C5L36_0A01180	114	6475.87	6298.45	5667.94	4851.48	5219.26	5364.74	NC_042506.1	40381222	uncharacterized protein	526	Chromosome 1	mRNA	-	253253	254833
C5L36_0A01240	PKUD0A01240%3B	Methenyltetrahydrofolate cyclohydrolase (EC 3.5.4.9)	-1.56	0	0	2.43	0.34	Down	-1.42368	1.32e-44	3.23e-46	43.8792	0.372761	Down	1.16393	0.112245	0.00274312	0.949834	2.24066		A0A2U9QWZ3		PKUD0A01240%3B		THF_DHG_CYH_C	PF00763;PF02882;	IPR036291;IPR000672;IPR020630;IPR020867;IPR020631;		exon-XM_029463135.1-1	rna-XM_029463135.1	XP_029318995.1	PKUD0A01240%3B Pfam Domains: THF_DHG_CYH_C|2.6e-83||THF_DHG_CYH|2.8e-52|	C5L36_0A01240	120	2450.41	2572.62	2749.05	1896.21	1849.13	1936.68	NC_042506.1	40381228	uncharacterized protein	296	Chromosome 1	mRNA	-	264087	264977
C5L36_0A01270	ISC1	Endo/exonuclease/phosphatase domain-containing protein	-1.14	0	0	2.38	0.45	Down	-1.26279	2.9e-44	7.3e-46	43.5379	0.416736	Down	0.855102	0.123678	0.00309624	0.907709	1.80889		A0A2U9QWX5		ISC1	YER019W		PF03372;	IPR036691;IPR005135;IPR038772;		exon-XM_029463138.1-1	rna-XM_029463138.1	XP_029318998.1	PKUD0A01270%3B similar to Saccharomyces cerevisiae| YER019W |ISC1|%3B ancestral locus Anc_1.70	C5L36_0A01270	123	777.46	762.96	808.16	685.89	780.078	762.091	NC_042506.1	40381231	uncharacterized protein	503	Chromosome 1	mRNA	+	270190	271701
C5L36_0A01360	SOM1	Uncharacterized protein	-1.25	0.01	0	2.26	0.42	Down	-1.20218	2.11e-43	5.65e-45	42.6762	0.434617	Down	1.13143	0.139518	0.00375833	0.855371	2.19076		A0A2U9QWY8		SOM1	YEL059C-A		PF11093;	IPR024645;		exon-XM_029463147.1-1	rna-XM_029463147.1	XP_029319007.1	PKUD0A01360%3B similar to Saccharomyces cerevisiae| YEL059C-A |SOM1|%3B ancestral locus Anc_6.12	C5L36_0A01360	132	842.09	857.28	778.34	541.41	564.637	570.093	NC_042506.1	40381240	uncharacterized protein	123	Chromosome 1	mRNA	-	287471	287842
C5L36_0A01460	C5L36_0A01460	Uncharacterized protein	-1.18	0.01	0	2.15	0.44	Down	-1.28718	7.33e-42	2.11e-43	41.1347	0.40975	Down	1.22002	0.141344	0.00407211	0.849722	2.3295		A0A099P4F5					PF13520;	IPR002293;IPR004840;	4909.A0A099P4F5;	exon-XM_029463157.1-1	rna-XM_029463157.1	XP_029319017.1	PKUD0A01460	C5L36_0A01460 CAS74_001342 JL09_g925	142	40.25	41.09	60.16	38.19	34.4052	38.3234	NC_042506.1	40381250	uncharacterized protein	561	Chromosome 1	mRNA	-	309084	310769
C5L36_0A01510	RPL12B	Uncharacterized protein	-1.12	0.01	0	2.14	0.46	Down	-1.58393	2.01e-41	5.96e-43	40.6963	0.333573	Down	0.789675	0.146201	0.00432821	0.835051	1.72868		A0A2U9QX53		RPL12B	YDR418W		PF00298;PF03946;	IPR000911;IPR036796;IPR020783;IPR036769;IPR020785;IPR020784;		exon-XM_029463162.1-1	rna-XM_029463162.1	XP_029319022.1	PKUD0A01510%3B similar to Saccharomyces cerevisiae| YDR418W |RPL12B| and YEL054C |RPL12A|%3B ancestral locus Anc_5.522	C5L36_0A01510	146	62388.6	69096.3	84174.9	51648.5	51229.1	54531.5	NC_042506.1	40381255	uncharacterized protein	165	Chromosome 1	mRNA	-	321575	322058
C5L36_0A01530	ATP5	ATP synthase subunit 5	-1.05	0.01	0	2.14	0.48	Down	-2.70233	3.99e-41	1.2e-42	40.3994	0.153644	Down	-1.23086	0.149746	0.00449266	0.824646	0.426063		A0A099P4K7		ATP5	YDR298C					exon-XM_029463164.1-1	rna-XM_029463164.1	XP_029319024.1	PKUD0A01530%3B similar to Saccharomyces cerevisiae| YDR298C |ATP5|%3B ancestral locus Anc_5.315		148	1662.8	1722.28	2644.93	2015.12	2104.77	2188.86	NC_042506.1	40381257	uncharacterized protein	205	Chromosome 1	mRNA	-	325409	326026
C5L36_0A01570	PKUD0A01570%3B	Uncharacterized protein	-1.01	0.01	0	2.09	0.5	Down	-1.05989	1.31e-40	4.04e-42	39.882	0.479669	Down	-1.21458	0.162297	0.00505735	0.78969	0.430897		A0A2U9QX05		PKUD0A01570%3B		MAN1_C	PF12949;PF09402;	IPR025856;IPR044780;IPR041885;IPR018996;		exon-XM_029463168.1-1	rna-XM_029463168.1	XP_029319028.1	PKUD0A01570%3B Pfam Domains: MAN1_C|3.4e-20|	C5L36_0A01570	152	779.46	797.96	478.19	434.34	747.593	598.881	NC_042506.1	40381261	uncharacterized protein	716	Chromosome 1	mRNA	+	333867	336017
C5L36_0A01580	ARO2	Chorismate synthase (EC 4.2.3.5)	-1.76	0.01	0	2.09	0.3	Down	-1.7104	1.63e-40	5.05e-42	39.7881	0.305576	Down	-1.13525	0.162297	0.00512165	0.78969	0.455255		A0A099P6T6		ARO2	YGL148W		PF01264;	IPR000453;IPR035904;IPR020541;	4909.A0A099P6T6;	exon-XM_029463169.1-1	rna-XM_029463169.1	XP_029319029.1	PKUD0A01580%3B similar to Saccharomyces cerevisiae| YGL148W |ARO2|%3B ancestral locus Anc_2.318	BOH78_4245 C5L36_0A01580 CAS74_001353 JL09_g915	153	1552.91	1700.55	2279.26	1810.89	2022.46	2123.93	NC_042506.1	40381262	uncharacterized protein	374	Chromosome 1	mRNA	+	336442	337566
C5L36_0A01590	C5L36_0A01590	Uncharacterized protein	-1.55	0.01	0	2.09	0.34	Down	-1.34488	1.65e-40	5.15e-42	39.7825	0.393686	Down	-1.46351	0.162297	0.00513473	0.78969	0.36261		A0A2U9QX14								exon-XM_029463170.1-1	rna-XM_029463170.1	XP_029319030.1	PKUD0A01590	C5L36_0A01590	154	230.73	222.67	277.84	280.98	359.035	333.306	NC_042506.1	40381263	uncharacterized protein	819	Chromosome 1	mRNA	-	337576	340035
C5L36_0A01600	PKUD0A01600%3B	Uncharacterized protein	-1.23	0.01	0	2.09	0.43	Down	-1.24546	2.05e-40	6.42e-42	39.6891	0.421774	Down	1.05366	0.162297	0.00514409	0.78969	2.07579		A0A2U9QX08		PKUD0A01600%3B		Glyco_transf_15	PF01793;	IPR002685;IPR029044;		exon-XM_029463171.1-1	rna-XM_029463171.1	XP_029319031.1	PKUD0A01600%3B Pfam Domains: Glyco_transf_15|9.4e-136|	C5L36_0A01600	155	394.72	399.19	599.49	417.57	321.518	311.897	NC_042506.1	40381264	uncharacterized protein	406	Chromosome 1	mRNA	+	340749	341969
C5L36_0A01670	YHC3	Protein BTN	-1.25	0.01	0	2	0.42	Down	-1.11604	7.35e-40	2.42e-41	39.1335	0.461359	Down	0.992071	0.174048	0.00570591	0.759332	1.98904		A0A099P4G7		YHC3	YJL059W		PF02487;	IPR003492;IPR018460;IPR036259;	4909.A0A099P4G7;	exon-XM_029463178.1-1	rna-XM_029463178.1	XP_029319038.1	PKUD0A01670%3B similar to Saccharomyces cerevisiae| YJL059W |YHC3|%3B ancestral locus Anc_1.322	C5L36_0A01670 JL09_g908	162	568.41	531.58	746.12	534.31	531.173	618.398	NC_042506.1	40381271	uncharacterized protein	414	Chromosome 1	mRNA	+	355310	356554
C5L36_0A01700	APC2	CULLIN_2 domain-containing protein	-1.07	0.01	0	1.98	0.48	Down	-2.00659	1.25e-39	4.16e-41	38.9041	0.24886	Down	0.972629	0.1781	0.00595617	0.749336	1.96241		A0A2U9QX18		APC2	YLR127C		PF00888;	IPR044554;IPR016158;IPR036317;IPR001373;		exon-XM_029463181.1-1	rna-XM_029463181.1	XP_029319041.1	PKUD0A01700%3B similar to Saccharomyces cerevisiae| YLR127C |APC2|%3B ancestral locus Anc_8.321	C5L36_0A01700	165	271.61	191.88	201.45	286.91	287.206	242.099	NC_042506.1	40381274	uncharacterized protein	601	Chromosome 1	mRNA	+	360832	362637
C5L36_0A01790	PKUD0A01790%3B	Zinc finger B-box domain-containing protein 1	-1.01	0.01	0	1.85	0.5	Down	-1.13439	8.32e-39	2.91e-40	38.0799	0.455527	Down	0.890795	0.19526	0.00687605	0.709386	1.8542		A0A099P7G2		PKUD0A01790%3B		DUF2009	PF09418;	IPR018553;IPR000315;		exon-XM_029463189.1-1	rna-XM_029463189.1	XP_029319049.1	PKUD0A01790%3B Pfam Domains: DUF2009|2.3e-258|	BOH78_4263 C5L36_0A01790 CAS74_001372 JL09_g898	173	1052.72	1018.41	765.13	1137.54	1027.97	1080.48	NC_042506.1	40381282	uncharacterized protein	604	Chromosome 1	mRNA	+	380359	382173
C5L36_0A01830	IML1	Vacuolar membrane-associated protein IML1 (Vacuolar membrane-associated protein iml1)	-1.09	0.01	0	1.84	0.47	Down	-1.09114	5.24e-38	1.87e-39	37.2806	0.469391	Down	0.733957	0.196953	0.00704383	0.705637	1.6632		A0A2U9QX40		IML1	YJR138W		PF00610;PF12257;	IPR000591;IPR027244;IPR036388;IPR036390;		exon-XM_029463193.1-1	rna-XM_029463193.1	XP_029319053.1	PKUD0A01830%3B similar to Saccharomyces cerevisiae| YJR138W |IML1|%3B ancestral locus Anc_4.373	C5L36_0A01830	177	586.09	536.14	409.67	778.01	640.362	588.368	NC_042506.1	40381286	uncharacterized protein	1515	Chromosome 1	mRNA	+	391938	396485
C5L36_0A01890	YKE2	Prefoldin subunit 6	-0.99	0.01	0	1.83	0.5	Down	-1.28558	2.38e-37	8.81e-39	36.6228	0.410206	Down	1.64403	0.209652	0.00774792	0.678501	3.12537		A0A099P6U2		YKE2	YLR200W		PF01920;	IPR002777;IPR009053;	4909.A0A099P6U2;	exon-XM_029463199.1-1	rna-XM_029463199.1	XP_029319059.1	PKUD0A01890%3B similar to Saccharomyces cerevisiae| YLR200W |YKE2|%3B ancestral locus Anc_7.352	BOH78_4273 C5L36_0A01890 CAS74_001381 JL09_g888	183	596.64	610.05	677.65	493.91	535.014	515.545	NC_042506.1	40381292	uncharacterized protein	102	Chromosome 1	mRNA	-	402718	403026
C5L36_0A01910	NOP56	Nop domain-containing protein	-1.22	0.02	0	1.81	0.43	Down	-1.56875	4.58e-37	1.72e-38	36.3387	0.337099	Down	1.03835	0.211122	0.00792807	0.675467	2.05388		A0A099P6R0		NOP56	YLR197W		PF01798;PF08156;	IPR012974;IPR042239;IPR002687;IPR036070;IPR012976;	4909.A0A099P6R0;	exon-XM_029463202.1-1	rna-XM_029463202.1	XP_029319062.1	PKUD0A01910%3B similar to Saccharomyces cerevisiae| YLR197W |NOP56|%3B ancestral locus Anc_7.354	C5L36_0A01910 JL09_g886	186	8332.06	9075.17	7108.37	6815.8	5562.82	5865.26	NC_042506.1	40381295	uncharacterized protein	494	Chromosome 1	mRNA	+	405988	407472
C5L36_0A01970	PKUD0A01970%3B	Elongation of fatty acids protein (EC 2.3.1.199) (Very-long-chain 3-oxoacyl-CoA synthase)	-1.56	0.02	0	1.74	0.34	Down	-1.06827	2.09e-36	8.14e-38	35.6797	0.47689	Down	-1.1001	0.232057	0.009037	0.634405	0.466483		A0A099P4Z9		PKUD0A01970%3B		ELO	PF01151;	IPR002076;	4909.A0A099P4Z9;	exon-XM_029463209.1-1	rna-XM_029463209.1	XP_029319069.1	PKUD0A01970%3B Pfam Domains: ELO|8.9e-71|	BOH78_4326 C5L36_0A01970 JL09_g879	193	2354.62	2270.47	1822.42	2511.76	1753.42	1690.06	NC_042506.1	40381302	uncharacterized protein	356	Chromosome 1	mRNA	-	417703	418773
C5L36_0A02000	PKUD0A02000%3B	Uncharacterized protein	-1.2	0.02	0	1.71	0.44	Down	-1.27819	6.79e-36	2.68e-37	35.1681	0.412312	Down	-1.04787	0.233132	0.0092178	0.632399	0.483681		A0A099P6W7		PKUD0A02000%3B		Pro_racemase	PF05544;	IPR008794;	4909.A0A099P6W7;	exon-XM_029463212.1-1	rna-XM_029463212.1	XP_029319072.1	PKUD0A02000%3B Pfam Domains: Pro_racemase|6.4e-45|	C5L36_0A02000 CAS74_001395 JL09_g876	196	154.42	99.46	132.53	134.38	123.467	101.017	NC_042506.1	40381305	uncharacterized protein	354	Chromosome 1	mRNA	+	426635	427699
C5L36_0A02090	SWI6	Regulatory protein SWI6	-1.24	0.02	0	1.64	0.42	Down	-1.15862	8.91e-35	3.68e-36	34.0499	0.447942	Down	-0.903959	0.240425	0.0100022	0.61902	0.534418		A0A1V2LHD2		SWI6	YLR182W		PF12796;	IPR002110;IPR020683;IPR036770;		exon-XM_029463221.1-1	rna-XM_029463221.1	XP_029319081.1	PKUD0A02090%3B similar to Saccharomyces cerevisiae| YLR182W |SWI6|%3B ancestral locus Anc_1.60	BOH78_4338 C5L36_0A02090	205	672.5	675.27	654.08	975.08	760.937	722.755	NC_042506.1	40381314	uncharacterized protein	803	Chromosome 1	mRNA	+	453384	455795
C5L36_0A02100	PBI2	Inhibitor I9 domain-containing protein	-1.29	0.02	0	1.64	0.41	Down	-1.01384	1.48e-34	6.14e-36	33.8302	0.495228	Down	1.32284	0.240425	0.0100145	0.61902	2.50159		A0A2U9QXA4		PBI2	YNL015W		PF05922;	IPR010259;IPR037045;		exon-XM_029463222.1-1	rna-XM_029463222.1	XP_029319082.1	PKUD0A02100%3B similar to Saccharomyces cerevisiae| YNL015W |PBI2|%3B ancestral locus Anc_2.310	C5L36_0A02100	206	958.35	763.28	1222.91	1159.83	1044.26	888.508	NC_042506.1	40381315	uncharacterized protein	73	Chromosome 1	mRNA	+	456011	456232
C5L36_0A02125	PKUD0A02125%3B	CBFD_NFYB_HMF domain-containing protein	-1.36	0.02	0	1.63	0.39	Down	-1.09776	1.65e-34	6.93e-36	33.782	0.467241	Down	-0.968833	0.240425	0.0101231	0.61902	0.510919		A0A2U9QX94		PKUD0A02125%3B		CBFD_NFYB_HMF	PF00808;	IPR003958;IPR009072;IPR027113;		exon-XM_029463225.1-1	rna-XM_029463225.1	XP_029319085.1	PKUD0A02125%3B Pfam Domains: CBFD_NFYB_HMF|6.5e-29|	C5L36_0A02125	208	46.85	68.59	13.04	35.66	21.9201	18.9338	NC_042506.1	40381318	uncharacterized protein	212	Chromosome 1	mRNA	-	463571	464209
C5L36_0A02170	QCR10	Uncharacterized protein	-1.06	0.03	0	1.59	0.48	Down	-2.01789	3.61e-34	1.55e-35	33.4428	0.246919	Down	-0.907126	0.245617	0.0105411	0.609741	0.533246		A0A1V2LJR6		QCR10	YHR001W-A		PF09796;	IPR019182;		exon-XM_029463230.1-2	rna-XM_029463230.1	XP_029319090.1	PKUD0A02170%3B similar to Saccharomyces cerevisiae| YHR001W-A |QCR10|%3B ancestral locus Anc_2.520	BOH78_4347 C5L36_0A02170	213	1052.02	1204.49	1946.28	1111.16	1456.79	1595.74	NC_042506.1	40381323	uncharacterized protein	76	Chromosome 1	mRNA	+	474670	474894
C5L36_0A02190	ATP10	Uncharacterized protein	-0.94	0.03	0	1.58	0.52	Down	-1.12535	8.82e-34	3.82e-35	33.0546	0.458392	Down	0.80633	0.249865	0.0108227	0.602294	1.74876		A0A2U9QXB4		ATP10	YLR393W		PF05176;	IPR007849;		exon-XM_029463232.1-1	rna-XM_029463232.1	XP_029319092.1	PKUD0A02190%3B similar to Saccharomyces cerevisiae| YLR393W |ATP10|%3B ancestral locus Anc_4.253	C5L36_0A02190	215	1408.13	1397.95	1293.99	1129.8	952.271	1024.06	NC_042506.1	40381325	uncharacterized protein	300	Chromosome 1	mRNA	+	477873	478775
C5L36_0A02200	FBP26	6PF2K domain-containing protein	-0.91	0.03	0	1.58	0.53	Down	-1.2276	1.16e-33	5.06e-35	32.9343	0.427026	Down	1.10652	0.256315	0.0111653	0.591226	2.15325		A0A2U9QX84		FBP26	YJL155C		PF01591;PF00300;	IPR003094;IPR013079;IPR013078;IPR029033;IPR027417;IPR001345;		exon-XM_029463233.1-1	rna-XM_029463233.1	XP_029319093.1	PKUD0A02200%3B similar to Saccharomyces cerevisiae| YJL155C |FBP26|%3B ancestral locus Anc_1.192	C5L36_0A02200	216	1263.51	1253.67	1698.76	1996.82	1973.71	1756.87	NC_042506.1	40381326	uncharacterized protein	459	Chromosome 1	mRNA	-	480960	482339
C5L36_0A02250	SED5	t-SNARE coiled-coil homology domain-containing protein	-1.1	0.03	0	1.51	0.47	Down	-1.56331	2.93e-33	1.3e-34	32.533	0.338374	Down	0.92049	0.274044	0.0122003	0.56218	1.89276		A0A2U9QX74		SED5	YLR026C		PF05739;PF11416;	IPR010989;IPR021538;IPR006012;IPR000727;		exon-XM_029463238.1-1	rna-XM_029463238.1	XP_029319098.1	PKUD0A02250%3B similar to Saccharomyces cerevisiae| YLR026C |SED5|%3B ancestral locus Anc_2.421	C5L36_0A02250	221	1426.28	1450.71	1766.02	1454.63	1553.45	1533.43	NC_042506.1	40381331	uncharacterized protein	345	Chromosome 1	mRNA	-	493092	494129
C5L36_0A02380	C5L36_0A02380	Uncharacterized protein	-1.12	0.04	0	1.42	0.46	Down	-1.09149	4.84e-32	2.28e-33	31.315	0.469275	Down	0.909534	0.292449	0.0137712	0.533949	1.87844		A0A2U9QX86				HATPase_c	PF13191;PF02518;PF00512;PF00069;PF00072;	IPR041664;IPR011006;IPR029016;IPR003594;IPR036890;IPR005467;IPR003661;IPR036097;IPR011009;IPR027417;IPR000719;IPR004358;IPR001789;		exon-XM_029463251.1-1	rna-XM_029463251.1	XP_029319111.1	PKUD0A02380%3B Pfam Domains: HATPase_c|5.2e-35||Response_reg|1e-18||HisKA|7.5e- 16||Pkinase|1.6e-06|	C5L36_0A02380	234	658.09	645.47	466.78	800.51	613.513	617.357	NC_042506.1	40381344	uncharacterized protein	2413	Chromosome 1	mRNA	-	516559	523800
C5L36_0A02390	MDJ1	Uncharacterized protein	-1.14	0.04	0	1.41	0.45	Down	-1.05229	7.51e-32	3.55e-33	31.1241	0.482204	Down	0.98247	0.297906	0.0140873	0.525921	1.97585		A0A2U9QXD1		MDJ1	YFL016C		PF00226;PF01556;PF00684;	IPR012724;IPR002939;IPR001623;IPR018253;IPR008971;IPR001305;IPR036410;IPR036869;		exon-XM_029463252.1-1	rna-XM_029463252.1	XP_029319112.1	PKUD0A02390%3B similar to Saccharomyces cerevisiae| YFL016C |MDJ1|%3B ancestral locus Anc_8.61	C5L36_0A02390	235	543.96	578.48	785.28	713.01	916.093	842.92	NC_042506.1	40381345	uncharacterized protein	479	Chromosome 1	mRNA	+	526802	528241
C5L36_0A02455	C5L36_0A02455	Uncharacterized protein	-1.49	0.04	0	1.39	0.36	Down	-1.04395	4.3e-31	2.1e-32	30.3664	0.484997	Down	-1.17704	0.305562	0.0149224	0.514901	0.442257		A0A2U9QXA1					PF08651;	IPR013960;		exon-XM_029463259.1-1	rna-XM_029463259.1	XP_029319119.1	PKUD0A02455	C5L36_0A02455	242	132.05	84.66	96.18	176.65	90.8681	76.8273	NC_042506.1	40381352	uncharacterized protein	119	Chromosome 1	mRNA	-	543012	543371
C5L36_0A02460	C5L36_0A02460	Uncharacterized protein	-1.29	0.04	0	1.38	0.41	Down	-1.13377	4.3e-31	2.1e-32	30.3664	0.455723	Down	-0.868208	0.305562	0.0149528	0.514901	0.547827		A0A2U9QX98			YML108W		PF08987;	IPR015080;IPR035946;		exon-XM_029463260.1-1	rna-XM_029463260.1	XP_029319120.1	PKUD0A02460%3B similar to Saccharomyces cerevisiae| YML108W%3B ancestral locus Anc_8.830	C5L36_0A02460	243	1287.42	1217.7	1041.4	827.28	839.343	830.682	NC_042506.1	40381353	uncharacterized protein	160	Chromosome 1	mRNA	+	543503	543985
C5L36_0A02480	BEM3	Rho-GAP domain-containing protein	-1.5	0.04	0	1.37	0.35	Down	-1.16521	5.57e-31	2.75e-32	30.2539	0.4459	Down	-0.852735	0.305562	0.0150565	0.514901	0.553734		A0A2U9QXE0		BEM3	YPL115C		PF00620;	IPR008936;IPR000198;		exon-XM_029463262.1-1	rna-XM_029463262.1	XP_029319122.1	PKUD0A02480%3B similar to Saccharomyces cerevisiae| YPL115C |BEM3|%3B ancestral locus Anc_8.605	C5L36_0A02480	245	849.41	768.68	584.51	990.05	773.365	718.2	NC_042506.1	40381355	uncharacterized protein	1020	Chromosome 1	mRNA	-	546255	549317
C5L36_0A02490	SLK19	Uncharacterized protein	-1.1	0.04	0	1.36	0.47	Down	-1.1696	6.18e-31	3.06e-32	30.209	0.444545	Down	0.94768	0.307151	0.0152081	0.512648	1.92877		A0A2U9QXB2		SLK19	YOR195W		PF12709;	IPR024312;		exon-XM_029463263.1-1	rna-XM_029463263.1	XP_029319123.1	PKUD0A02490%3B similar to Saccharomyces cerevisiae| YOR195W |SLK19|%3B ancestral locus Anc_8.604	C5L36_0A02490	246	1172.19	1247.6	1038.22	1491.97	1107.38	1198.73	NC_042506.1	40381356	uncharacterized protein	447	Chromosome 1	mRNA	-	549709	551052
C5L36_0A02500	TOA1	Uncharacterized protein	-1.01	0.04	0	1.35	0.5	Down	-1.22444	8.19e-31	4.07e-32	30.0865	0.427963	Down	0.645052	0.307151	0.0152569	0.512648	1.5638		A0A099NTB7		TOA1	YOR194C		PF03153;	IPR004855;IPR009088;	4909.A0A099NTB7;	exon-XM_029463264.1-1	rna-XM_029463264.1	XP_029319124.1	PKUD0A02500%3B similar to Saccharomyces cerevisiae| YOR194C |TOA1|%3B ancestral locus Anc_8.603	C5L36_0A02500 JL09_g5015	247	984.73	1146.36	1568.26	1323.5	1576.48	1594.55	NC_042506.1	40381357	uncharacterized protein	353	Chromosome 1	mRNA	+	551263	552324
C5L36_0A02520	ZUO1	J domain-containing protein	-1.23	0.05	0	1.33	0.43	Down	-1.49546	9.61e-31	4.81e-32	30.0174	0.354668	Down	-1.34753	0.331305	0.016654	0.479772	0.392963		A0A2U9QXE7		ZUO1	YGR285C		PF00226;PF16717;	IPR001623;IPR018253;IPR036869;IPR032003;IPR042569;IPR044634;		exon-XM_029463266.1-1	rna-XM_029463266.1	XP_029319126.1	PKUD0A02520%3B similar to Saccharomyces cerevisiae| YGR285C |ZUO1|%3B ancestral locus Anc_5.4	C5L36_0A02520	249	14317.9	15150.4	13194.7	10969.5	11655.1	12210.7	NC_042506.1	40381359	uncharacterized protein	419	Chromosome 1	mRNA	-	553351	554610
C5L36_0A00775	C5L36_0A00775	Uncharacterized protein	1.56	0	0	3.4	2.95	Up	-1.66099	3.45e-55	5.15e-57	54.4617	0.316222	Down	1.10615	0.0507128	0.000755704	1.29488	2.1527		A0A2U9QWU2								exon-XM_029463085.1-1	rna-XM_029463085.1	XP_029318945.1	PKUD0A00775	C5L36_0A00775	72	451.25	434.46	584.75	320.37	369.409	352.328	NC_042506.1	40381178	uncharacterized protein	134	Chromosome 1	mRNA	-	161624	162028
C5L36_0A00780	DON1 | CUE5	CUE domain-containing protein	1.51	0	0	3.4	2.85	Up	-1.43613	7.19e-55	1.09e-56	54.1434	0.369557	Down	0.894797	0.0521067	0.000786828	1.28311	1.85935		A0A2U9QWU7		DON1 | CUE5	YDR273W | YOR042W		PF02845;	IPR003892;IPR009060;		exon-XM_029463086.1-1	rna-XM_029463086.1	XP_029318946.1	PKUD0A00780%3B similar to Saccharomyces cerevisiae| YDR273W |DON1| and YOR042W |CUE5|%3B ancestral locus Anc_5.638	C5L36_0A00780	73	650.18	620.69	654.16	672.27	1052.99	1121.61	NC_042506.1	40381179	uncharacterized protein	440	Chromosome 1	mRNA	+	163166	164488
C5L36_0A00790	LCB5 | LCB4	DAGKc domain-containing protein	1.69	0	0	3.37	3.22	Up	-1.40232	1.4e-54	2.15e-56	53.8524	0.37832	Down	1.00563	0.0523755	0.000801294	1.28087	2.00781		A0A099NUL8		LCB5 | LCB4	YLR260W | YOR171C		PF00781;	IPR017438;IPR001206;IPR016064;	4909.A0A099NUL8;	exon-XM_029463087.1-1	rna-XM_029463087.1	XP_029318947.1	PKUD0A00790%3B similar to Saccharomyces cerevisiae| YLR260W |LCB5| and YOR171C |LCB4|%3B ancestral locus Anc_6.48	C5L36_0A00790 JL09_g4556	74	965.46	870.36	1046	1165	1080.64	1029.62	NC_042506.1	40381180	uncharacterized protein	580	Chromosome 1	mRNA	-	164595	166337
C5L36_0A00825	C5L36_0A00825	Uncharacterized protein	2.22	0	0	3.37	4.67	Up	-2.4568	3.08e-53	4.83e-55	52.5119	0.18215	Down	-1.11049	0.0565952	0.000888341	1.24722	0.463135		A0A2U9QWS7								exon-XM_029463091.1-1	rna-XM_029463091.1	XP_029318951.1	PKUD0A00825	C5L36_0A00825	76	802.44	768.82	1003.52	786.77	940.902	929.921	NC_042506.1	40381184	uncharacterized protein	238	Chromosome 1	mRNA	-	176739	177455
C5L36_0A00840	PKUD0A00840%3B	Allantoate permease	1.78	0	0	3.24	3.44	Up	-1.41486	5.32e-53	8.56e-55	52.2742	0.375047	Down	1.22529	0.0608229	0.00097887	1.21593	2.33803		A0A099P7D2		PKUD0A00840%3B		MFS_1	PF07690;	IPR011701;IPR036259;		exon-XM_029463093.1-1	rna-XM_029463093.1	XP_029318953.1	PKUD0A00840%3B Pfam Domains: MFS_1|9.7e-31|	BOH78_3682 C5L36_0A00840 JL09_g984	78	23.83	20.76	36.38	33.61	33.5393	25.6011	NC_042506.1	40381186	uncharacterized protein	529	Chromosome 1	mRNA	-	179011	180600
C5L36_0A00870	TPI1	Triosephosphate isomerase (EC 5.3.1.1)	3.38	0	0	3.15	10.42	Up	-1.44087	1.07e-52	1.78e-54	51.9715	0.368346	Down	1.17789	0.0656099	0.00109502	1.18303	2.26246		A0A2U9QWV7		TPI1	YDR050C		PF00121;	IPR013785;IPR035990;IPR022896;IPR000652;IPR020861;		exon-XM_029463096.1-1	rna-XM_029463096.1	XP_029318956.1	PKUD0A00870%3B similar to Saccharomyces cerevisiae| YDR050C |TPI1|%3B ancestral locus Anc_3.288	C5L36_0A00870	81	75804.2	83250.4	97725.5	71585.8	93090.8	96377	NC_042506.1	40381189	uncharacterized protein	250	Chromosome 1	mRNA	+	187784	188536
C5L36_0A00900	MID1	Uncharacterized protein	1.59	0	0	3	3	Up	-1.58411	2.32e-52	4e-54	51.6354	0.333531	Down	1.02785	0.0678717	0.00118446	1.16831	2.03899		A0A2U9QWT8		MID1	YNL291C		PF12929;	IPR024338;		exon-XM_029463099.1-1	rna-XM_029463099.1	XP_029318959.1	PKUD0A00900%3B similar to Saccharomyces cerevisiae| YNL291C |MID1|%3B ancestral locus Anc_3.68	C5L36_0A00900	84	1030.23	986.46	995.68	972.04	904.471	908.111	NC_042506.1	40381192	uncharacterized protein	540	Chromosome 1	mRNA	+	192583	194205
C5L36_0A00920	MON2	Uncharacterized protein	1.9	0	0	2.94	3.74	Up	-1.41819	1.1e-51	1.94e-53	50.9589	0.37418	Down	1.42789	0.0715477	0.00128052	1.1454	2.69052		A0A2U9QWT9		MON2	YNL297C		PF16213;PF16206;PF12783;	IPR016024;IPR032629;IPR026829;IPR032817;IPR032691;		exon-XM_029463101.1-1	rna-XM_029463101.1	XP_029318961.1	PKUD0A00920%3B similar to Saccharomyces cerevisiae| YNL297C |MON2|%3B ancestral locus Anc_3.61	C5L36_0A00920	86	823.61	805.22	564.03	1151.43	904.529	802.697	NC_042506.1	40381194	uncharacterized protein	1636	Chromosome 1	mRNA	+	195730	200640
C5L36_0A00940	MCM2	DNA replication licensing factor MCM2 (EC 3.6.4.12) (Minichromosome maintenance protein 2)	2.13	0	0	2.87	4.37	Up	-1.31051	3.41e-51	6.16e-53	50.4678	0.403177	Down	-1.29146	0.0715477	0.00129363	1.1454	0.408538		A0A2U9QWU4		MCM2	YBL023C		PF00493;PF12619;PF17855;PF14551;PF17207;	IPR031327;IPR008045;IPR001208;IPR041562;IPR027925;IPR033762;IPR012340;IPR027417;		exon-XM_029463103.1-1	rna-XM_029463103.1	XP_029318963.1	PKUD0A00940%3B similar to Saccharomyces cerevisiae| YBL023C |MCM2|%3B ancestral locus Anc_8.170	C5L36_0A00940	88	827.24	781.38	822.07	866.93	1017.5	1044.42	NC_042506.1	40381196	uncharacterized protein	914	Chromosome 1	mRNA	+	204952	207696
C5L36_0A01020	HIS3	Imidazoleglycerol-phosphate dehydratase (EC 4.2.1.19)	1.65	0	0	2.8	3.13	Up	-1.76175	8.14e-50	1.6e-51	49.0893	0.29489	Down	1.05815	0.0807953	0.00159856	1.09261	2.08226		A0A1V2LHV8		HIS3	YOR202W		PF00475;	IPR038494;IPR000807;IPR020565;IPR020568;		exon-XM_029463111.1-1	rna-XM_029463111.1	XP_029318971.1	PKUD0A01020%3B similar to Saccharomyces cerevisiae| YOR202W |HIS3|%3B ancestral locus Anc_8.612	BOH78_4173 C5L36_0A01020 CAS74_001296	96	2687.98	2671.98	3061.18	2180.8	2419.63	2333.86	NC_042506.1	40381204	uncharacterized protein	238	Chromosome 1	mRNA	+	219408	220124
C5L36_0A01050	GLO1	Uncharacterized protein	1.59	0	0	2.78	3.01	Up	-1.3064	2.81e-49	5.69e-51	48.552	0.404328	Down	1.12319	0.0857528	0.00175048	1.06675	2.17829		A0A2U9QX01		GLO1	YML004C		PF00903;	IPR029068;IPR004360;IPR018146;IPR037523;		exon-XM_029463114.1-2	rna-XM_029463114.1	XP_029318974.1	PKUD0A01050%3B similar to Saccharomyces cerevisiae| YML004C |GLO1|%3B ancestral locus Anc_6.305	C5L36_0A01050	99	2944.64	3285.59	3935.72	2610.34	3347.14	3490.63	NC_042506.1	40381207	uncharacterized protein	312	Chromosome 1	mRNA	+	223966	223984
C5L36_0A01060	MXR2	Peptide-methionine (R)-S-oxide reductase (EC 1.8.4.12)	1.46	0	0	2.77	2.75	Up	-1.56019	1.49e-48	3.05e-50	47.8267	0.339105	Down	1.36121	0.0857528	0.00175492	1.06675	2.569		A0A2U9QWX2		MXR2	YCL033C		PF01641;	IPR028427;IPR002579;IPR011057;		exon-XM_029463115.1-1	rna-XM_029463115.1	XP_029318975.1	PKUD0A01060%3B similar to Saccharomyces cerevisiae| YCL033C |MXR2|%3B ancestral locus Anc_1.40	C5L36_0A01060	100	295.68	351.27	485.33	267.28	360.849	362.484	NC_042506.1	40381208	uncharacterized protein	156	Chromosome 1	mRNA	-	223996	224466
C5L36_0A01090	AAT2	Aspartate aminotransferase (EC 2.6.1.1)	1.21	0	0	2.73	2.31	Up	-1.88811	3.06e-48	6.45e-50	47.5137	0.270161	Down	-0.953611	0.088254	0.00185872	1.05427	0.516339		A0A099P6S7		AAT2	YLR027C		PF00155;	IPR004839;IPR000796;IPR004838;IPR015424;IPR015421;IPR015422;	4909.A0A099P6S7;	exon-XM_029463118.1-1	rna-XM_029463118.1	XP_029318978.1	PKUD0A01090%3B similar to Saccharomyces cerevisiae| YLR027C |AAT2|%3B ancestral locus Anc_2.420	BOH78_4167 C5L36_0A01090 CAS74_001303 JL09_g963	103	3400.74	3534.31	4981.59	2932.69	4074.58	4013	NC_042506.1	40381211	uncharacterized protein	419	Chromosome 1	mRNA	-	227885	229144
C5L36_0A01120	C5L36_0A01120	Cysteinyl-tRNA synthetase (EC 6.1.1.16)	1.57	0	0	2.69	2.96	Up	-1.25493	9.4e-48	2.04e-49	47.027	0.419014	Down	-1.08452	0.0891807	0.00193139	1.04973	0.471548		A0A2U9QWW3			YNL247W		PF01406;	IPR015803;IPR024909;IPR014729;IPR032678;IPR009080;		exon-XM_029463121.1-1	rna-XM_029463121.1	XP_029318981.1	PKUD0A01120%3B similar to Saccharomyces cerevisiae| YNL247W%3B ancestral locus Anc_1.115	C5L36_0A01120	106	2969.5	3136.31	3262.74	3129.19	3984.65	3986.17	NC_042506.1	40381214	uncharacterized protein	797	Chromosome 1	mRNA	+	235365	237758
C5L36_0A01140	MSL5	Branchpoint-bridging protein	1.59	0	0	2.66	3	Up	-1.45383	5.39e-47	1.19e-48	46.2685	0.365052	Down	-1.05393	0.0918785	0.00202633	1.03679	0.481655		A0A2U9QWW5		MSL5	YLR116W		PF16275;	IPR031150;IPR004087;IPR036612;IPR032570;IPR001878;IPR036875;		exon-XM_029463123.1-1	rna-XM_029463123.1	XP_029318983.1	PKUD0A01140%3B similar to Saccharomyces cerevisiae| YLR116W |MSL5|%3B ancestral locus Anc_8.309	C5L36_0A01140	108	218.34	216.49	110.24	184.16	191.431	204.875	NC_042506.1	40381216	uncharacterized protein	638	Chromosome 1	mRNA	-	240403	242319
C5L36_0A01190	PFK26	Uncharacterized protein	1.5	0	0	2.6	2.84	Up	-1.61488	1.85e-45	4.36e-47	44.7335	0.326493	Down	1.05158	0.103348	0.00242303	0.985696	2.0728		A0A2U9QWW9		PFK26	YIL107C		PF01591;PF00300;	IPR003094;IPR013079;IPR013078;IPR029033;IPR027417;		exon-XM_029463130.1-1	rna-XM_029463130.1	XP_029318990.1	PKUD0A01190%3B similar to Saccharomyces cerevisiae| YIL107C |PFK26|%3B ancestral locus Anc_2.264	C5L36_0A01190	115	421.92	367.45	380.88	499.05	477.645	504.757	NC_042506.1	40381223	uncharacterized protein	820	Chromosome 1	mRNA	+	255580	258042
C5L36_0A01230	GYP1	Rab-GAP TBC domain-containing protein	1.98	0	0	2.46	3.94	Up	-3.43257	9.73e-45	2.36e-46	44.0117	0.0926177	Down	1.02693	0.111763	0.00270913	0.951703	2.03768		A0A2U9QX19		GYP1	YOR070C		PF00566;	IPR000195;IPR035969;		exon-XM_029463134.1-1	rna-XM_029463134.1	XP_029318994.1	PKUD0A01230%3B similar to Saccharomyces cerevisiae| YOR070C |GYP1|%3B ancestral locus Anc_5.672	C5L36_0A01230	119	1091.52	1066.15	882.65	942.82	901.603	824.831	NC_042506.1	40381227	uncharacterized protein	573	Chromosome 1	mRNA	+	262292	264013
C5L36_0A01250	AQR1 | QDR1	MFS domain-containing protein	1.69	0	0	2.43	3.22	Up	-1.46185	1.8e-44	4.44e-46	43.7439	0.363028	Down	1.09662	0.114571	0.00282274	0.940924	2.13854		A0A2U9QX03		AQR1 | QDR1	YNL065W | YIL120W		PF07690;	IPR011701;IPR020846;IPR036259;		exon-XM_029463136.1-1	rna-XM_029463136.1	XP_029318996.1	PKUD0A01250%3B similar to Saccharomyces cerevisiae| YNL065W |AQR1| and YIL120W |QDR1|%3B ancestral locus Anc_2.242	C5L36_0A01250	121	272.25	313.87	393.24	443.74	462.383	426.061	NC_042506.1	40381229	uncharacterized protein	554	Chromosome 1	mRNA	+	266087	267751
C5L36_0A01260	PKUD0A01260%3B	MFS domain-containing protein	1.09	0	0	2.39	2.14	Up	-1.31925	2.76e-44	6.85e-46	43.5592	0.400744	Down	-1.33403	0.123678	0.00308529	0.907709	0.396658		A0A2U9QWX8		PKUD0A01260%3B		MFS_1	PF07690;	IPR011701;IPR020846;IPR036259;		exon-XM_029463137.1-1	rna-XM_029463137.1	XP_029318997.1	PKUD0A01260%3B Pfam Domains: MFS_1|2e-40|	C5L36_0A01260	122	9181.77	9415.27	7362.35	6938.26	9146.48	9257.14	NC_042506.1	40381230	uncharacterized protein	540	Chromosome 1	mRNA	+	268302	269924
C5L36_0A01280	ATG26	Sterol 3-beta-glucosyltransferase (EC 2.4.1.173) (Autophagy-related protein 26)	2.27	0	0	2.37	4.82	Up	-1.28715	2.9e-44	7.34e-46	43.5379	0.409761	Down	-1.41696	0.12418	0.00313811	0.90595	0.374501		A0A2U9QWX7		ATG26	YLR189C		PF03033;PF02893;PF00169;PF00201;	IPR004276;IPR004182;IPR011993;IPR001849;IPR002213;		exon-XM_029463139.1-1	rna-XM_029463139.1	XP_029318999.1	PKUD0A01280%3B similar to Saccharomyces cerevisiae| YLR189C |ATG26|%3B ancestral locus Anc_1.69	C5L36_0A01280	124	33.95	32.61	130.12	172.98	138.889	150.078	NC_042506.1	40381232	uncharacterized protein	1403	Chromosome 1	mRNA	+	272047	276258
C5L36_0A01290	MET2	AB hydrolase-1 domain-containing protein	1.44	0	0	2.36	2.72	Up	-1.33081	2.9e-44	7.37e-46	43.5379	0.397544	Down	1.04298	0.12418	0.00315816	0.90595	2.06047		A0A2U9QWX9		MET2	YNL277W		PF00561;	IPR029058;IPR000073;IPR008220;		exon-XM_029463140.1-1	rna-XM_029463140.1	XP_029319000.1	PKUD0A01290%3B similar to Saccharomyces cerevisiae| YNL277W |MET2|%3B ancestral locus Anc_1.68	C5L36_0A01290	125	729.37	653.84	1018.42	994.57	997.385	1040.97	NC_042506.1	40381233	uncharacterized protein	501	Chromosome 1	mRNA	-	276469	277974
C5L36_0A01300	C5L36_0A01300	Uncharacterized protein	1.54	0	0	2.33	2.91	Up	-1.30848	4.8e-44	1.23e-45	43.3187	0.403746	Down	0.914644	0.124827	0.00319942	0.903692	1.8851		A0A2U9QWY0					PF08584;	IPR013893;		exon-XM_029463141.1-1	rna-XM_029463141.1	XP_029319001.1	PKUD0A01300	C5L36_0A01300	126	355.75	404.74	312.31	492.29	347.415	315.255	NC_042506.1	40381234	uncharacterized protein	355	Chromosome 1	mRNA	+	278295	279362
C5L36_0A01330	CS1	Citrate synthase	1.31	0.01	0	2.27	2.47	Up	-1.40015	8.9e-44	2.33e-45	43.0508	0.378889	Down	1.04648	0.135195	0.00354576	0.869038	2.06549		Q8NJ70	CS1	CIT3	YPR001W		PF00285;	IPR016142;IPR016143;IPR002020;IPR019810;IPR010109;IPR036969;	4909.Q8NJ70;	exon-XM_029463144.1-1	rna-XM_029463144.1	XP_029319004.1	PKUD0A01330%3B similar to Saccharomyces cerevisiae| YPR001W |CIT3|%3B ancestral locus Anc_8.92	CS1 BOH78_4143 C5L36_0A01330 CAS74_001332 JL09_g935	129	3178.61	3363.23	3716.48	3504.37	3909.96	3893.65	NC_042506.1	40381237	uncharacterized protein	456	Chromosome 1	mRNA	-	284563	285933
C5L36_0A01350	UBC11	Ubiquitin-conjugating enzyme variant MMS2	1.09	0.01	0	2.27	2.14	Up	-3.48974	1.39e-43	3.71e-45	42.8557	0.0890189	Down	1.17809	0.139518	0.00374782	0.855371	2.26278		A0A099P4M1		UBC11	YOR339C		PF00179;	IPR000608;IPR016135;	4909.A0A099P4M1;	exon-XM_029463146.1-1	rna-XM_029463146.1	XP_029319006.1	PKUD0A01350%3B similar to Saccharomyces cerevisiae| YOR339C |UBC11|%3B ancestral locus Anc_7.54	BOH78_4142 C5L36_0A01350 JL09_g934	131	1253.54	1323.87	1268.83	887.68	1159.09	1153.58	NC_042506.1	40381239	uncharacterized protein	137	Chromosome 1	mRNA	+	286816	287229
C5L36_0A01370	PCM1	Phosphoacetylglucosamine mutase (PAGM) (EC 5.4.2.3) (Acetylglucosamine phosphomutase) (N-acetylglucosamine-phosphate mutase)	1.24	0.01	0	2.26	2.36	Up	-1.38925	2.76e-43	7.45e-45	42.5596	0.381764	Down	-1.13966	0.139518	0.00377	0.855371	0.453866		A0A099P4L8		PCM1	YEL058W		PF02878;PF02879;PF00408;	IPR005844;IPR016055;IPR005845;IPR005843;IPR036900;IPR016066;IPR016657;	4909.A0A099P4L8;	exon-XM_029463148.1-1	rna-XM_029463148.1	XP_029319008.1	PKUD0A01370%3B similar to Saccharomyces cerevisiae| YEL058W |PCM1|%3B ancestral locus Anc_6.11	C5L36_0A01370 JL09_g933	133	1645.92	1621.71	1907.75	1363.79	1637.67	1615.68	NC_042506.1	40381241	uncharacterized protein	533	Chromosome 1	mRNA	+	288141	289742
C5L36_0A01380	SDC25 | CDC25	Uncharacterized protein	1.89	0.01	0	2.22	3.7	Up	-1.218	3.98e-43	1.08e-44	42.3997	0.42988	Down	-1.05681	0.141079	0.0038581	0.850537	0.480695		A0A2U9QWY7		SDC25 | CDC25	YGOB_SDC25YLR310C		PF00617;PF00618;	IPR008937;IPR000651;IPR023578;IPR001895;IPR036964;IPR036028;IPR001452;		exon-XM_029463149.1-1	rna-XM_029463149.1	XP_029319009.1	PKUD0A01380%3B similar to Saccharomyces cerevisiae| Scer_YGOB_SDC25 |SDC25| and YLR310C |CDC25|%3B ancestral locus Anc_4.45	C5L36_0A01380	134	229.16	237.1	144.45	316.72	191.382	180.919	NC_042506.1	40381242	uncharacterized protein	1524	Chromosome 1	mRNA	+	290247	294821
C5L36_0A01390	ACO1	Aconitate hydratase	1.27	0.01	0	2.21	2.4	Up	-1.34619	4.64e-43	1.27e-44	42.3331	0.39333	Down	-0.969388	0.141079	0.00394389	0.850537	0.510723		A0A099P4V1		ACO1	YLR304C					exon-XM_029463150.1-1	rna-XM_029463150.1	XP_029319010.1	PKUD0A01390%3B similar to Saccharomyces cerevisiae| YLR304C |ACO1|%3B ancestral locus Anc_4.51		135	5077.07	5057.75	4820.83	5131.08	4339.64	4299.3	NC_042506.1	40381243	uncharacterized protein	780	Chromosome 1	mRNA	-	294991	297333
C5L36_0A01400	ELG1	AAA domain-containing protein	1.22	0.01	0	2.2	2.33	Up	-1.1815	5.7e-43	1.57e-44	42.2443	0.440892	Down	-1.16506	0.141079	0.00395032	0.850537	0.445947		A0A2U9QWY9		ELG1	YOR144C		PF00004;	IPR003593;IPR003959;IPR027417;		exon-XM_029463151.1-1	rna-XM_029463151.1	XP_029319011.1	PKUD0A01400%3B similar to Saccharomyces cerevisiae| YOR144C |ELG1|%3B ancestral locus Anc_5.481	C5L36_0A01400	136	231.77	260.01	252.67	279.63	269.934	242.15	NC_042506.1	40381244	uncharacterized protein	602	Chromosome 1	mRNA	-	297785	299593
C5L36_0A01420	FET3	FET3	1.29	0.01	0	2.19	2.44	Up	-1.18334	2.69e-42	7.54e-44	41.5699	0.440329	Down	0.916399	0.141079	0.00396885	0.850537	1.8874		A0A1Z8JRH3		FET3	YMR058W		PF00394;PF07731;PF07732;	IPR001117;IPR011706;IPR011707;IPR033138;IPR002355;IPR008972;IPR044130;		exon-XM_029463153.1-1	rna-XM_029463153.1	XP_029319013.1	PKUD0A01420%3B similar to Saccharomyces cerevisiae| YMR058W |FET3|%3B ancestral locus Anc_2.622	C5L36_0A01420 CAS74_001338	138	1212.34	1251.22	552.51	534.16	487.045	470.756	NC_042506.1	40381246	uncharacterized protein	632	Chromosome 1	mRNA	+	302033	303931
C5L36_0A01430	C5L36_0A01430	ABA_GPCR domain-containing protein	1.59	0.01	0	2.19	3.01	Up	-1.40112	2.84e-42	8.02e-44	41.5462	0.378636	Down	1.0386	0.141079	0.00398038	0.850537	2.05423		A0A2U9QX36			YHR078W		PF12430;	IPR025969;IPR015672;		exon-XM_029463154.1-1	rna-XM_029463154.1	XP_029319014.1	PKUD0A01430%3B similar to Saccharomyces cerevisiae| YHR078W%3B ancestral locus Anc_5.365	C5L36_0A01430	139	308.51	292.1	266.61	450.52	342.675	301.254	NC_042506.1	40381247	uncharacterized protein	460	Chromosome 1	mRNA	-	304102	305484
C5L36_0A01450	C5L36_0A01450	Uncharacterized protein	1.57	0.01	0	2.18	2.98	Up	-1.38644	4.81e-42	1.38e-43	41.3175	0.382509	Down	0.886916	0.141344	0.00404702	0.849722	1.84922		A0A2U9QX23					PF13520;	IPR002293;IPR004840;		exon-XM_029463156.1-1	rna-XM_029463156.1	XP_029319016.1	PKUD0A01450	C5L36_0A01450	141	1109.4	1097.04	737.76	980.5	1242.45	1122.17	NC_042506.1	40381249	uncharacterized protein	547	Chromosome 1	mRNA	-	306754	308397
C5L36_0A01480	C5L36_0A01480	Protein transport protein SEC23	1.3	0.01	0	2.15	2.46	Up	-4.03164	8.83e-42	2.56e-43	41.0541	0.0611443	Down	-1.0261	0.144708	0.00419995	0.839506	0.491035		A0A099P770			YHR035W		PF00626;PF08033;PF04815;PF04811;PF04810;	IPR029006;IPR007123;IPR036180;IPR037364;IPR006900;IPR036175;IPR006896;IPR012990;IPR036465;IPR006895;IPR036174;	4909.A0A099P770;	exon-XM_029463159.1-1	rna-XM_029463159.1	XP_029319019.1	PKUD0A01480%3B similar to Saccharomyces cerevisiae| YHR035W%3B ancestral locus Anc_5.312	BOH78_4237 C5L36_0A01480 JL09_g923	143	5496.53	5615.39	4054.07	4454.95	5932.42	5694.59	NC_042506.1	40381252	uncharacterized protein	783	Chromosome 1	mRNA	-	314679	317030
C5L36_0A01490	YAP1 | CAD1	BZIP domain-containing protein	1.6	0.01	0	2.15	3.04	Up	-1.22054	1.22e-41	3.57e-43	40.9124	0.429121	Down	1.37805	0.144708	0.00422653	0.839506	2.59916		A0A2U9QX00		YAP1 | CAD1	YML007W | YDR423C		PF00170;PF08601;	IPR004827;IPR013910;IPR023167;		exon-XM_029463160.1-1	rna-XM_029463160.1	XP_029319020.1	PKUD0A01490%3B similar to Saccharomyces cerevisiae| YML007W |YAP1| and YDR423C |CAD1|%3B ancestral locus Anc_5.528	C5L36_0A01490	144	1328.37	1432.52	1892.84	1707.08	1591.73	1508.02	NC_042506.1	40381253	uncharacterized protein	528	Chromosome 1	mRNA	-	317566	319152
C5L36_0A01500	PKUD0A01500%3B	ACB domain-containing protein	2.34	0.01	0	2.15	5.07	Up	-1.11945	1.63e-41	4.79e-43	40.7878	0.460269	Down	1.09232	0.145208	0.00426997	0.83801	2.13217		A0A2U9QWZ9		PKUD0A01500%3B		ACBP	PF00887;	IPR000582;IPR035984;IPR014352;		exon-XM_029463161.1-1	rna-XM_029463161.1	XP_029319021.1	PKUD0A01500%3B Pfam Domains: ACBP|8.7e-17|	C5L36_0A01500	145	258.84	245.32	267.52	233.29	295.794	311.322	NC_042506.1	40381254	uncharacterized protein	449	Chromosome 1	mRNA	-	319401	320750
C5L36_0A01540	RML2	Ribosomal_L2_C domain-containing protein	1.34	0.01	0	2.12	2.53	Up	-1.60317	4.2e-41	1.27e-42	40.3762	0.329152	Down	-0.905953	0.151092	0.00456307	0.82076	0.53368		A0A099P4M4		RML2	YEL050C		PF00181;PF03947;	IPR012340;IPR022666;IPR014722;IPR002171;IPR005880;IPR022669;IPR014726;IPR008991;	4909.A0A099P4M4;	exon-XM_029463165.1-1	rna-XM_029463165.1	XP_029319025.1	PKUD0A01540%3B similar to Saccharomyces cerevisiae| YEL050C |RML2|%3B ancestral locus Anc_5.516	BOH78_4241 C5L36_0A01540 JL09_g919	149	3478.38	3307.22	3990.53	2692.72	2850.32	2950	NC_042506.1	40381258	uncharacterized protein	371	Chromosome 1	mRNA	+	326534	327649
C5L36_0A01560	PDC6	Pyruvate decarboxylase isozyme 3	1.42	0.01	0	2.1	2.67	Up	-1.34305	1.13e-40	3.46e-42	39.9472	0.394186	Down	-0.829548	0.156128	0.00477721	0.80652	0.562706		A0A099P7E7		PDC6	YGR087C		PF02775;PF00205;PF02776;	IPR029035;IPR029061;IPR012000;IPR012001;IPR012110;IPR011766;	4909.A0A099P7E7;	exon-XM_029463167.1-1	rna-XM_029463167.1	XP_029319027.1	PKUD0A01560%3B similar to Saccharomyces cerevisiae| YGR087C |PDC6|	BOH78_4243 C5L36_0A01560 JL09_g917	151	315414	332603	212773	278703	308991	320963	NC_042506.1	40381260	uncharacterized protein	575	Chromosome 1	mRNA	-	331444	333171
C5L36_0A01610	GTS1	Arf-GAP domain-containing protein	2.01	0.01	0	2.08	4.03	Up	-1.25802	2.36e-40	7.45e-42	39.6273	0.418117	Down	0.990468	0.162297	0.00515401	0.78969	1.98683		A0A2U9QX61		GTS1	YGL181W		PF01412;	IPR037278;IPR001164;IPR038508;		exon-XM_029463172.1-1	rna-XM_029463172.1	XP_029319032.1	PKUD0A01610%3B similar to Saccharomyces cerevisiae| YGL181W |GTS1|%3B ancestral locus Anc_8.142	C5L36_0A01610	156	1568.13	1617.25	1841.61	1702.55	1816.67	1944.4	NC_042506.1	40381265	uncharacterized protein	465	Chromosome 1	mRNA	+	342244	343641
C5L36_0A01620	IKS1	Autophagy-related protein 1 (EC 2.7.11.1) (Serine/threonine-protein kinase ATG1)	1.48	0.01	0	2.08	2.79	Up	-1.07149	2.56e-40	8.14e-42	39.5917	0.475826	Down	0.950939	0.162297	0.00518709	0.78969	1.93313		A0A2U9QX11		IKS1	YJL057C		PF12063;PF00069;	IPR011009;IPR000719;IPR017441;IPR008271;IPR022708;		exon-XM_029463173.1-1	rna-XM_029463173.1	XP_029319033.1	PKUD0A01620%3B similar to Saccharomyces cerevisiae| YJL057C |IKS1|%3B ancestral locus Anc_1.324	C5L36_0A01620	157	2067.82	1757.66	1864.73	2972.01	2332.59	1891.49	NC_042506.1	40381266	uncharacterized protein	940	Chromosome 1	mRNA	+	343921	346743
C5L36_0A01630	IZH2	Uncharacterized protein	2.25	0.01	0	2.08	4.77	Up	-1.34876	2.77e-40	8.86e-42	39.5575	0.392629	Down	1.53001	0.162297	0.00519169	0.78969	2.88787		A0A2U9QX50		IZH2	YOL002C		PF03006;	IPR004254;		exon-XM_029463174.1-1	rna-XM_029463174.1	XP_029319034.1	PKUD0A01630%3B similar to Saccharomyces cerevisiae| YOL002C |IZH2|%3B ancestral locus Anc_6.27	C5L36_0A01630	158	8573.23	8412.86	8028.6	6710.45	7560.45	7492.28	NC_042506.1	40381267	uncharacterized protein	352	Chromosome 1	mRNA	+	347220	348278
C5L36_0A01640	MON1	Vacuolar fusion protein MON1	1.45	0.01	0	2.08	2.73	Up	-1.61076	4.13e-40	1.33e-41	39.3843	0.327426	Down	1.7959	0.165409	0.00532412	0.78144	3.47231		A0A2U9QX31		MON1	YGL124C		PF19036;PF19037;	IPR043972;IPR043971;IPR004353;		exon-XM_029463175.1-1	rna-XM_029463175.1	XP_029319035.1	PKUD0A01640%3B similar to Saccharomyces cerevisiae| YGL124C |MON1|%3B ancestral locus Anc_6.127	C5L36_0A01640	159	579	563.43	563.64	694.08	531.177	559.468	NC_042506.1	40381268	uncharacterized protein	679	Chromosome 1	mRNA	-	348310	350349
C5L36_0A01650	BIT2 | BIT61	Uncharacterized protein	1.42	0.01	0	2.07	2.67	Up	-1.07484	5.37e-40	1.74e-41	39.2703	0.474722	Down	-1.21412	0.166331	0.00538685	0.779026	0.431036		A0A2U9QX46		BIT2 | BIT61	YBR270C | YJL058C		PF08539;	IPR013745;		exon-XM_029463176.1-1	rna-XM_029463176.1	XP_029319036.1	PKUD0A01650%3B similar to Saccharomyces cerevisiae| YBR270C |BIT2| and YJL058C |BIT61|%3B ancestral locus Anc_1.323	C5L36_0A01650	160	373.5	405.98	408.1	424.73	413.499	367.271	NC_042506.1	40381269	uncharacterized protein	796	Chromosome 1	mRNA	+	350601	352991
C5L36_0A01660	HSP60	Heat shock protein 60	1.21	0.01	0	2.05	2.32	Up	-1.22143	6.04e-40	1.97e-41	39.219	0.428857	Down	1.01372	0.173939	0.00566781	0.759602	2.01911		A0A099P6P4		HSP60	YLR259C					exon-XM_029463177.1-1	rna-XM_029463177.1	XP_029319037.1	PKUD0A01660%3B similar to Saccharomyces cerevisiae| YLR259C |HSP60|%3B ancestral locus Anc_6.47		161	5008.69	5081.79	5508.94	4714.69	5224.09	5224.49	NC_042506.1	40381270	uncharacterized protein	571	Chromosome 1	mRNA	+	353249	354964
C5L36_0A01710	C5L36_0A01710	Uncharacterized protein	1.39	0.01	0	1.93	2.63	Up	-1.38864	1.36e-39	4.6e-41	38.8653	0.381926	Down	0.844146	0.1781	0.00598031	0.749336	1.7952		A0A2U9QX71			YLR419W		PF00270;PF04408;PF00271;PF07717;PF05773;	IPR011545;IPR002464;IPR011709;IPR007502;IPR014001;IPR001650;IPR027417;IPR006575;IPR015940;IPR016135;		exon-XM_029463182.1-1	rna-XM_029463182.1	XP_029319042.1	PKUD0A01710%3B similar to Saccharomyces cerevisiae| YLR419W%3B ancestral locus Anc_4.291	C5L36_0A01710	166	1292.44	1181.47	849.75	1337.11	1211.76	1074.9	NC_042506.1	40381275	uncharacterized protein	1404	Chromosome 1	mRNA	-	362805	367019
C5L36_0A01750	WTM2 | UME1	CAF1C_H4-bd domain-containing protein	2.07	0.01	0	1.87	4.19	Up	-1.84505	2.61e-39	8.97e-41	38.5834	0.278346	Down	-0.905116	0.190448	0.00654629	0.720224	0.53399		A0A2U9QX56		WTM2 | UME1	YOR229W | YPL139C		PF12265;PF00400;	IPR020472;IPR022052;IPR015943;IPR001680;IPR019775;IPR036322;		exon-XM_029463186.1-1	rna-XM_029463186.1	XP_029319046.1	PKUD0A01750%3B similar to Saccharomyces cerevisiae| YOR229W |WTM2| and YPL139C |UME1|%3B ancestral locus Anc_8.651	C5L36_0A01750	170	959.5	914.74	838.18	990.08	1059.58	1186.82	NC_042506.1	40381279	uncharacterized protein	426	Chromosome 1	mRNA	-	374057	375337
C5L36_0A01770	FUN19 | YOR338W	SWIRM domain-containing protein	1.3	0.01	0	1.87	2.46	Up	-1.23267	5.25e-39	1.81e-40	38.2801	0.425529	Down	-0.868897	0.190539	0.00658729	0.720015	0.547565		A0A2U9QX27		FUN19 | YOR338W	YAL034C | YOR338W		PF04433;	IPR009057;IPR007526;IPR036388;		exon-XM_029463187.1-1	rna-XM_029463187.1	XP_029319047.1	PKUD0A01770%3B similar to Saccharomyces cerevisiae| YAL034C |FUN19| and YOR338W |YOR338W|%3B ancestral locus Anc_7.55	C5L36_0A01770	171	283.44	233.93	242.45	243.47	315.943	237.559	NC_042506.1	40381280	uncharacterized protein	437	Chromosome 1	mRNA	-	377492	378805
C5L36_0A01800	ECM18 | ICT1	Protein ECM18	1.33	0.01	0	1.85	2.52	Up	-1.24843	8.98e-39	3.16e-40	38.0469	0.420907	Down	-0.944317	0.19526	0.00690255	0.709386	0.519676		A0A099P6U7		ECM18 | ICT1	YDR125C | YLR099C		PF00561;	IPR029058;IPR000073;		exon-XM_029463190.1-1	rna-XM_029463190.1	XP_029319050.1	PKUD0A01800%3B similar to Saccharomyces cerevisiae| YDR125C |ECM18| and YLR099C |ICT1|%3B ancestral locus Anc_8.284	BOH78_4264 C5L36_0A01800 CAS74_001373 JL09_g897	174	341.7	292.28	387.56	507.36	421.177	384.545	NC_042506.1	40381283	uncharacterized protein	523	Chromosome 1	mRNA	+	382467	384038
C5L36_0A01820	NUP159	NUP214 domain-containing protein	1.17	0.01	0	1.85	2.25	Up	-1.27469	2.21e-38	7.87e-40	37.6553	0.413315	Down	1.25248	0.196953	0.00704246	0.705637	2.38251		A0A2U9QX78		NUP159	YIL115C		PF16755;	IPR039462;IPR015943;		exon-XM_029463192.1-2	rna-XM_029463192.1	XP_029319052.1	PKUD0A01820%3B similar to Saccharomyces cerevisiae| YIL115C |NUP159|%3B ancestral locus Anc_2.253	C5L36_0A01820	176	2269.69	2105.27	1492.28	2811.9	2124.85	2076.66	NC_042506.1	40381285	uncharacterized protein	1852	Chromosome 1	mRNA	+	386213	391735
C5L36_0A01840	HOM6	Homoserine dehydrogenase (EC 1.1.1.3)	1.43	0.01	0	1.84	2.69	Up	-1.67213	6.99e-38	2.51e-39	37.1555	0.313789	Down	0.977014	0.199239	0.00716515	0.700626	1.96839		A0A1V2LJY7		HOM6	YJR139C		PF00742;PF03447;	IPR005106;IPR011147;IPR001342;IPR019811;IPR022697;IPR036291;		exon-XM_029463194.1-1	rna-XM_029463194.1	XP_029319054.1	PKUD0A01840%3B similar to Saccharomyces cerevisiae| YJR139C |HOM6|%3B ancestral locus Anc_4.374	BOH78_4268 C5L36_0A01840 CAS74_001376	178	7293.53	7295.15	6934.48	5267.1	5761.95	5850.07	NC_042506.1	40381287	uncharacterized protein	358	Chromosome 1	mRNA	-	396530	397606
C5L36_0A01850	KTR4	Putative mannosyltransferase KTR4	1.29	0.01	0	1.84	2.45	Up	-1.21731	8.63e-38	3.12e-39	37.0641	0.430084	Down	-0.972073	0.200231	0.0072406	0.69847	0.509773		A0A099P6V1		KTR4	YBR199W		PF01793;	IPR002685;IPR029044;		exon-XM_029463195.1-1	rna-XM_029463195.1	XP_029319055.1	PKUD0A01850%3B similar to Saccharomyces cerevisiae| YBR199W |KTR4|%3B ancestral locus Anc_8.541	BOH78_4269 C5L36_0A01850 CAS74_001377 JL09_g892	179	1187.3	1171.1	1254.98	1007.35	872.838	918.654	NC_042506.1	40381288	uncharacterized protein	427	Chromosome 1	mRNA	-	398012	399295
C5L36_0A01920	UGX2	Uncharacterized protein	1.37	0.02	0	1.79	2.59	Up	-1.21519	5.17e-37	1.95e-38	36.2861	0.430715	Down	-1.26232	0.21264	0.00802736	0.672354	0.416873		A0A2U9QX52		UGX2	YDL169C					exon-XM_029463203.1-1	rna-XM_029463203.1	XP_029319063.1	PKUD0A01920%3B similar to Saccharomyces cerevisiae| YDL169C |UGX2|%3B ancestral locus Anc_7.355	C5L36_0A01920	187	1150.38	1322.25	1041.24	718.13	594.248	623.56	NC_042506.1	40381296	uncharacterized protein	228	Chromosome 1	mRNA	+	408024	408710
C5L36_0A01925	PKUD0A01925%3B	DUF1713 domain-containing protein	1.27	0.02	0	1.78	2.41	Up	-1.16257	6.03e-37	2.29e-38	36.2198	0.446717	Down	-1.37318	0.214669	0.00814658	0.668231	0.386039		A0A099P7B9		PKUD0A01925%3B		DUF1713	PF08213;	IPR013177;	4909.A0A099P7B9;	exon-XM_029463204.1-1	rna-XM_029463204.1	XP_029319064.1	PKUD0A01925%3B Pfam Domains: DUF1713|6.9e-13|	C5L36_0A01925 JL09_g884	188	600.13	548.59	624.03	538.61	578.125	471.622	NC_042506.1	40381297	uncharacterized protein	106	Chromosome 1	mRNA	+	411078	411398
C5L36_0A01940	CDC36	NOT2_3_5 domain-containing protein	1.88	0.02	0	1.77	3.67	Up	-1.28625	1.36e-36	5.22e-38	35.866	0.410014	Down	1.03597	0.219938	0.00843394	0.6577	2.05049		A0A099P4K6		CDC36	YDL165W		PF04153;	IPR038635;IPR040168;IPR007282;	4909.A0A099P4K6;	exon-XM_029463206.1-1	rna-XM_029463206.1	XP_029319066.1	PKUD0A01940%3B similar to Saccharomyces cerevisiae| YDL165W |CDC36|%3B ancestral locus Anc_7.347	C5L36_0A01940 JL09_g882	190	691.2	654.66	753.21	630.03	636.473	693.718	NC_042506.1	40381299	uncharacterized protein	254	Chromosome 1	mRNA	+	412315	413079
C5L36_0A01980	PKUD0A01980%3B	Uncharacterized protein	1.13	0.02	0	1.72	2.19	Up	-1.36571	3.29e-36	1.29e-37	35.4828	0.388043	Down	-0.867296	0.233132	0.00917355	0.632399	0.548173		A0A2U9QX51		PKUD0A01980%3B		zf-C2H2	PF00096;	IPR036236;IPR013087;		exon-XM_029463210.1-1	rna-XM_029463210.1	XP_029319070.1	PKUD0A01980%3B Pfam Domains: zf-C2H2|6.8e-09|	C5L36_0A01980	194	4950.08	5302.22	8049.03	10531.9	7172.83	6830.98	NC_042506.1	40381303	uncharacterized protein	385	Chromosome 1	mRNA	+	421820	422977
C5L36_0A02050	AVT2	Aa_trans domain-containing protein	1.52	0.02	0	1.66	2.86	Up	-1.44929	2.8e-35	1.13e-36	34.5534	0.366201	Down	-0.901483	0.240425	0.00977859	0.61902	0.535336		A0A2U9QX54		AVT2	YEL064C		PF01490;	IPR013057;		exon-XM_029463217.1-1	rna-XM_029463217.1	XP_029319077.1	PKUD0A02050%3B similar to Saccharomyces cerevisiae| YEL064C |AVT2|%3B ancestral locus Anc_1.80	C5L36_0A02050	201	1009.82	922.43	724.93	746.61	726.425	739.06	NC_042506.1	40381310	uncharacterized protein	472	Chromosome 1	mRNA	-	441784	443202
C5L36_0A02070	C5L36_0A02070	Uncharacterized protein	1.4	0.02	0	1.65	2.63	Up	-1.15047	7.75e-35	3.17e-36	34.1108	0.450479	Down	0.935436	0.240425	0.00991458	0.61902	1.91247		A0A2U9QX60								exon-XM_029463219.1-1	rna-XM_029463219.1	XP_029319079.1	PKUD0A02070	C5L36_0A02070	203	59.29	70.7	42.7	69.36	76.6019	96.7901	NC_042506.1	40381312	uncharacterized protein	656	Chromosome 1	mRNA	+	450071	452041
C5L36_0A02130	PKUD0A02130%3B	CYCLIN domain-containing protein	1.79	0.02	0	1.6	3.45	Up	-1.57242	1.69e-34	7.11e-36	33.7725	0.336244	Down	-1.63354	0.240425	0.0101272	0.61902	0.322297		A0A2U9QXA6		PKUD0A02130%3B		Cyclin_N	PF02984;PF00134;	IPR028857;IPR039361;IPR013763;IPR036915;IPR004367;IPR006671;		exon-XM_029463226.1-1	rna-XM_029463226.1	XP_029319086.1	PKUD0A02130%3B Pfam Domains: Cyclin_N|8.5e-44|	C5L36_0A02130	209	3287.9	2961.57	2034.07	3466.64	2284.63	2116.31	NC_042506.1	40381319	uncharacterized protein	461	Chromosome 1	mRNA	+	467371	468756
C5L36_0A02150	SSU72	Protein-serine/threonine phosphatase (EC 3.1.3.16)	2.66	0.03	0	1.59	6.32	Up	-1.17019	2.99e-34	1.27e-35	33.5248	0.444362	Down	0.982415	0.243926	0.0103716	0.612741	1.97577		A0A099P6U6		SSU72	YNL222W		PF04722;	IPR006811;	4909.A0A099P6U6;	exon-XM_029463228.1-1	rna-XM_029463228.1	XP_029319088.1	PKUD0A02150%3B similar to Saccharomyces cerevisiae| YNL222W |SSU72|%3B ancestral locus Anc_2.19	BOH78_4345 C5L36_0A02150 CAS74_001413 JL09_g861	211	650.93	636.3	739.33	483.76	540.741	569.917	NC_042506.1	40381321	uncharacterized protein	232	Chromosome 1	mRNA	+	471903	472601
C5L36_0A02180	SSY5	Uncharacterized protein	1.73	0.03	0	1.59	3.32	Up	-1.68598	3.63e-34	1.56e-35	33.4403	0.310791	Down	0.84042	0.246474	0.0106268	0.608229	1.79057		A0A2U9QX69		SSY5	YJL156C		PF08192;	IPR012985;		exon-XM_029463231.1-1	rna-XM_029463231.1	XP_029319091.1	PKUD0A02180%3B similar to Saccharomyces cerevisiae| YJL156C |SSY5|%3B ancestral locus Anc_1.191	C5L36_0A02180	214	325.21	327.51	253.09	543.37	470.046	398.379	NC_042506.1	40381324	uncharacterized protein	851	Chromosome 1	mRNA	-	475108	477663
C5L36_0A02210	SKI2	Uncharacterized protein	4.38	0.03	0	1.58	20.82	Up	-0.968633	1.18e-33	5.15e-35	32.9286	0.51099	Down	-0.752302	0.256315	0.0112144	0.591226	0.593655		A0A2U9QXB0		SKI2	YLR398C		PF00270;PF08148;PF00271;PF13234;PF17911;	IPR011545;IPR014001;IPR001650;IPR027417;IPR025696;IPR016438;IPR012961;IPR040801;		exon-XM_029463234.1-1	rna-XM_029463234.1	XP_029319094.1	PKUD0A02210%3B similar to Saccharomyces cerevisiae| YLR398C |SKI2|%3B ancestral locus Anc_4.261	C5L36_0A02210	217	1082.37	1021.95	789.2	1223.75	1251.03	1302.68	NC_042506.1	40381327	uncharacterized protein	1274	Chromosome 1	mRNA	+	482645	486469
C5L36_0A02260	DGR2 | YMR102C	Uncharacterized protein	1.1	0.03	0	1.51	2.14	Up	-1.43476	4.91e-33	2.19e-34	32.309	0.369909	Down	-1.82106	0.274044	0.0123196	0.56218	0.283014		A0A2U9QX79		DGR2 | YMR102C	YKL121W | YMR102C		PF00400;	IPR015943;IPR001680;IPR019775;IPR036322;IPR040324;		exon-XM_029463239.1-1	rna-XM_029463239.1	XP_029319099.1	PKUD0A02260%3B similar to Saccharomyces cerevisiae| YKL121W |DGR2| and YMR102C |YMR102C|%3B ancestral locus Anc_2.450	C5L36_0A02260	222	847.2	841.65	686.17	1016.02	801.105	872.064	NC_042506.1	40381332	uncharacterized protein	909	Chromosome 1	mRNA	-	494481	497210
C5L36_0A02270	NPL3	Nucleolar protein 3	1.96	0.03	0	1.51	3.89	Up	-1.1117	6.32e-33	2.84e-34	32.1991	0.462749	Down	-1.25363	0.274044	0.0123265	0.56218	0.419393		A0A1V2LFV5		NPL3	YDR432W		PF00076;	IPR012677;IPR035979;IPR000504;		exon-XM_029463240.1-1	rna-XM_029463240.1	XP_029319100.1	PKUD0A02270%3B similar to Saccharomyces cerevisiae| YDR432W |NPL3|%3B ancestral locus Anc_5.542	BOH78_4884 C5L36_0A02270 CAS74_001425	223	10062	9881.75	7959.09	8519.53	9514.01	9282.74	NC_042506.1	40381333	uncharacterized protein	412	Chromosome 1	mRNA	+	498646	499884
C5L36_0A02280	UBX2	UBX domain-containing protein 2	1.06	0.03	0	1.51	2.09	Up	-1.12247	6.46e-33	2.92e-34	32.1898	0.459307	Down	0.831364	0.274044	0.01236	0.56218	1.77937		A0A1V2LG23		UBX2	YML013W		PF00789;	IPR036249;IPR009060;IPR029071;IPR001012;		exon-XM_029463241.1-1	rna-XM_029463241.1	XP_029319101.1	PKUD0A02280%3B similar to Saccharomyces cerevisiae| YML013W |UBX2|%3B ancestral locus Anc_5.543	BOH78_4883 C5L36_0A02280	224	940.45	849.7	653.13	906.77	1006.01	1003.95	NC_042506.1	40381334	uncharacterized protein	596	Chromosome 1	mRNA	+	500784	502574
C5L36_0A02300	ATP23	Mitochondrial inner membrane protease ATP23 (EC 3.4.24.-)	2.16	0.03	0	1.5	4.46	Up	-1.18453	6.74e-33	3.07e-34	32.1714	0.439969	Down	1.16807	0.27933	0.0127094	0.553883	2.24711		A0A2U9QX93		ATP23	YNR020C		PF09768;	IPR019165;		exon-XM_029463243.1-1	rna-XM_029463243.1	XP_029319103.1	PKUD0A02300%3B similar to Saccharomyces cerevisiae| YNR020C |ATP23|%3B ancestral locus Anc_6.318	C5L36_0A02300	226	847.09	825.64	905.22	635.93	814.533	764.471	NC_042506.1	40381336	uncharacterized protein	207	Chromosome 1	mRNA	+	503554	504177
C5L36_0A02310	ARE1 | ARE2	Uncharacterized protein	1.26	0.03	0	1.48	2.4	Up	-2.61412	7.65e-33	3.5e-34	32.1162	0.163332	Down	0.828937	0.281668	0.0128863	0.550263	1.77638		A0A2U9QXC1		ARE1 | ARE2	YCR048W | YNR019W		PF03062;	IPR004299;IPR014371;		exon-XM_029463244.1-1	rna-XM_029463244.1	XP_029319104.1	PKUD0A02310%3B similar to Saccharomyces cerevisiae| YCR048W |ARE1| and YNR019W |ARE2|%3B ancestral locus Anc_6.317	C5L36_0A02310	227	8249.32	7811.8	5895.66	6388.21	6924.92	6550.72	NC_042506.1	40381337	uncharacterized protein	568	Chromosome 1	mRNA	-	504338	506044
C5L36_0A02320	BUD23	Uncharacterized protein	1.45	0.04	0	1.45	2.73	Up	-0.992884	9.31e-33	4.27e-34	32.0309	0.502472	Down	-0.881319	0.281668	0.0129277	0.550263	0.542871		A0A099NVU0		BUD23	YCR047C		PF08241;PF12589;	IPR039769;IPR022238;IPR013216;IPR029063;	4909.A0A099NVU0;	exon-XM_029463245.1-1	rna-XM_029463245.1	XP_029319105.1	PKUD0A02320%3B similar to Saccharomyces cerevisiae| YCR047C |BUD23|%3B ancestral locus Anc_6.316	BOH78_4879 C5L36_0A02320 CAS74_001430 JL09_g4779 JL09_g4783	228	4833.71	4644.99	5997.9	3706.59	4384.64	4368.73	NC_042506.1	40381338	uncharacterized protein	274	Chromosome 1	mRNA	+	506426	507250
C5L36_0A02340	C5L36_0A02340	Peroxidase (EC 1.11.1.-)	1.07	0.04	0	1.43	2.1	Up	-2.02997	2.18e-32	1.01e-33	31.6611	0.24486	Down	0.991598	0.288741	0.0133671	0.539492	1.98839		A0A2U9QX85					PF00141;	IPR044831;IPR002016;IPR010255;IPR002207;		exon-XM_029463247.1-1	rna-XM_029463247.1	XP_029319107.1	PKUD0A02340%3B truncated at 5' end%3B possible pseudogene	C5L36_0A02340	230	139.04	107.24	110.88	140.35	81.2661	80.2654	NC_042506.1	40381340	uncharacterized protein	246	Chromosome 1	mRNA	+	509644	510384
C5L36_0A02360	TCP1	CCT-alpha (T-complex protein 1 subunit alpha)	1.23	0.04	0	1.42	2.34	Up	-0.963289	4.28e-32	2e-33	31.3691	0.512886	Down	-1.41675	0.288957	0.0134994	0.539167	0.374555		A0A099P598		TCP1	YDR212W		PF00118;	IPR012715;IPR017998;IPR002194;IPR002423;IPR027409;IPR027413;IPR027410;	4909.A0A099P598;	exon-XM_029463249.1-1	rna-XM_029463249.1	XP_029319109.1	PKUD0A02360%3B similar to Saccharomyces cerevisiae| YDR212W |TCP1|%3B ancestral locus Anc_8.422	BOH78_4875 C5L36_0A02360 CAS74_001434 JL09_g1605	232	7670.49	8010.17	6348.26	6163.04	6517.16	6634.07	NC_042506.1	40381342	uncharacterized protein	554	Chromosome 1	mRNA	-	513192	514856
C5L36_0A02370	CDC42	Cell division control protein 42 homolog (EC 3.6.5.2)	1.24	0.04	0	1.42	2.36	Up	-1.18339	4.46e-32	2.09e-33	31.3511	0.440315	Down	0.838601	0.288957	0.0135493	0.539167	1.78832		A0A099P4H9		CDC42	YLR229C		PF00071;	IPR037874;IPR027417;IPR005225;IPR001806;IPR003578;	4909.A0A099P4H9;	exon-XM_029463250.1-1	rna-XM_029463250.1	XP_029319110.1	PKUD0A02370%3B similar to Saccharomyces cerevisiae| YLR229C |CDC42|%3B ancestral locus Anc_8.421	BOH78_4874 C5L36_0A02370 CAS74_001435 JL09_g1606	233	4707.11	4343.86	4225.22	3711.62	4107.09	3908.94	NC_042506.1	40381343	uncharacterized protein	195	Chromosome 1	mRNA	-	515479	516066
C5L36_0A02400	C5L36_0A02400	Rab-GAP TBC domain-containing protein	1.39	0.04	0	1.41	2.61	Up	-1.47388	9.45e-32	4.49e-33	31.0244	0.360012	Down	1.04692	0.301251	0.0143204	0.521071	2.06611		A0A099P4J5					PF00566;	IPR000195;IPR035969;	4909.A0A099P4J5;	exon-XM_029463253.1-1	rna-XM_029463253.1	XP_029319113.1	PKUD0A02400	C5L36_0A02400 JL09_g1609	236	929.95	885.08	939.72	1244.47	876.71	827.143	NC_042506.1	40381346	uncharacterized protein	662	Chromosome 1	mRNA	+	529127	531115
C5L36_0A02430	C5L36_0A02430	Uncharacterized protein	1.01	0.04	0	1.4	2.02	Up	-1.18009	2.94e-31	1.41e-32	30.5321	0.441324	Down	0.816723	0.305562	0.0147536	0.514901	1.7614		A0A2U9QXD8			YGR026W					exon-XM_029463256.1-1	rna-XM_029463256.1	XP_029319116.1	PKUD0A02430%3B similar to Saccharomyces cerevisiae| YGR026W%3B ancestral locus Anc_4.162	C5L36_0A02430	239	1245.16	1003.72	923.93	1175.18	1160.07	1144.24	NC_042506.1	40381349	uncharacterized protein	242	Chromosome 1	mRNA	-	535275	536003
C5L36_0A02440	ADE13	Adenylosuccinate lyase (ASL) (EC 4.3.2.2) (Adenylosuccinase)	1.29	0.04	0	1.4	2.45	Up	-1.09182	3.21e-31	1.55e-32	30.4941	0.469169	Down	0.876799	0.305562	0.0147899	0.514901	1.8363		A0A099P2B8		ADE13	YLR359W		PF10397;PF00206;	IPR019468;IPR020557;IPR000362;IPR022761;IPR008948;IPR004769;	4909.A0A099P2B8;	exon-XM_029463257.1-1	rna-XM_029463257.1	XP_029319117.1	PKUD0A02440%3B similar to Saccharomyces cerevisiae| YLR359W |ADE13|%3B ancestral locus Anc_4.197	BOH78_0701 BOH78_5363 C5L36_0A02440 JL09_g1613	240	1157.18	1055.31	1767.17	1402.01	1907.69	1902.5	NC_042506.1	40381350	uncharacterized protein	482	Chromosome 1	mRNA	+	536678	538126
C5L36_0A02450	C5L36_0A02450	Pyruvate carboxylase (EC 6.4.1.1)	1.72	0.04	0	1.39	3.29	Up	-0.95513	3.41e-31	1.65e-32	30.4677	0.515795	Down	-0.792532	0.305562	0.0148228	0.514901	0.57733		A0A1V2LT98				PYC_OADA	PF02785;PF00289;PF00364;PF02786;PF00682;PF02436;	IPR013785;IPR011761;IPR005481;IPR001882;IPR011764;IPR005482;IPR000089;IPR003379;IPR005479;IPR016185;IPR000891;IPR005930;IPR011054;IPR011053;		exon-XM_029463258.1-1	rna-XM_029463258.1	XP_029319118.1	PKUD0A02450%3B Pfam Domains: PYC_OADA|1.4e-120||CPSase_L_D2|1e-119||Biotin_carb_C|5.1e- 63||CPSase_L_chain|7e-47||HMGL-like|4.8e- 25||Biotin_lipoyl|7.9e-25||HlyD|1.5e-10||RimK|9.9e-06|	BOH78_0702 C5L36_0A02450	241	8420.03	7892.06	7177.32	10390.2	12744.5	11777.1	NC_042506.1	40381351	uncharacterized protein	1180	Chromosome 1	mRNA	+	539272	542814
C5L36_0A02470	C5L36_0A02470	Acetyl-coenzyme A transporter 1	1.2	0.04	0	1.38	2.3	Up	-0.945289	4.38e-31	2.15e-32	30.3585	0.519326	Down	-1.18118	0.305562	0.0150037	0.514901	0.440991		A0A099P553			YBR220C		PF13000;	IPR024371;IPR004752;IPR036259;	4909.A0A099P553;	exon-XM_029463261.1-1	rna-XM_029463261.1	XP_029319121.1	PKUD0A02470%3B similar to Saccharomyces cerevisiae| YBR220C%3B ancestral locus Anc_6.118	BOH78_0705 C5L36_0A02470 JL09_g1617	244	323.57	281.73	313.12	325.26	257.428	229.619	NC_042506.1	40381354	uncharacterized protein	562	Chromosome 1	mRNA	+	544417	546105
C5L36_0A02510	AIM43	Inner membrane assembly complex subunit 17	1.15	0.04	0	1.35	2.22	Up	-1.23139	8.94e-31	4.46e-32	30.0488	0.425907	Down	-0.819886	0.331305	0.0165716	0.479772	0.566487		A0A099P2M8		AIM43	YPL099C					exon-XM_029463265.1-1	rna-XM_029463265.1	XP_029319125.1	PKUD0A02510%3B similar to Saccharomyces cerevisiae| YPL099C |AIM43|%3B ancestral locus Anc_8.579	BOH78_0709 C5L36_0A02510 CAS74_001452 JL09_g1621	248	336.6	292.02	314.35	307.28	289.991	294.243	NC_042506.1	40381358	uncharacterized protein	202	Chromosome 1	mRNA	+	552661	553269
C5L36_0A02580	C5L36_0A02580	Uncharacterized protein	1.01	0.05	0	1.3	2.01	Up	-1.45862	2.89e-30	1.49e-31	29.5396	0.363841	Down	-0.858936	0.343871	0.0176957	0.463604	0.551359		A0A2U9QXF2								exon-XM_029463272.1-1	rna-XM_029463272.1	XP_029319132.1	PKUD0A02580	C5L36_0A02580	255	4466.39	5188.82	4592.23	3397.86	4998.22	5416.52	NC_042506.1	40381365	uncharacterized protein	198	Chromosome 1	mRNA	-	565928	566524
C5L36_0A02590	SPB1	AdoMet-dependent rRNA methyltransferase SPB1 (EC 2.1.1.-) (2'-O-ribose RNA methyltransferase) (S-adenosyl-L-methionine-dependent methyltransferase)	-1.08	0.05	0	1.29	0.47		-1.55463	3.05e-30	1.57e-31	29.5163	0.340416	Down	0.940002	0.344735	0.0178087	0.462514	1.91853		A0A1V2LT17	SPB1	SPB1	YCL054W		PF11861;PF01728;PF07780;	IPR015507;IPR012920;IPR024576;IPR002877;IPR029063;IPR028589;		exon-XM_029463273.1-1	rna-XM_029463273.1	XP_029319133.1	PKUD0A02590%3B similar to Saccharomyces cerevisiae| YCL054W |SPB1|%3B ancestral locus Anc_1.13	SPB1 BOH78_0717 C5L36_0A02590	256	2648.54	2561.06	1367.7	2679.53	1512.18	1522.23	NC_042506.1	40381366	uncharacterized protein	854	Chromosome 1	mRNA	+	567031	569595
C5L36_0A02610	PKUD0A02610%3B	Protein PBN1	1.58	0.05	0	1.28	2.99		-1.32855	3.54e-30	1.84e-31	29.4512	0.398169	Down	-1.23519	0.351828	0.0185063	0.45367	0.424787		A0A2U9QXF3		PKUD0A02610%3B		PIG-X	PF08320;	IPR042322;IPR013233;		exon-XM_029463275.1-1	rna-XM_029463275.1	XP_029319135.1	PKUD0A02610%3B Pfam Domains: PIG-X|6.8e-09|	C5L36_0A02610	258	173.88	162.16	192.08	256.63	174.159	207.233	NC_042506.1	40381368	uncharacterized protein	429	Chromosome 1	mRNA	+	571042	572331
C5L36_0A02620	C5L36_0A02620	Uncharacterized protein	1.19	0.05	0	1.28	2.28		-1.38875	3.6e-30	1.88e-31	29.4431	0.381897	Down	-1.03297	0.351828	0.0185454	0.45367	0.488704		A0A2U9QXG1								exon-XM_029463276.1-1	rna-XM_029463276.1	XP_029319136.1	PKUD0A02620	C5L36_0A02620	259	310.24	384.68	796.06	668.16	508.232	494.648	NC_042506.1	40381369	uncharacterized protein	440	Chromosome 1	mRNA	+	572495	573817
C5L36_0A02630	PKUD0A02630%3B	5-hydroxyisourate hydrolase (HIU hydrolase) (HIUHase) (EC 3.5.2.17)	1.78	0.05	0	1.28	3.44		-1.10871	4.68e-30	2.45e-31	29.33	0.463708	Down	-0.869657	0.351828	0.0185835	0.45367	0.547277		A0A1Z8JRD9		PKUD0A02630%3B		Transthyretin	PF00576;	IPR014306;IPR000895;IPR023416;IPR036817;		exon-XM_029463277.1-1	rna-XM_029463277.1	XP_029319137.1	PKUD0A02630%3B Pfam Domains: Transthyretin|3.5e-37|	C5L36_0A02630 CAS74_001465	260	92.36	83.49	189.83	98.31	81.2834	80.2168	NC_042506.1	40381370	uncharacterized protein	102	Chromosome 1	mRNA	-	574395	574703
C5L36_0A02640	STN1	Uncharacterized protein	-0.96	0.05	0	1.28	0.52		-1.31772	8.42e-30	4.43e-31	29.0745	0.401168	Down	-0.830872	0.351828	0.0185836	0.45367	0.562189		A0A2U9QXA9		STN1	YDR082W					exon-XM_029463278.1-1	rna-XM_029463278.1	XP_029319138.1	PKUD0A02640%3B similar to Saccharomyces cerevisiae| YDR082W |STN1|%3B ancestral locus Anc_8.214	C5L36_0A02640	261	84.24	98.21	130.1	105.98	122.557	114.608	NC_042506.1	40381371	uncharacterized protein	382	Chromosome 1	mRNA	+	575209	576357
C5L36_0A02670	VPS41	Uncharacterized protein	1.04	0.05	0	1.28	2.06		-1.11866	1.19e-29	6.36e-31	28.9227	0.460522	Down	-0.838798	0.361797	0.0192652	0.441535	0.559109		A0A1Z8JRF4		VPS41	YDR080W		PF00637;	IPR016024;IPR000547;IPR011990;IPR015943;IPR001680;IPR036322;		exon-XM_029463281.1-1	rna-XM_029463281.1	XP_029319141.1	PKUD0A02670%3B similar to Saccharomyces cerevisiae| YDR080W |VPS41|%3B ancestral locus Anc_8.212	C5L36_0A02670 CAS74_001468	264	328.55	314.87	297.4	466.25	310.079	319.755	NC_042506.1	40381374	uncharacterized protein	799	Chromosome 1	mRNA	+	578546	580945
C5L36_0A02690	PKUD0A02690%3B	MFS domain-containing protein	1.05	0.05	0	1.27	2.07		-1.00508	1.41e-29	7.56e-31	28.8509	0.498244	Down	0.78185	0.363547	0.0195028	0.43944	1.71933		A0A099P2J1		PKUD0A02690%3B		MFS_1	PF07690;	IPR011701;IPR020846;IPR036259;		exon-XM_029463283.1-1	rna-XM_029463283.1	XP_029319143.1	PKUD0A02690%3B Pfam Domains: MFS_1|1.4e-40|	C5L36_0A02690 CAS74_001470 JL09_g1636	266	340.23	345.47	351.99	260.46	345.553	297.778	NC_042506.1	40381376	uncharacterized protein	581	Chromosome 1	mRNA	+	582447	584192
C5L36_0A02700	TPO1	MFS domain-containing protein	1.45	0.05	0	1.27	2.73		-0.997135	1.55e-29	8.36e-31	28.8087	0.500994	Down	0.764737	0.364534	0.0196282	0.438261	1.69906		A0A2U9QXF8		TPO1	YLL028W		PF07690;	IPR011701;IPR020846;IPR036259;		exon-XM_029463284.1-1	rna-XM_029463284.1	XP_029319144.1	PKUD0A02700%3B similar to Saccharomyces cerevisiae| YLL028W |TPO1|%3B ancestral locus Anc_4.30	C5L36_0A02700	267	540.91	529	387.78	419.98	474.743	464.454	NC_042506.1	40381377	uncharacterized protein	586	Chromosome 1	mRNA	+	585208	586968
C5L36_0A02710	GCD6	eIF-2B GDP-GTP exchange factor subunit epsilon	1.25	0.05	0	1.27	2.38		-0.93841	1.86e-29	1e-30	28.7316	0.521808	Down	0.648444	0.364649	0.0197314	0.438125	1.56748		A0A099P563		GCD6	YDR211W		PF00132;PF00483;PF02020;	IPR016024;IPR035543;IPR001451;IPR016021;IPR005835;IPR029044;IPR003307;IPR044123;	4909.A0A099P563;	exon-XM_029463285.1-1	rna-XM_029463285.1	XP_029319145.1	PKUD0A02710%3B similar to Saccharomyces cerevisiae| YDR211W |GCD6|%3B ancestral locus Anc_8.420	C5L36_0A02710 CAS74_001472 JL09_g1638	268	2790.45	2801.72	1902.5	2121.06	1970.7	2047.81	NC_042506.1	40381378	uncharacterized protein	703	Chromosome 1	mRNA	+	587495	589606
C5L36_0A02720	STB5	Zn(2)-C6 fungal-type domain-containing protein	1.46	0.05	0	1.26	2.75		-0.91703	1.95e-29	1.06e-30	28.709	0.529598	Down	-0.800116	0.364649	0.0197793	0.438125	0.574303		A0A2U9QXH4		STB5	YHR178W		PF00172;	IPR001138;IPR036864;		exon-XM_029463286.1-1	rna-XM_029463286.1	XP_029319146.1	PKUD0A02720%3B similar to Saccharomyces cerevisiae| YHR178W |STB5|%3B ancestral locus Anc_5.59	C5L36_0A02720	269	497.42	483.56	384.39	625.68	424.919	497.988	NC_042506.1	40381379	uncharacterized protein	664	Chromosome 1	mRNA	-	589683	591677
C5L36_0A02740	MTG2	Uncharacterized protein	1.55	0.06	0	1.26	2.93		-1.16309	2.64e-29	1.44e-30	28.5787	0.446555	Down	0.888716	0.366846	0.0200442	0.435517	1.85153		A0A2U9QXB9		MTG2	YHR168W		PF01018;PF01926;	IPR031167;IPR006073;IPR006169;IPR036726;IPR027417;		exon-XM_029463288.1-1	rna-XM_029463288.1	XP_029319148.1	PKUD0A02740%3B similar to Saccharomyces cerevisiae| YHR168W |MTG2|%3B ancestral locus Anc_5.70	C5L36_0A02740	271	507.89	468.69	378.62	440.68	477.632	450.552	NC_042506.1	40381381	uncharacterized protein	560	Chromosome 1	mRNA	+	594358	596040
C5L36_0A02750	SPC97	Spindle pole body component	-1.7	0.06	0	1.26	0.31		-0.875968	4.35e-29	2.39e-30	28.3614	0.544888	Down	-0.749834	0.371053	0.0203839	0.430564	0.594672		A0A099P2F5		SPC97	YHR172W		PF04130;PF17681;	IPR007259;IPR040457;IPR041470;	4909.A0A099P2F5;	exon-XM_029463289.1-1	rna-XM_029463289.1	XP_029319149.1	PKUD0A02750%3B similar to Saccharomyces cerevisiae| YHR172W |SPC97|%3B ancestral locus Anc_5.63	C5L36_0A02750 JL09_g1641	272	187.79	146.19	122.69	270.94	166.521	161.118	NC_042506.1	40381382	uncharacterized protein	790	Chromosome 1	mRNA	-	596148	598520
C5L36_0A02760	SDA1	Protein SDA1	1.12	0.06	0	1.26	2.18		-1.44772	4.42e-29	2.43e-30	28.3546	0.366601	Down	0.806616	0.371053	0.0204216	0.430564	1.7491		A0A2U9QXC3		SDA1	YGR245C		PF08158;PF05285;	IPR016024;IPR027312;IPR007949;IPR012977;		exon-XM_029463290.1-1	rna-XM_029463290.1	XP_029319150.1	PKUD0A02760%3B similar to Saccharomyces cerevisiae| YGR245C |SDA1|%3B ancestral locus Anc_5.81	C5L36_0A02760	273	1279.1	1252.95	723.99	1148.25	773.283	704.59	NC_042506.1	40381383	uncharacterized protein	762	Chromosome 1	mRNA	+	598840	601128
C5L36_0A02770	DBP8	Uncharacterized protein	1.09	0.06	0	1.26	2.13		-1.3597	5.62e-29	3.11e-30	28.2499	0.389664	Down	0.851671	0.37114	0.0205001	0.430462	1.80459		A0A2U9QXD4		DBP8	YHR169W		PF00270;PF00271;	IPR011545;IPR014001;IPR001650;IPR027417;IPR000629;IPR014014;		exon-XM_029463291.1-1	rna-XM_029463291.1	XP_029319151.1	PKUD0A02770%3B similar to Saccharomyces cerevisiae| YHR169W |DBP8|%3B ancestral locus Anc_5.69	C5L36_0A02770	274	575.13	601.83	415.18	572.73	398.097	353.644	NC_042506.1	40381384	uncharacterized protein	439	Chromosome 1	mRNA	-	601197	602516
C5L36_0A02790	ATG7	Ubiquitin-like modifier-activating enzyme ATG7 (Autophagy-related protein 7)	1.31	0.06	0	1.24	2.48		-1.27531	8.35e-29	4.65e-30	28.0782	0.413135	Down	-0.826813	0.372933	0.0208332	0.428369	0.563773		A0A2U9QXE4		ATG7	YHR171W		PF16420;PF00899;	IPR006285;IPR032197;IPR042522;IPR042523;IPR000594;IPR035985;		exon-XM_029463293.1-1	rna-XM_029463293.1	XP_029319153.1	PKUD0A02790%3B similar to Saccharomyces cerevisiae| YHR171W |ATG7|%3B ancestral locus Anc_5.66	C5L36_0A02790	276	632.23	661.46	617.43	565.59	775.354	719.103	NC_042506.1	40381386	uncharacterized protein	660	Chromosome 1	mRNA	-	604900	606882
C5L36_0A02800	PKUD0A02800%3B	Thioredoxin domain-containing protein	1.74	0.06	0	1.24	3.34		-1.01885	8.49e-29	4.74e-30	28.0709	0.49351	Down	0.951058	0.372933	0.0209125	0.428369	1.93329		A0A2U9QXH0		PKUD0A02800%3B		Thioredoxin	PF00085;	IPR005746;IPR036249;IPR017937;IPR013766;		exon-XM_029463294.1-1	rna-XM_029463294.1	XP_029319154.1	PKUD0A02800%3B Pfam Domains: Thioredoxin|1.9e-38|	C5L36_0A02800	277	1815.71	1757.19	1676.91	1053.65	1339.95	1431.59	NC_042506.1	40381387	uncharacterized protein	131	Chromosome 1	mRNA	+	607152	607547
C5L36_0A02810	NMD3	60S ribosomal export protein NMD3	-0.82	0.06	0	1.24	0.57		-1.42234	9.42e-29	5.28e-30	28.0258	0.373106	Down	-0.669682	0.372933	0.0210071	0.428369	0.628645		A0A099P591		NMD3	YHR170W		PF04981;	IPR039768;IPR007064;	4909.A0A099P591;	exon-XM_029463295.1-1	rna-XM_029463295.1	XP_029319155.1	PKUD0A02810%3B similar to Saccharomyces cerevisiae| YHR170W |NMD3|%3B ancestral locus Anc_5.67	BOH78_0737 C5L36_0A02810 JL09_g1647	278	3652.39	3414.96	1699.17	2272.17	1615.53	1631.18	NC_042506.1	40381388	uncharacterized protein	528	Chromosome 1	mRNA	-	607893	609479
C5L36_0A02815	C5L36_0A02815	DUF202 domain-containing protein	-1.13	0.06	0	1.24	0.46		-1.07855	1.35e-28	7.61e-30	27.8687	0.473505	Down	-0.869846	0.372933	0.0210241	0.428369	0.547205		A0A099P4J3					PF02656;	IPR003807;		exon-XM_029463296.1-1	rna-XM_029463296.1	XP_029319156.1	PKUD0A02815	C5L36_0A02815 CAS74_001483 JL09_g1648	279	278.7	271.33	336.78	203.33	211.465	211.029	NC_042506.1	40381389	uncharacterized protein	168	Chromosome 1	mRNA	+	609798	610304
C5L36_0A02820	C5L36_0A02820	Uncharacterized protein	1.13	0.06	0	1.24	2.19		-1.03753	1.52e-28	8.59e-30	27.8177	0.487161	Down	-0.71285	0.372933	0.0211243	0.428369	0.610114		A0A099P5B2								exon-XM_029463297.1-1	rna-XM_029463297.1	XP_029319157.1	PKUD0A02820	BOH78_0739 C5L36_0A02820 CAS74_001484 JL09_g1649	280	485.67	446.04	598.73	440.38	481.432	501.473	NC_042506.1	40381390	uncharacterized protein	209	Chromosome 1	mRNA	+	610844	611473
C5L36_0A02830	ARC40	Actin-related protein 2/3 complex subunit	-0.95	0.06	0	1.23	0.52		-1.16168	1.63e-28	9.24e-30	27.7876	0.446993	Down	-1.19873	0.372933	0.0211565	0.428369	0.43566		A0A099P4L1		ARC40	YBR234C		PF00400;	IPR017383;IPR015943;IPR001680;IPR036322;	4909.A0A099P4L1;	exon-XM_029463298.1-1	rna-XM_029463298.1	XP_029319158.1	PKUD0A02830%3B similar to Saccharomyces cerevisiae| YBR234C |ARC40|%3B ancestral locus Anc_6.143	BOH78_0740 C5L36_0A02830 CAS74_001485 JL09_g1650	281	7083.26	6722.78	7173.35	5275.28	5941.91	6075.85	NC_042506.1	40381391	uncharacterized protein	361	Chromosome 1	mRNA	-	611597	612682
C5L36_0A02840	RPN11	26S proteasome regulatory subunit RPN11	-1.12	0.06	0	1.23	0.46		-1.01445	1.69e-28	9.59e-30	27.7729	0.495017	Down	-1.34888	0.372933	0.0211919	0.428369	0.392598		A0A099P2H3		RPN11	YFR004W		PF01398;PF13012;	IPR000555;IPR037518;IPR035299;IPR024969;	4909.A0A099P2H3;	exon-XM_029463299.1-1	rna-XM_029463299.1	XP_029319159.1	PKUD0A02840%3B similar to Saccharomyces cerevisiae| YFR004W |RPN11|%3B ancestral locus Anc_8.96	BOH78_0741 C5L36_0A02840 JL09_g1651	282	1435.86	1510.08	1859.82	1639.59	1721.91	1884.16	NC_042506.1	40381392	uncharacterized protein	313	Chromosome 1	mRNA	+	612960	613901
C5L36_0A02870	MCM5	DNA replication licensing factor MCM5 (EC 3.6.4.12)	-1.06	0.06	0	1.23	0.48		-1.0402	2.09e-28	1.2e-29	27.6805	0.48626	Down	-0.68942	0.373573	0.021451	0.427624	0.620103		A0A099P4S1		MCM5	YLR274W		PF00493;PF17855;PF14551;PF17207;	IPR031327;IPR008048;IPR001208;IPR041562;IPR027925;IPR033762;IPR012340;IPR027417;	4909.A0A099P4S1;	exon-XM_029463302.1-1	rna-XM_029463302.1	XP_029319162.1	PKUD0A02870%3B similar to Saccharomyces cerevisiae| YLR274W |MCM5|%3B ancestral locus Anc_6.71	BOH78_0744 C5L36_0A02870 CAS74_001489 JL09_g1654	285	674.94	727.72	695.24	862.17	932.331	852.306	NC_042506.1	40381395	uncharacterized protein	726	Chromosome 1	mRNA	-	617024	619204
C5L36_0A02920	SUA5	Threonylcarbamoyl-AMP synthase (TC-AMP synthase) (EC 2.7.7.87) (L-threonylcarbamoyladenylate synthase)	-3.51	0.06	0	1.19	0.09		-1.11699	7.46e-28	4.34e-29	27.1271	0.461056	Down	0.897119	0.380675	0.0221613	0.419446	1.86234		A0A2U9QXE3		SUA5	YGL169W		PF03481;PF01300;	IPR017945;IPR038385;IPR005145;IPR010923;IPR006070;		exon-XM_029463307.1-1	rna-XM_029463307.1	XP_029319167.1	PKUD0A02920%3B similar to Saccharomyces cerevisiae| YGL169W |SUA5|%3B ancestral locus Anc_8.111	C5L36_0A02920	289	815.03	836.83	728.17	692.03	588.573	580.521	NC_042506.1	40381400	uncharacterized protein	386	Chromosome 1	mRNA	+	631026	632186
C5L36_0A02990	PTK2 | PTK1	Protein kinase domain-containing protein	-1.02	0.07	0	1.17	0.49		-1.58822	1.53e-27	9.06e-29	26.8167	0.332583	Down	0.741606	0.385722	0.0230016	0.413726	1.67204		A0A2U9QXI7		PTK2 | PTK1	YJR059W | YKL198C		PF00069;	IPR011009;IPR000719;IPR017441;IPR008271;		exon-XM_029463314.1-1	rna-XM_029463314.1	XP_029319174.1	PKUD0A02990%3B similar to Saccharomyces cerevisiae| YJR059W |PTK2| and YKL198C |PTK1|%3B ancestral locus Anc_1.507	C5L36_0A02990	295	866.51	868.2	1261.95	1196.7	1346.78	1315.46	NC_042506.1	40381407	uncharacterized protein	783	Chromosome 1	mRNA	-	649707	652058
C5L36_0A03010	MRP17	Ribosomal protein S6	1.07	0.07	0	1.17	2.09		-1.03736	3.26e-27	1.95e-28	26.4862	0.487217	Down	0.800067	0.385722	0.0230682	0.413726	1.74118		A0A099P4H4		MRP17	YKL003C		PF01250;	IPR000529;IPR035980;IPR014717;	4909.A0A099P4H4;	exon-XM_029463316.1-1	rna-XM_029463316.1	XP_029319176.1	PKUD0A03010%3B similar to Saccharomyces cerevisiae| YKL003C |MRP17|%3B ancestral locus Anc_2.508	BOH78_0759 C5L36_0A03010 CAS74_001506 JL09_g1667	297	1275.95	1089.22	1575.95	1083.68	943.664	1043.69	NC_042506.1	40381409	uncharacterized protein	121	Chromosome 1	mRNA	+	653483	653848
C5L36_0A03030	CHZ1	Histone H2A.Z-specific chaperone CHZ1 (Histone H2A.Z-specific chaperone chz1)	-1	0.07	0	1.17	0.5		-0.858863	3.99e-27	2.4e-28	26.399	0.551387	Down	1.24957	0.387261	0.0233142	0.411996	2.37771		A0A099P4N2		CHZ1	YER030W		PF09649;	IPR019098;	4909.A0A099P4N2;	exon-XM_029463318.1-1	rna-XM_029463318.1	XP_029319178.1	PKUD0A03030%3B similar to Saccharomyces cerevisiae| YER030W |CHZ1|%3B ancestral locus Anc_3.520	BOH78_0761 C5L36_0A03030 JL09_g1669	299	3759.92	3546.96	4948.62	4297.03	4312.9	4258.58	NC_042506.1	40381411	uncharacterized protein	154	Chromosome 1	mRNA	+	656357	656821
C5L36_0A03040	PKUD0A03040%3B	Ras-related protein YPTC6	-0.94	0.07	0	1.17	0.52		-1.00327	4.14e-27	2.5e-28	26.3827	0.498867	Down	0.851326	0.387369	0.0235038	0.411875	1.80416		A0A099P4D3		PKUD0A03040%3B		Ras	PF00071;	IPR027417;IPR005225;IPR001806;	4909.A0A099P4D3;	exon-XM_029463319.1-1	rna-XM_029463319.1	XP_029319179.1	PKUD0A03040%3B Pfam Domains: Ras|1.5e-94||Miro|2.3e-21|	BOH78_0762 C5L36_0A03040 CAS74_001509 JL09_g1670	300	3893.13	3861.42	4249	3424.94	3196.8	3142.34	NC_042506.1	40381412	uncharacterized protein	221	Chromosome 1	mRNA	-	657099	657764
C5L36_0A03050	SPT16	FACT complex subunit	-1.16	0.07	0	1.17	0.45		-1.11425	4.33e-27	2.62e-28	26.3638	0.461931	Down	-0.809106	0.387369	0.0235685	0.411875	0.570735		A0A1Z8JRJ6		SPT16	YGL207W		PF14826;PF00557;PF08512;PF08644;	IPR029149;IPR036005;IPR013719;IPR029148;IPR013953;IPR000994;IPR011993;IPR040258;		exon-XM_029463320.1-1	rna-XM_029463320.1	XP_029319180.1	PKUD0A03050%3B similar to Saccharomyces cerevisiae| YGL207W |SPT16|%3B ancestral locus Anc_3.516	C5L36_0A03050 CAS74_001510	301	2567.57	2610.46	1835.22	2918.96	2829.35	2850.12	NC_042506.1	40381413	uncharacterized protein	1020	Chromosome 1	mRNA	+	658241	661303
C5L36_0A03060	MEC1	ATR homolog (EC 2.7.11.1) (DNA-damage checkpoint kinase MEC1) (Mitosis entry checkpoint protein 1) (Serine/threonine-protein kinase MEC1)	1.36	0.07	0	1.17	2.57		-1.21842	4.36e-27	2.65e-28	26.3609	0.429753	Down	-0.863753	0.387369	0.0236512	0.411875	0.549521		A0A2U9QXG3		MEC1	YBR136W		PF02260;PF00454;PF08064;	IPR016024;IPR003152;IPR011009;IPR000403;IPR036940;IPR018936;IPR014009;IPR012993;		exon-XM_029463321.1-1	rna-XM_029463321.1	XP_029319181.1	PKUD0A03060%3B similar to Saccharomyces cerevisiae| YBR136W |MEC1|%3B ancestral locus Anc_3.401	C5L36_0A03060	302	797.46	744.72	501.15	894.11	796.366	752.813	NC_042506.1	40381414	uncharacterized protein	2369	Chromosome 1	mRNA	-	661437	668546
C5L36_0A03080	HSL7	Uncharacterized protein	-0.97	0.07	0	1.17	0.51		-0.990807	5.86e-27	3.59e-28	26.2319	0.503196	Down	-0.790787	0.387369	0.0237055	0.411875	0.578029		A0A2U9QXI1		HSL7	YBR133C		PF05185;PF17286;PF17285;	IPR025799;IPR007857;IPR035075;IPR035248;IPR035247;IPR029063;		exon-XM_029463323.1-1	rna-XM_029463323.1	XP_029319183.1	PKUD0A03080%3B similar to Saccharomyces cerevisiae| YBR133C |HSL7|%3B ancestral locus Anc_3.399	C5L36_0A03080	304	162.03	174.52	126.11	220.16	178.987	200.19	NC_042506.1	40381416	uncharacterized protein	779	Chromosome 1	mRNA	+	669887	672226
C5L36_0A03090	PIK1	PI3K/PI4K domain-containing protein	-1.02	0.07	0	1.17	0.49		-0.873846	5.99e-27	3.67e-28	26.2229	0.54569	Down	0.62089	0.387976	0.0238197	0.411196	1.53782		A0A2U9QXJ6		PIK1	YNL267W		PF00454;PF11522;	IPR016024;IPR011009;IPR021601;IPR000403;IPR036940;IPR018936;IPR042236;IPR015433;		exon-XM_029463324.1-1	rna-XM_029463324.1	XP_029319184.1	PKUD0A03090%3B similar to Saccharomyces cerevisiae| YNL267W |PIK1|%3B ancestral locus Anc_1.85	C5L36_0A03090	305	1438.76	1330.72	800.66	1251.57	1150.47	1113.1	NC_042506.1	40381417	uncharacterized protein	1086	Chromosome 1	mRNA	-	672272	675532
C5L36_0A03110	NVJ2	SMP-LTD domain-containing protein	1.05	0.07	0	1.17	2.08		-1.18474	1.67e-26	1.03e-27	25.7771	0.439903	Down	0.652353	0.388541	0.0240987	0.410563	1.57173		A0A2U9QXL9		NVJ2	YPR091C		PF10296;	IPR019411;IPR031468;		exon-XM_029463326.1-1	rna-XM_029463326.1	XP_029319186.1	PKUD0A03110%3B similar to Saccharomyces cerevisiae| YPR091C |NVJ2|%3B ancestral locus Anc_3.402	C5L36_0A03110	307	1239.52	1238.55	1097.66	1386.99	1323.74	1323.73	NC_042506.1	40381419	uncharacterized protein	832	Chromosome 1	mRNA	-	680808	683306
C5L36_0A03140	C5L36_0A03140	RING-type domain-containing protein	-1	0.07	0	1.16	0.5		-1.00733	3.22e-26	2.01e-27	25.4927	0.497465	Down	0.786177	0.388541	0.0242404	0.410563	1.7245		A0A2U9QXG5					PF13639;	IPR001841;		exon-XM_029463329.1-1	rna-XM_029463329.1	XP_029319189.1	PKUD0A03140	C5L36_0A03140	310	581.02	575.69	428.87	432.17	445.03	477.217	NC_042506.1	40381422	uncharacterized protein	655	Chromosome 1	mRNA	+	685985	687952
C5L36_0A03210	TSC11	RICTOR_M domain-containing protein	-0.91	0.07	0	1.14	0.53		-1.11402	4.38e-26	2.79e-27	25.3588	0.462004	Down	0.909775	0.425673	0.027225	0.370924	1.87875		A0A2U9QXM8		TSC11	YER093C		PF14663;PF14666;	IPR016024;IPR028268;IPR029453;IPR029451;		exon-XM_029463336.1-1	rna-XM_029463336.1	XP_029319196.1	PKUD0A03210%3B similar to Saccharomyces cerevisiae| YER093C |TSC11|%3B ancestral locus Anc_7.380	C5L36_0A03210	317	204.9	235.18	280.14	355.98	352.315	314.913	NC_042506.1	40381429	uncharacterized protein	1315	Chromosome 1	mRNA	+	705548	709495
C5L36_0A03230	PKP1	Protein-serine/threonine kinase (EC 2.7.11.-)	-0.82	0.07	0	1.14	0.57		-1.5811	6.9e-26	4.43e-27	25.161	0.334228	Down	0.819415	0.426276	0.0273569	0.370309	1.76469		A0A2U9QXG6		PKP1	YIL042C		PF10436;PF02518;	IPR036784;IPR018955;IPR039028;IPR003594;IPR036890;IPR005467;		exon-XM_029463338.1-1	rna-XM_029463338.1	XP_029319198.1	PKUD0A03230%3B similar to Saccharomyces cerevisiae| YIL042C |PKP1|%3B ancestral locus Anc_7.222	C5L36_0A03230	319	675.92	656.97	749.82	741.98	702.548	620.946	NC_042506.1	40381431	uncharacterized protein	352	Chromosome 1	mRNA	+	711024	712082
C5L36_0A03240	RSM18	Ribosomal protein S18	-0.93	0.07	0	1.14	0.53		-1.26661	7.33e-26	4.72e-27	25.1352	0.415634	Down	1.18026	0.430134	0.0276899	0.366396	2.26618		A0A099P2G7		RSM18	YER050C		PF01084;	IPR001648;IPR036870;	4909.A0A099P2G7;	exon-XM_029463339.1-1	rna-XM_029463339.1	XP_029319199.1	PKUD0A03240%3B similar to Saccharomyces cerevisiae| YER050C |RSM18|%3B ancestral locus Anc_7.223	BOH78_0783 C5L36_0A03240 CAS74_001528 JL09_g1693	320	1537.52	1654.92	2409.41	1581.96	1901.85	1991.94	NC_042506.1	40381432	uncharacterized protein	155	Chromosome 1	mRNA	-	712148	712615
C5L36_0A03250	JHD1	JmjC domain-containing protein	-0.88	0.07	0	1.14	0.54		-1.25969	7.58e-26	4.89e-27	25.1206	0.417635	Down	0.600175	0.433795	0.0280118	0.362716	1.5159		A0A2U9QXG7		JHD1	YER051W		PF13621;	IPR041667;IPR003347;		exon-XM_029463340.1-1	rna-XM_029463340.1	XP_029319200.1	PKUD0A03250%3B similar to Saccharomyces cerevisiae| YER051W |JHD1|%3B ancestral locus Anc_7.224	C5L36_0A03250	321	389.94	371.85	336.29	496.15	370.392	375.317	NC_042506.1	40381433	uncharacterized protein	463	Chromosome 1	mRNA	+	713525	714916
C5L36_0A03260	COP1	Coatomer subunit alpha	1	0.07	0	1.14	2		-1.14094	8.69e-26	5.63e-27	25.0608	0.453464	Down	0.834522	0.438578	0.0284078	0.357954	1.78327		A0A2U9QXI2		COP1	YDL145C		PF04053;PF06957;PF00400;	IPR016391;IPR010714;IPR006692;IPR020472;IPR011044;IPR015943;IPR001680;IPR019775;IPR036322;		exon-XM_029463341.1-1	rna-XM_029463341.1	XP_029319201.1	PKUD0A03260%3B similar to Saccharomyces cerevisiae| YDL145C |COP1|%3B ancestral locus Anc_7.322	C5L36_0A03260	322	7743.71	7102.57	4495.49	7037.68	7508.82	7138.91	NC_042506.1	40381434	uncharacterized protein	1175	Chromosome 1	mRNA	+	717490	721017
C5L36_0A03285	C5L36_0A03285	Uncharacterized protein	-1.1	0.07	0	1.14	0.47		-1.15451	1.82e-25	1.19e-26	24.7399	0.449218	Down	-1.09698	0.452604	0.0295926	0.344282	0.467496		A0A1Z8JRK6								exon-XM_029463344.1-1	rna-XM_029463344.1	XP_029319204.1	PKUD0A03285	C5L36_0A03285 CAS74_001533	325	531.55	557.46	441.39	596.32	375.112	382.506	NC_042506.1	40381437	uncharacterized protein	257	Chromosome 1	mRNA	-	726744	727517
C5L36_0A03290	YMR295C | YGR273C	Meiotically up-regulated gene 9 protein	-1.15	0.07	0	1.14	0.45		-0.931539	2.41e-25	1.58e-26	24.6174	0.524299	Down	0.59052	0.452604	0.029676	0.344282	1.50579		A0A099P2S3		YMR295C | YGR273C	YMR295C | YGR273C		PF10295;	IPR018809;	4909.A0A099P2S3;	exon-XM_029463345.1-1	rna-XM_029463345.1	XP_029319205.1	PKUD0A03290%3B similar to Saccharomyces cerevisiae| YMR295C |YMR295C| and YGR273C |YGR273C|%3B ancestral locus Anc_5.29	BOH78_0789 C5L36_0A03290 CAS74_001534 JL09_g1699	326	3318.13	3161.56	5471.9	3946.44	4058.29	3929.71	NC_042506.1	40381438	uncharacterized protein	185	Chromosome 1	mRNA	+	728660	729217
C5L36_0A03300	MET18	MMS19 nucleotide excision repair protein	-0.88	0.08	0	1.12	0.54		-1.26132	2.47e-25	1.62e-26	24.6075	0.417163	Down	1.06469	0.456516	0.0300232	0.340544	2.09172		A0A2U9QXN8		MET18	YIL128W		PF14500;	IPR016024;IPR039920;IPR029240;		exon-XM_029463346.1-1	rna-XM_029463346.1	XP_029319206.1	PKUD0A03300%3B similar to Saccharomyces cerevisiae| YIL128W |MET18|%3B ancestral locus Anc_2.233	C5L36_0A03300	327	1363.38	1305.75	942.33	1514.02	1205.02	1184.9	NC_042506.1	40381439	uncharacterized protein	1056	Chromosome 1	mRNA	+	729585	732755
C5L36_0A03310	PKUD0A03310%3B	Complex1_30kDa domain-containing protein	-0.9	0.08	0.01	1.12	0.54		-1.71056	3.54e-25	2.34e-26	24.4505	0.305541	Down	-0.799344	0.458256	0.0306678	0.338891	0.57461		A0A1Z8JS30		PKUD0A03310%3B		Complex1_30kDa	PF00329;	IPR010218;IPR037232;IPR001268;IPR020396;		exon-XM_029463347.1-1	rna-XM_029463347.1	XP_029319207.1	PKUD0A03310%3B Pfam Domains: Complex1_30kDa|1.4e-45|	C5L36_0A03310 CAS74_001536	328	1656.56	1641.1	1366.36	1528	1932.54	1795.04	NC_042506.1	40381440	uncharacterized protein	278	Chromosome 1	mRNA	+	733116	733952
C5L36_0A03320	C5L36_0A03320	Myb-like domain-containing protein	1.27	0.08	0.01	1.11	2.42		-1.06198	3.78e-25	2.5e-26	24.4224	0.478973	Down	-0.818626	0.458256	0.0307349	0.338891	0.566982		A0A2U9QXH3						IPR009057;IPR001005;		exon-XM_029463348.1-1	rna-XM_029463348.1	XP_029319208.1	PKUD0A03320	C5L36_0A03320	329	2371.58	2398.65	877.38	1076.39	1230.8	1300.87	NC_042506.1	40381441	uncharacterized protein	322	Chromosome 1	mRNA	-	735956	736924
C5L36_0A03340	ACB1	Acyl-CoA-binding protein	-0.84	0.08	0.01	1.11	0.56		-0.990083	5.07e-25	3.38e-26	24.2949	0.503449	Down	0.82389	0.458256	0.030782	0.338891	1.77017		A0A1V2LSJ5		ACB1	YGR037C		PF00887;	IPR022408;IPR000582;IPR035984;IPR014352;		exon-XM_029463350.1-1	rna-XM_029463350.1	XP_029319210.1	PKUD0A03340%3B similar to Saccharomyces cerevisiae| YGR037C |ACB1|%3B ancestral locus Anc_4.181	BOH78_0798 C5L36_0A03340 CAS74_001540	331	3524.5	3195.55	4326.53	3217.46	2761.29	2873.64	NC_042506.1	40381443	uncharacterized protein	87	Chromosome 1	mRNA	-	743821	743847
C5L36_0A03350	MCD4	GPI ethanolamine phosphate transferase 1 (EC 2.-.-.-)	1.72	0.08	0.01	1.11	3.29		-1.07056	5.8e-25	3.87e-26	24.2362	0.476133	Down	-0.77682	0.458256	0.0307901	0.338891	0.583652		A0A2U9QXJ3		MCD4	YKL165C		PF01663;PF04987;	IPR017850;IPR007070;IPR017852;IPR002591;IPR037671;		exon-XM_029463351.1-1	rna-XM_029463351.1	XP_029319211.1	PKUD0A03350%3B similar to Saccharomyces cerevisiae| YKL165C |MCD4|%3B ancestral locus Anc_1.184	C5L36_0A03350	332	1813.56	1644.54	1024.81	2241.75	1665.42	1641.17	NC_042506.1	40381444	uncharacterized protein	926	Chromosome 1	mRNA	+	744118	746898
C5L36_0A03380	SDH2	Succinate dehydrogenase [ubiquinone] iron-sulfur subunit	1.05	0.08	0.01	1.1	2.08		-1.21622	1.51e-24	1.02e-25	23.8214	0.430408	Down	0.848751	0.458256	0.0310316	0.338891	1.80094		A0A2U9QXM5		SDH2	YLL041C					exon-XM_029463354.1-1	rna-XM_029463354.1	XP_029319214.1	PKUD0A03380%3B similar to Saccharomyces cerevisiae| YLL041C |SDH2|%3B ancestral locus Anc_4.13		335	2767.16	3047.03	2452.26	2263.6	2636.92	2752.93	NC_042506.1	40381447	uncharacterized protein	253	Chromosome 1	mRNA	+	750893	751654
C5L36_0A03390	GOS1	Uncharacterized protein	1.35	0.08	0.01	1.1	2.54		-1.00893	1.51e-24	1.02e-25	23.8206	0.496914	Down	-0.739808	0.458256	0.0310397	0.338891	0.598819		A0A1Z8JRL7		GOS1	YHL031C			IPR023601;		exon-XM_029463355.1-1	rna-XM_029463355.1	XP_029319215.1	PKUD0A03390%3B similar to Saccharomyces cerevisiae| YHL031C |GOS1|%3B ancestral locus Anc_4.11	C5L36_0A03390 CAS74_001544	336	780.25	823.66	1581.36	889.27	983.927	1079.34	NC_042506.1	40381448	uncharacterized protein	183	Chromosome 1	mRNA	+	752400	752951
C5L36_0A03420	C5L36_0A03420	Uncharacterized protein	-1.17	0.08	0.01	1.09	0.44		-0.987385	2.34e-24	1.59e-25	23.6313	0.504391	Down	-1.02829	0.46116	0.0313887	0.336149	0.49029		A0A2U9QXI3								exon-XM_029463358.1-1	rna-XM_029463358.1	XP_029319218.1	PKUD0A03420	C5L36_0A03420	338	1079.41	965.72	722.67	769.99	718.758	695.15	NC_042506.1	40381451	uncharacterized protein	419	Chromosome 1	mRNA	+	758570	759829
C5L36_0A03430	MET10	FAD-binding FR-type domain-containing protein	1.24	0.08	0.01	1.08	2.37		-0.836524	2.68e-24	1.83e-25	23.5713	0.559991	Down	-1.0174	0.46116	0.0314443	0.336149	0.494007		A0A2U9QXJ7		MET10	YFR030W		PF00667;PF00175;	IPR003097;IPR017927;IPR001709;IPR039261;IPR023173;IPR001433;IPR002869;IPR017938;		exon-XM_029463359.1-1	rna-XM_029463359.1	XP_029319219.1	PKUD0A03430%3B similar to Saccharomyces cerevisiae| YFR030W |MET10|%3B ancestral locus Anc_7.185	C5L36_0A03430	339	5367.23	5089.38	3342.93	3080.78	3726.12	3620.61	NC_042506.1	40381452	uncharacterized protein	1013	Chromosome 1	mRNA	+	760068	763109
C5L36_0A03460	C5L36_0A03460	Uncharacterized protein	1.36	0.08	0.01	1.08	2.58		-0.888948	4.49e-24	3.09e-25	23.3475	0.540008	Down	-0.699932	0.462892	0.0318221	0.33452	0.615601		A0A2U9QXN0								exon-XM_029463362.1-1	rna-XM_029463362.1	XP_029319222.1	PKUD0A03460	C5L36_0A03460	342	157.04	116.57	121.39	127.8	173.311	179.202	NC_042506.1	40381455	uncharacterized protein	400	Chromosome 1	mRNA	+	768282	769484
C5L36_0A03470	PEX14	Peroxin-14	0.9	0.08	0.01	1.07	1.87		-0.869342	4.51e-24	3.11e-25	23.3458	0.547396	Down	-1.26161	0.46702	0.0321987	0.330665	0.417079		A0A099NZE1		PEX14	YGL153W		PF04695;	IPR025655;IPR006785;IPR036388;	4909.A0A099NZE1;	exon-XM_029463363.1-1	rna-XM_029463363.1	XP_029319223.1	PKUD0A03470%3B similar to Saccharomyces cerevisiae| YGL153W |PEX14|%3B ancestral locus Anc_2.315	BOH78_0810 C5L36_0A03470 CAS74_001553 JL09_g3496	343	107	122.46	209.1	169.22	276.796	261.211	NC_042506.1	40381456	uncharacterized protein	369	Chromosome 1	mRNA	-	769764	770873
C5L36_0A03490	HLJ1	Protein HLJ1	1.08	0.09	0.01	1.07	2.12		-0.796689	6.11e-24	4.24e-25	23.2136	0.575669	Down	0.68077	0.470187	0.0326039	0.327729	1.603		A0A099NZM7		HLJ1	YMR161W		PF00226;PF09320;	IPR001623;IPR018253;IPR015399;IPR036869;	4909.A0A099NZM7;	exon-XM_029463365.1-1	rna-XM_029463365.1	XP_029319225.1	PKUD0A03490%3B similar to Saccharomyces cerevisiae| YMR161W |HLJ1|%3B ancestral locus Anc_2.350	BOH78_0812 C5L36_0A03490 CAS74_001555 JL09_g3494	345	1043.35	1086.79	1200.15	950.06	957.104	1051.63	NC_042506.1	40381458	uncharacterized protein	355	Chromosome 1	mRNA	+	775546	776613
C5L36_0A03500	PKUD0A03500%3B	Uncharacterized protein	0.98	0.09	0.01	1.06	1.98		-0.860053	6.94e-24	4.83e-25	23.1585	0.550932	Down	-0.713686	0.470241	0.032701	0.32768	0.60976		A0A2U9QXR1		PKUD0A03500%3B		G_glu_transpept		IPR043138;IPR043137;IPR029055;		exon-XM_029463366.1-1	rna-XM_029463366.1	XP_029319226.1	PKUD0A03500%3B Pfam Domains: G_glu_transpept|2e-138|	C5L36_0A03500	346	529.42	529.22	520.23	434.75	626.984	652.924	NC_042506.1	40381459	uncharacterized protein	588	Chromosome 1	mRNA	+	779731	781497
C5L36_0A03510	SNF2	Uncharacterized protein	0.93	0.09	0.01	1.06	1.91		-0.99984	7.44e-24	5.19e-25	23.1286	0.500055	Down	0.734022	0.473607	0.033097	0.324582	1.66327		A0A2U9QXJ9		SNF2	YOR290C		PF00439;PF00271;PF14619;PF00176;	IPR001487;IPR036427;IPR014001;IPR001650;IPR014012;IPR027417;IPR029295;IPR038718;IPR000330;		exon-XM_029463367.1-1	rna-XM_029463367.1	XP_029319227.1	PKUD0A03510%3B similar to Saccharomyces cerevisiae| YOR290C |SNF2|%3B ancestral locus Anc_8.753	C5L36_0A03510	347	1473	1325.03	679.61	1734.39	955.146	965.05	NC_042506.1	40381460	uncharacterized protein	1741	Chromosome 1	mRNA	+	782669	787894
C5L36_0A03530	RGP1	Uncharacterized protein	-1.09	0.09	0.01	1.06	0.47		-1.053	8.71e-24	6.11e-25	23.0601	0.481964	Down	-0.720015	0.473826	0.0333264	0.324381	0.607091		A0A2U9QXK7		RGP1	YDR137W		PF08737;	IPR014752;IPR014848;		exon-XM_029463369.1-1	rna-XM_029463369.1	XP_029319229.1	PKUD0A03530%3B similar to Saccharomyces cerevisiae| YDR137W |RGP1|%3B ancestral locus Anc_8.304	C5L36_0A03530	349	251.78	239.62	165.09	395.6	238.287	298.633	NC_042506.1	40381462	uncharacterized protein	663	Chromosome 1	mRNA	+	791781	793772
C5L36_0A03540	C5L36_0A03540	Rif1_N domain-containing protein	1.45	0.09	0.01	1.06	2.73		-0.832965	8.97e-24	6.31e-25	23.0473	0.561374	Down	-0.837009	0.473826	0.0333269	0.324381	0.559803		A0A2U9QXK0					PF12231;	IPR022031;		exon-XM_029463370.1-1	rna-XM_029463370.1	XP_029319230.1	PKUD0A03540	C5L36_0A03540	350	392.47	394.73	364.9	608.06	443.163	412.404	NC_042506.1	40381463	uncharacterized protein	1351	Chromosome 1	mRNA	+	794113	798168
C5L36_0A03550	DCG1	Protein DCG1	1.12	0.09	0.01	1.06	2.18		-1.19491	9.03e-24	6.37e-25	23.0444	0.436814	Down	-0.573559	0.476344	0.0337603	0.322079	0.671957		A0A099NZT7		DCG1	YIR030C		PF01177;	IPR015942;	4909.A0A099NZT7;	exon-XM_029463371.1-1	rna-XM_029463371.1	XP_029319231.1	PKUD0A03550%3B similar to Saccharomyces cerevisiae| YIR030C |DCG1|%3B ancestral locus Anc_1.21a	BOH78_0818 C5L36_0A03550 CAS74_001562 JL09_g3487	351	139.7	156.33	203.21	181.65	167.501	151.858	NC_042506.1	40381464	uncharacterized protein	241	Chromosome 1	mRNA	-	798248	798973
C5L36_0A03560	C5L36_0A03560	Uncharacterized protein	0.95	0.09	0.01	1.05	1.93		-1.57824	9.19e-24	6.5e-25	23.0369	0.33489	Down	0.743025	0.476344	0.0337654	0.322079	1.67368		A0A2U9QXP0								exon-XM_029463372.1-1	rna-XM_029463372.1	XP_029319232.1	PKUD0A03560	C5L36_0A03560	352	12187.8	11997.4	8470.35	10672.6	16077.2	16175.7	NC_042506.1	40381465	uncharacterized protein	524	Chromosome 1	mRNA	-	799172	800746
C5L36_0A03570	OXA1	Mitochondrial inner membrane protein OXA1	-0.87	0.09	0.01	1.05	0.55		-1.00962	9.73e-24	6.9e-25	23.0119	0.496677	Down	1.02358	0.476344	0.033788	0.322079	2.03296		A0A099NX07		OXA1	YER154W		PF02096;	IPR001708;	4909.A0A099NX07;	exon-XM_029463373.1-1	rna-XM_029463373.1	XP_029319233.1	PKUD0A03570%3B similar to Saccharomyces cerevisiae| YER154W |OXA1|%3B ancestral locus Anc_8.206	BOH78_0820 C5L36_0A03570 CAS74_001564 JL09_g3485	353	6153.62	6168.64	6675.01	5809.2	6168.77	6801.82	NC_042506.1	40381466	uncharacterized protein	397	Chromosome 1	mRNA	+	800992	802185
C5L36_0A03580	PKUD0A03580%3B	Glutathione S-transferase Y-2	1.22	0.09	0.01	1.05	2.33		-1.15778	1.12e-23	7.97e-25	22.9519	0.448202	Down	-0.589987	0.478273	0.0341149	0.320324	0.664349		A0A1V2LSI5		PKUD0A03580%3B		GST_C	PF00043;PF02798;	IPR010987;IPR036282;IPR040079;IPR004045;IPR004046;IPR036249;		exon-XM_029463375.1-1	rna-XM_029463375.1	XP_029319235.1	PKUD0A03580%3B Pfam Domains: GST_C|5.3e-12|	BOH78_0822 C5L36_0A03580 CAS74_001566	355	312.24	317.26	560.61	338.93	342.62	396.037	NC_042506.1	40381468	uncharacterized protein	190	Chromosome 1	mRNA	+	803241	803813
C5L36_0A03590	GDS1	Uncharacterized protein	-1.32	0.09	0.01	1.05	0.4		-1.1215	1.16e-23	8.31e-25	22.9348	0.459616	Down	0.871712	0.48064	0.0343792	0.31818	1.82983		A0A1Z8JRR1		GDS1	YOR355W					exon-XM_029463376.1-1	rna-XM_029463376.1	XP_029319236.1	PKUD0A03590%3B similar to Saccharomyces cerevisiae| YOR355W |GDS1|%3B ancestral locus Anc_7.34	C5L36_0A03590 CAS74_001567	356	1623.1	1357.1	973.22	1690.37	1247.13	1131.78	NC_042506.1	40381469	uncharacterized protein	554	Chromosome 1	mRNA	+	805120	806784
C5L36_0A03620	ECM16	Uncharacterized protein	0.92	0.09	0.01	1.04	1.9		-1.38703	1.34e-23	9.68e-25	22.872	0.38235	Down	1.11636	0.483205	0.0349396	0.315869	2.168		A0A2U9QXL6		ECM16	YMR128W		PF00270;PF04408;PF00271;PF07717;	IPR011545;IPR002464;IPR011709;IPR007502;IPR014001;IPR001650;IPR027417;		exon-XM_029463379.1-1	rna-XM_029463379.1	XP_029319239.1	PKUD0A03620%3B similar to Saccharomyces cerevisiae| YMR128W |ECM16|%3B ancestral locus Anc_2.409	C5L36_0A03620	359	2009.2	1997.54	1016.72	1578.72	1139.86	1157.35	NC_042506.1	40381472	uncharacterized protein	1268	Chromosome 1	mRNA	+	812377	816183
C5L36_0A03630	RSC58	Uncharacterized protein	-1	0.09	0.01	1.04	0.5		-1.02002	1.44e-23	1.04e-24	22.843	0.49311	Down	0.825497	0.483205	0.0349471	0.315869	1.77215		A0A2U9QXK8		RSC58	YLR033W					exon-XM_029463380.1-1	rna-XM_029463380.1	XP_029319240.1	PKUD0A03630%3B similar to Saccharomyces cerevisiae| YLR033W |RSC58|%3B ancestral locus Anc_2.408	C5L36_0A03630	360	2341.66	2216.92	2038.35	2117.3	1886.48	1936.59	NC_042506.1	40381473	uncharacterized protein	569	Chromosome 1	mRNA	+	816426	818135
C5L36_0A03660	C5L36_0A03660	AB hydrolase-1 domain-containing protein	1.39	0.09	0.01	1.03	2.63		-1.17064	1.48e-23	1.08e-24	22.8297	0.444223	Down	-0.766559	0.48771	0.0355632	0.311838	0.587818		A0A2U9QXP4			YMR210W		PF00561;	IPR029058;IPR000073;IPR000952;		exon-XM_029463383.1-1	rna-XM_029463383.1	XP_029319243.1	PKUD0A03660%3B similar to Saccharomyces cerevisiae| YMR210W	C5L36_0A03660	363	240.24	234.1	340.54	387.6	345.578	304.634	NC_042506.1	40381476	uncharacterized protein	491	Chromosome 1	mRNA	+	821808	823283
C5L36_0A03670	PCK1	Phosphoenolpyruvate carboxykinase (ATP) (EC 4.1.1.49)	1.24	0.09	0.01	1.02	2.36		-1.60106	1.58e-23	1.15e-24	22.8023	0.329636	Down	1.22174	0.48897	0.0357522	0.310718	2.33228		A0A2U9QXQ4		PCK1	YKR097W		PF01293;	IPR001272;IPR013035;IPR008210;IPR015994;		exon-XM_029463384.1-1	rna-XM_029463384.1	XP_029319244.1	PKUD0A03670%3B similar to Saccharomyces cerevisiae| YKR097W |PCK1|%3B ancestral locus Anc_5.708	C5L36_0A03670	364	152.02	144.32	478.24	402.93	292.867	394.542	NC_042506.1	40381477	uncharacterized protein	560	Chromosome 1	mRNA	-	823569	825251
C5L36_0A03680	PKUD0A03680%3B	MFS domain-containing protein	0.76	0.09	0.01	1.02	1.7		-1.32391	2.9e-23	2.13e-24	22.5375	0.399452	Down	-0.593655	0.490452	0.035958	0.309403	0.662662		A0A099NZE8		PKUD0A03680%3B		MFS_1	PF00083;	IPR020846;IPR005828;IPR036259;	4909.A0A099NZE8;	exon-XM_029463385.1-1	rna-XM_029463385.1	XP_029319245.1	PKUD0A03680%3B Pfam Domains: MFS_1|1.2e-32||Sugar_tr|5.3e-24|	C5L36_0A03680 JL09_g3473	365	124.73	132.76	283.13	267.31	245.078	261.478	NC_042506.1	40381478	uncharacterized protein	539	Chromosome 1	mRNA	-	826607	828226
C5L36_0A03690	YOP1	Protein YOP1	-0.89	0.09	0.01	1.02	0.54		-0.931195	2.95e-23	2.17e-24	22.5297	0.524424	Down	0.919684	0.493598	0.0362867	0.306627	1.8917		A0A2U9QXT3		YOP1	YPR028W		PF03134;	IPR004345;		exon-XM_029463386.1-1	rna-XM_029463386.1	XP_029319246.1	PKUD0A03690%3B similar to Saccharomyces cerevisiae| YPR028W |YOP1|%3B ancestral locus Anc_7.434	C5L36_0A03690	366	10384.8	11033.6	12890.3	8738.96	10160	10457.2	NC_042506.1	40381479	uncharacterized protein	171	Chromosome 1	mRNA	-	830599	830655
C5L36_0A03720	C5L36_0A03720	Transcriptional regulator CRZ1	-0.95	0.1	0.01	1.02	0.52		-1.81307	3.14e-23	2.32e-24	22.5024	0.284584	Down	-1.06694	0.496062	0.0368088	0.304464	0.477332		A0A1V2LSS7								exon-XM_029463389.1-1	rna-XM_029463389.1	XP_029319249.1	PKUD0A03720	BOH78_0835 C5L36_0A03720	368	87.06	112.27	237.54	279.13	226.901	250.956	NC_042506.1	40381482	uncharacterized protein	225	Chromosome 1	mRNA	-	835587	836264
C5L36_0A03750	PKUD0A03750%3B	Histone H2A	1.04	0.1	0.01	0.99	2.05		-0.955446	4.83e-23	3.6e-24	22.3159	0.515682	Down	-0.569727	0.496062	0.0369607	0.304464	0.673744		A0A099P1W7		PKUD0A03750%3B		Histone	PF00125;PF16211;	IPR009072;IPR002119;IPR007125;IPR032454;IPR032458;	4909.A0A099P1W7;	exon-XM_029463392.1-1	rna-XM_029463392.1	XP_029319252.1	PKUD0A03750%3B Pfam Domains: Histone|1e-31|	BOH78_0840 BOH78_2066 C5L36_0A03750 C5L36_0B02350 CAS74_001583 CAS74_003334 JL09_g2656 JL09_g3467	371	16868.5	16934.7	33240.2	31917.1	28146.7	28031.1	NC_042506.1	40381485	uncharacterized protein	131	Chromosome 1	mRNA	-	840951	841346
C5L36_0A03760	HTB1	Histone H2B	-0.87	0.1	0.01	0.99	0.55		-1.05779	5.28e-23	3.94e-24	22.2776	0.480367	Down	-1.21049	0.499549	0.0373198	0.301422	0.432122		A0A1V2LSD3		HTB1	YDR224C		PF00125;	IPR009072;IPR007125;IPR000558;		exon-XM_029463393.1-1	rna-XM_029463393.1	XP_029319253.1	PKUD0A03760%3B similar to Saccharomyces cerevisiae| YDR224C |HTB1|%3B ancestral locus Anc_8.438	BOH78_0841 C5L36_0A03760	372	18031.2	19573.7	41220.5	31855.9	29538.4	32295.4	NC_042506.1	40381486	uncharacterized protein	130	Chromosome 1	mRNA	+	842005	842397
C5L36_0A03770	UTP8	Uncharacterized protein	0.99	0.1	0.01	0.99	1.99		-0.876074	5.69e-23	4.26e-24	22.2453	0.544848	Down	0.641423	0.499885	0.0375102	0.30113	1.55987		A0A2U9QXR4		UTP8	YGR128C		PF10395;	IPR018843;		exon-XM_029463394.1-1	rna-XM_029463394.1	XP_029319254.1	PKUD0A03770%3B similar to Saccharomyces cerevisiae| YGR128C |UTP8|%3B ancestral locus Anc_3.489	C5L36_0A03770	373	2642.32	2385.34	1249.93	2098.07	1258.52	1279.07	NC_042506.1	40381487	uncharacterized protein	805	Chromosome 1	mRNA	+	842834	845251
C5L36_0A03780	CPR5 | CPR2	Peptidyl-prolyl cis-trans isomerase (PPIase) (EC 5.2.1.8)	-1.77	0.1	0.01	0.99	0.29		-0.919797	6.79e-23	5.1e-24	22.168	0.528583	Down	-0.62746	0.499885	0.0375435	0.30113	0.647315		A0A2U9QXT4		CPR5 | CPR2	YDR304C | YHR057C		PF00160;	IPR029000;IPR020892;IPR002130;		exon-XM_029463395.1-1	rna-XM_029463395.1	XP_029319255.1	PKUD0A03780%3B similar to Saccharomyces cerevisiae| YDR304C |CPR5| and YHR057C |CPR2|%3B ancestral locus Anc_5.323	C5L36_0A03780	374	7644.66	7935.05	9725.83	5396.17	6791.84	7311.58	NC_042506.1	40381488	uncharacterized protein	214	Chromosome 1	mRNA	+	845535	846179
C5L36_0A03820	C5L36_0A03820	Chitin synthase (EC 2.4.1.16)	1.12	0.1	0.01	0.98	2.18		-1.10859	9.82e-23	7.45e-24	22.0081	0.463748	Down	1.13401	0.509548	0.0387037	0.292815	2.19468		A0A2U9QXN7				Chitin_synth_1	PF01644;PF08407;	IPR004835;IPR004834;IPR013616;IPR029044;		exon-XM_029463399.1-1	rna-XM_029463399.1	XP_029319259.1	PKUD0A03820%3B Pfam Domains: Chitin_synth_1|1.7e-81||Chitin_synth_1N|1.9e- 18||Chitin_synth_2|1.6e-06|	C5L36_0A03820	378	1383.1	1175.66	1144.24	1350.98	735.918	639.892	NC_042506.1	40381492	uncharacterized protein	1091	Chromosome 1	mRNA	-	854015	857290
C5L36_0A03830	PPT1	Serine/threonine-protein phosphatase (EC 3.1.3.16)	-0.83	0.1	0.01	0.98	0.56		-1.38178	1.06e-22	8.08e-24	21.974	0.383746	Down	0.608976	0.509548	0.0387755	0.292815	1.52518		A0A2U9QXM9		PPT1	YGR123C		PF00149;	IPR004843;IPR029052;IPR043360;IPR006186;		exon-XM_029463400.1-1	rna-XM_029463400.1	XP_029319260.1	PKUD0A03830%3B similar to Saccharomyces cerevisiae| YGR123C |PPT1|%3B ancestral locus Anc_3.481	C5L36_0A03830	379	1567.92	1540.73	1676.94	1649.88	1505.57	1302.03	NC_042506.1	40381493	uncharacterized protein	558	Chromosome 1	mRNA	-	857636	859312
C5L36_0A03860	ECM30	Uncharacterized protein	-1.1	0.11	0.01	0.96	0.47		-1.08392	1.65e-22	1.27e-23	21.7818	0.471746	Down	-0.879906	0.518211	0.0397436	0.285494	0.543403		A0A2U9QXR6		ECM30	YLR436C		PF12722;	IPR026705;		exon-XM_029463403.1-1	rna-XM_029463403.1	XP_029319263.1	PKUD0A03860%3B similar to Saccharomyces cerevisiae| YLR436C |ECM30|%3B ancestral locus Anc_4.315	C5L36_0A03860	382	1307.66	1164.31	711.53	1254.25	1059.54	1088.71	NC_042506.1	40381496	uncharacterized protein	1125	Chromosome 1	mRNA	-	862530	865907
C5L36_0A03870	DIF1 | SML1	Damage-regulated import facilitator 1	0.98	0.11	0.01	0.95	1.97		-0.826522	1.71e-22	1.32e-23	21.7658	0.563887	Down	0.754654	0.521492	0.0400988	0.282753	1.68723		A0A1V2LSE1		DIF1 | SML1	YLR437C | YML058W		PF08591;	IPR013900;		exon-XM_029463404.1-1	rna-XM_029463404.1	XP_029319264.1	PKUD0A03870%3B similar to Saccharomyces cerevisiae| YLR437C |DIF1| and YML058W |SML1|%3B ancestral locus Anc_4.316	BOH78_0852 C5L36_0A03870	383	6876.45	7145.7	7588.13	4778.9	4900.49	5066.1	NC_042506.1	40381497	uncharacterized protein	159	Chromosome 1	mRNA	-	866470	866949
C5L36_0A03880	C5L36_0A03880	DOCKER domain-containing protein	-0.98	0.11	0.01	0.95	0.51		-0.802687	1.96e-22	1.51e-23	21.7079	0.57328	Down	0.75929	0.525421	0.0405848	0.279493	1.69266		A0A2U9QXU5			YLR422W		PF06920;PF16172;	IPR027357;IPR026791;IPR010703;IPR043161;IPR043162;IPR032376;		exon-XM_029463405.1-1	rna-XM_029463405.1	XP_029319265.1	PKUD0A03880%3B similar to Saccharomyces cerevisiae| YLR422W%3B ancestral locus Anc_4.296	C5L36_0A03880	384	2452.78	2419.9	1395.2	2638.69	2462.76	2150.81	NC_042506.1	40381498	uncharacterized protein	1970	Chromosome 1	mRNA	-	867177	873089
C5L36_0A03900	FLD1	Uncharacterized protein	1	0.11	0.01	0.95	2.01		-0.843309	2.2e-22	1.7e-23	21.658	0.557364	Down	-0.632735	0.529952	0.0411252	0.275763	0.644952		A0A2U9QXN5		FLD1	YLR404W					exon-XM_029463407.1-1	rna-XM_029463407.1	XP_029319267.1	PKUD0A03900%3B similar to Saccharomyces cerevisiae| YLR404W |FLD1|%3B ancestral locus Anc_4.266	C5L36_0A03900	386	232.85	196.4	224.17	268.64	237.363	286.956	NC_042506.1	40381500	uncharacterized protein	370	Chromosome 1	mRNA	-	874188	875300
C5L36_0A03910	C5L36_0A03910	Uncharacterized protein	0.95	0.11	0.01	0.95	1.93		-1.18486	3.08e-22	2.39e-23	21.5113	0.439866	Down	-0.894035	0.529952	0.0412009	0.275763	0.538107		A0A2U9QXN4			YDL073W		PF08578;	IPR013887;		exon-XM_029463408.1-1	rna-XM_029463408.1	XP_029319268.1	PKUD0A03910%3B similar to Saccharomyces cerevisiae| YDL073W%3B ancestral locus Anc_4.267	C5L36_0A03910	387	308.32	271.53	235.75	422.81	266.049	250.386	NC_042506.1	40381501	uncharacterized protein	1141	Chromosome 1	mRNA	-	875653	879078
C5L36_0A03920	SFP1	Uncharacterized protein	1.39	0.11	0.01	0.94	2.62		-0.885543	3.08e-22	2.4e-23	21.511	0.541284	Down	-0.708953	0.529952	0.0412758	0.275763	0.611764		A0A2U9QXP7		SFP1	YLR403W			IPR036236;IPR013087;		exon-XM_029463409.1-1	rna-XM_029463409.1	XP_029319269.1	PKUD0A03920%3B similar to Saccharomyces cerevisiae| YLR403W |SFP1|%3B ancestral locus Anc_4.265	C5L36_0A03920	388	463.52	475.8	423.34	648.3	814.703	640.314	NC_042506.1	40381502	uncharacterized protein	618	Chromosome 1	mRNA	+	879836	881692
C5L36_0A03930	YET3	Endoplasmic reticulum transmembrane protein	-0.94	0.11	0.01	0.94	0.52		-1.17943	3.36e-22	2.63e-23	21.4733	0.441525	Down	0.743859	0.531208	0.0416056	0.274735	1.67465		A0A2U9QXN9		YET3	YDL072C		PF05529;	IPR008417;IPR040463;		exon-XM_029463410.1-1	rna-XM_029463410.1	XP_029319270.1	PKUD0A03930%3B similar to Saccharomyces cerevisiae| YDL072C |YET3|%3B ancestral locus Anc_4.263	C5L36_0A03930	389	1553.94	1653.69	2212.8	1451.29	1660.63	1796.27	NC_042506.1	40381503	uncharacterized protein	176	Chromosome 1	mRNA	+	882216	882746
C5L36_0A03940	DUS3	Dus domain-containing protein	0.96	0.11	0.01	0.94	1.95		-0.886622	3.57e-22	2.79e-23	21.4477	0.540879	Down	1.02776	0.531208	0.041658	0.274735	2.03885		A0A2U9QXQ7		DUS3	YLR401C		PF01207;	IPR013785;IPR035587;IPR018517;		exon-XM_029463411.1-1	rna-XM_029463411.1	XP_029319271.1	PKUD0A03940%3B similar to Saccharomyces cerevisiae| YLR401C |DUS3|%3B ancestral locus Anc_4.264	C5L36_0A03940	390	2094.38	2033.03	1288.65	1599.99	1356.2	1304.4	NC_042506.1	40381504	uncharacterized protein	618	Chromosome 1	mRNA	-	882803	884659
C5L36_0A03950	DUS4	Dus domain-containing protein	-0.99	0.11	0.01	0.94	0.5		-1.56127	3.72e-22	2.92e-23	21.429	0.338854	Down	0.769343	0.531208	0.0416903	0.274735	1.70449		A0A2U9QXS8		DUS4	YLR405W		PF01207;	IPR013785;IPR035587;IPR018517;		exon-XM_029463412.1-1	rna-XM_029463412.1	XP_029319272.1	PKUD0A03950%3B similar to Saccharomyces cerevisiae| YLR405W |DUS4|%3B ancestral locus Anc_4.269	C5L36_0A03950	391	980.63	1029.68	1066.4	796.5	864.267	857.182	NC_042506.1	40381505	uncharacterized protein	374	Chromosome 1	mRNA	+	885148	886272
C5L36_0A03980	C5L36_0A03980	DUF4050 domain-containing protein	0.79	0.12	0.01	0.94	1.73		-0.800558	4.13e-22	3.26e-23	21.3845	0.574127	Down	1.17111	0.545674	0.0432307	0.263067	2.25186		A0A2U9QXV5			YLR407W		PF13259;	IPR025124;		exon-XM_029463415.1-1	rna-XM_029463415.1	XP_029319275.1	PKUD0A03980%3B similar to Saccharomyces cerevisiae| YLR407W%3B ancestral locus Anc_4.272	C5L36_0A03980	394	398.85	425.84	1114.74	736.87	635.529	679.83	NC_042506.1	40381508	uncharacterized protein	203	Chromosome 1	mRNA	+	889709	890320
C5L36_0A03985	C5L36_0A03985	Uncharacterized protein	-0.86	0.12	0.01	0.93	0.55		-0.91462	5.49e-22	4.36e-23	21.2601	0.530484	Down	0.723696	0.545674	0.0432592	0.263067	1.65141		A0A099NY36					PF03087;	IPR004320;		exon-XM_029463416.1-1	rna-XM_029463416.1	XP_029319276.1	PKUD0A03985	C5L36_0A03985 JL09_g4052	395	905.2	1077.55	1268.47	963.87	770.42	772.803	NC_042506.1	40381509	uncharacterized protein	118	Chromosome 1	mRNA	-	890581	890937
C5L36_0A03990	VAM6	Uncharacterized protein	1.01	0.12	0.01	0.92	2.02		-1.71796	5.97e-22	4.74e-23	21.2241	0.303979	Down	-0.985454	0.546694	0.0434488	0.262256	0.505067		A0A2U9QXP3		VAM6	YDL077C		PF10366;PF10367;	IPR000547;IPR032914;IPR019452;IPR019453;		exon-XM_029463417.1-1	rna-XM_029463417.1	XP_029319277.1	PKUD0A03990%3B similar to Saccharomyces cerevisiae| YDL077C |VAM6|%3B ancestral locus Anc_4.274	C5L36_0A03990	396	539.87	476.78	316	680.77	498.665	506.125	NC_042506.1	40381510	uncharacterized protein	898	Chromosome 1	mRNA	+	891246	893942
C5L36_0A04030	ERC1	Uncharacterized protein	0.85	0.12	0.01	0.92	1.8		-0.894257	9.32e-22	7.48e-23	21.0308	0.538024	Down	0.572365	0.556844	0.0447477	0.254266	1.48696		A0A2U9QXR7		ERC1	YHR032W		PF01554;	IPR002528;		exon-XM_029463421.1-1	rna-XM_029463421.1	XP_029319281.1	PKUD0A04030%3B similar to Saccharomyces cerevisiae| YHR032W |ERC1|%3B ancestral locus Anc_5.276	C5L36_0A04030	400	800.12	856.53	1038.94	730.47	979.194	960.022	NC_042506.1	40381514	uncharacterized protein	661	Chromosome 1	mRNA	+	903242	905227
C5L36_0A04070	RAD7	Uncharacterized protein	-0.77	0.12	0.01	0.91	0.58		-0.931083	1.66e-21	1.34e-22	20.7812	0.524464	Down	-0.769691	0.556844	0.0452736	0.254266	0.586543		A0A2U9QXW4		RAD7	YJR052W			IPR006553;IPR032675;		exon-XM_029463425.1-1	rna-XM_029463425.1	XP_029319285.1	PKUD0A04070%3B similar to Saccharomyces cerevisiae| YJR052W |RAD7|%3B ancestral locus Anc_1.492	C5L36_0A04070	404	1006.78	1044.65	984.38	954.15	1148.61	1158.02	NC_042506.1	40381518	uncharacterized protein	567	Chromosome 1	mRNA	+	911745	913448
C5L36_0A04090	RAD23	UV excision repair protein RAD23	-0.81	0.13	0.01	0.9	0.57		-1.29183	2.86e-21	2.33e-22	20.5432	0.408434	Down	-0.74761	0.556844	0.0453618	0.254266	0.59559		A0A2U9QXQ2		RAD23	YEL037C		PF00627;PF00240;PF09280;	IPR004806;IPR015940;IPR009060;IPR000626;IPR029071;IPR015360;IPR036353;		exon-XM_029463427.1-1	rna-XM_029463427.1	XP_029319287.1	PKUD0A04090%3B similar to Saccharomyces cerevisiae| YEL037C |RAD23|%3B ancestral locus Anc_1.480	C5L36_0A04090	406	3779.79	3897.94	3897.08	2898.33	3904.2	3911.07	NC_042506.1	40381520	uncharacterized protein	358	Chromosome 1	mRNA	+	915767	916843
C5L36_0A04100	UTR4	Uncharacterized protein	-0.77	0.13	0.01	0.9	0.59		-0.886673	3.12e-21	2.55e-22	20.5058	0.54086	Down	0.63634	0.571883	0.0467006	0.242693	1.55438		A0A099NXR1		UTR4	YEL038W			IPR023943;IPR036412;IPR023214;	4909.A0A099NXR1;	exon-XM_029463428.1-1	rna-XM_029463428.1	XP_029319288.1	PKUD0A04100%3B similar to Saccharomyces cerevisiae| YEL038W |UTR4|%3B ancestral locus Anc_1.481	C5L36_0A04100 JL09_g4064	407	1482.55	1459.53	1246.09	994.52	1203.11	1138.63	NC_042506.1	40381521	uncharacterized protein	255	Chromosome 1	mRNA	-	917005	917772
C5L36_0A04110	C5L36_0A04110	Uncharacterized protein	1.09	0.13	0.01	0.9	2.12		-1.13067	3.88e-21	3.18e-22	20.4107	0.456704	Down	0.641189	0.574944	0.0470647	0.240375	1.55961		A0A2U9QXR5								exon-XM_029463429.1-1	rna-XM_029463429.1	XP_029319289.1	PKUD0A04110	C5L36_0A04110	408	460.96	496.1	504.14	517.94	459.396	543.053	NC_042506.1	40381522	uncharacterized protein	450	Chromosome 1	mRNA	+	917961	919313
C5L36_0A04120	AIM14	Uncharacterized protein	1.04	0.13	0.01	0.9	2.06		-0.805099	3.94e-21	3.23e-22	20.4049	0.572323	Down	-0.690243	0.577392	0.047436	0.238529	0.619749		A0A2U9QXQ9		AIM14	YGL160W		PF01794;PF08030;	IPR013130;IPR013121;IPR039261;		exon-XM_029463430.1-1	rna-XM_029463430.1	XP_029319290.1	PKUD0A04120%3B similar to Saccharomyces cerevisiae| YGL160W |AIM14|%3B ancestral locus Anc_1.379	C5L36_0A04120	409	2119.57	2114.24	1920.58	1869.86	1801.31	1808.02	NC_042506.1	40381523	uncharacterized protein	519	Chromosome 1	mRNA	+	920656	922215
C5L36_0A04130	C5L36_0A04130	Uncharacterized protein	-0.81	0.13	0.01	0.9	0.57		-1.45285	4.81e-21	3.95e-22	20.3182	0.3653	Down	0.857644	0.577392	0.0474946	0.238529	1.81208		A0A1V2LSL6			YKL018C-A		PF08520;	IPR013726;		exon-XM_029463431.1-2	rna-XM_029463431.1	XP_029319291.1	PKUD0A04130%3B similar to Saccharomyces cerevisiae| YKL018C-A%3B ancestral locus Anc_2.658	BOH78_0880 C5L36_0A04130	410	404.17	470.83	517.53	366.86	353.123	389.257	NC_042506.1	40381524	uncharacterized protein	74	Chromosome 1	mRNA	+	923216	923434
C5L36_0A04150	PKUD0A04150%3B	Ada_Zn_binding domain-containing protein	1.05	0.13	0.01	0.89	2.07		-0.849666	6.47e-21	5.35e-22	20.1892	0.554913	Down	0.623309	0.580185	0.0480109	0.236434	1.5404		A0A2U9QXU6		PKUD0A04150%3B		HTH_AraC	PF02805;	IPR035451;IPR004026;IPR009057;		exon-XM_029463433.1-1	rna-XM_029463433.1	XP_029319293.1	PKUD0A04150%3B Pfam Domains: HTH_AraC|6.3e-07|	C5L36_0A04150	412	520.75	452.33	1327.04	1779.11	1501.9	1307.37	NC_042506.1	40381526	uncharacterized protein	665	Chromosome 1	mRNA	-	926626	928623
C5L36_0A04180	SSZ1	Ribosome-associated complex subunit SSZ1	-1.08	0.13	0.01	0.89	0.47		-1.00802	8.19e-21	6.81e-22	20.0865	0.497229	Down	-0.618513	0.583724	0.0484794	0.233793	0.651342		A0A1V2LSJ4		SSZ1	YHR064C		PF00012;	IPR043129;IPR000595;IPR018181;IPR029047;IPR013126;		exon-XM_029463436.1-1	rna-XM_029463436.1	XP_029319296.1	PKUD0A04180%3B similar to Saccharomyces cerevisiae| YHR064C |SSZ1|%3B ancestral locus Anc_5.335	BOH78_0885 C5L36_0A04180	414	13340.7	13049.8	10032.8	10253	10534.3	10520.9	NC_042506.1	40381529	uncharacterized protein	530	Chromosome 1	mRNA	+	935517	937109
C5L36_0A04200	PKUD0A04200%3B	F-box domain-containing protein	-0.8	0.13	0.01	0.89	0.57		-1.22345	9.1e-21	7.6e-22	20.0407	0.428257	Down	0.552181	0.58942	0.0492206	0.229575	1.4663		A0A2U9QXR3		PKUD0A04200%3B		F-box	PF12937;	IPR036047;IPR001810;IPR032675;IPR011990;IPR019734;		exon-XM_029463438.1-1	rna-XM_029463438.1	XP_029319298.1	PKUD0A04200%3B Pfam Domains: F-box|5.9e-10|	C5L36_0A04200	416	553.08	548.64	547.68	671.76	599.182	572.176	NC_042506.1	40381531	uncharacterized protein	609	Chromosome 1	mRNA	+	939726	941555
C5L36_0A04210	SLU7	Pre-mRNA-splicing factor SLU7	0.96	0.13	0.01	0.89	1.94		-0.778214	1.12e-20	9.37e-22	19.9505	0.583088	Down	-0.907797	0.58942	0.0493038	0.229575	0.532998		A0A2U9QXS5		SLU7	YDR088C		PF11708;	IPR021715;IPR039974;		exon-XM_029463439.1-1	rna-XM_029463439.1	XP_029319299.1	PKUD0A04210%3B similar to Saccharomyces cerevisiae| YDR088C |SLU7|%3B ancestral locus Anc_8.222	C5L36_0A04210	417	657.01	685.38	643.68	796.69	609.661	630.149	NC_042506.1	40381532	uncharacterized protein	399	Chromosome 1	mRNA	-	941596	942795
C5L36_0A04250	RAD4	Uncharacterized protein	-0.71	0.13	0.01	0.89	0.61		-0.744953	1.41e-20	1.19e-21	19.8521	0.596687	Down	-0.605495	0.591217	0.0500315	0.228253	0.657246		A0A2U9QXV6		RAD4	YER162C		PF10403;PF10404;PF10405;PF03835;	IPR018327;IPR004583;IPR038765;IPR018325;IPR018326;IPR018328;IPR042488;		exon-XM_029463443.1-1	rna-XM_029463443.1	XP_029319303.1	PKUD0A04250%3B similar to Saccharomyces cerevisiae| YER162C |RAD4|%3B ancestral locus Anc_8.225	C5L36_0A04250	421	574.61	597.83	569.61	846.17	875.872	885.664	NC_042506.1	40381536	uncharacterized protein	986	Chromosome 1	mRNA	-	946275	949235
C5L36_0A04280	C5L36_0A04280	Gamma-glutamylcyclotransferase (EC 4.3.2.7)	-0.84	0.13	0.01	0.89	0.56		-0.822536	2.12e-20	1.8e-21	19.6746	0.565447	Down	0.866442	0.591217	0.0502764	0.228253	1.82316		A0A1V2LS48			YER163C		PF04752;	IPR006840;IPR013024;IPR036568;		exon-XM_029463446.1-1	rna-XM_029463446.1	XP_029319306.1	PKUD0A04280%3B similar to Saccharomyces cerevisiae| YER163C%3B ancestral locus Anc_8.226	BOH78_0895 C5L36_0A04280	424	342.81	401.34	458.11	303.64	373.284	359.101	NC_042506.1	40381539	uncharacterized protein	231	Chromosome 1	mRNA	-	953251	953946
C5L36_0A04320	TDA5	Uncharacterized protein	-0.69	0.14	0.01	0.87	0.62		-0.91474	2.98e-20	2.56e-21	19.5251	0.53044	Down	-0.768915	0.591737	0.0507909	0.227871	0.586859		A0A2U9QXT1		TDA5	YLR426W		PF00106;	IPR036291;IPR020904;IPR002347;		exon-XM_029463450.1-1	rna-XM_029463450.1	XP_029319310.1	PKUD0A04320%3B similar to Saccharomyces cerevisiae| YLR426W |TDA5|%3B ancestral locus Anc_4.306	C5L36_0A04320	428	346.07	364.75	362.2	326.63	250.689	251.629	NC_042506.1	40381543	uncharacterized protein	317	Chromosome 1	mRNA	-	958387	959340
C5L36_0A04340	C5L36_0A04340	CNH domain-containing protein	-0.76	0.14	0.01	0.85	0.59		-1.18443	3.32e-20	2.87e-21	19.479	0.439997	Down	-0.662115	0.593452	0.0513542	0.226614	0.631951		A0A1V2LSB1					PF00780;	IPR001180;		exon-XM_029463453.1-1	rna-XM_029463453.1	XP_029319313.1	PKUD0A04340	BOH78_0902 C5L36_0A04340	431	404.12	363.94	283.9	590.27	404.871	375.366	NC_042506.1	40381546	uncharacterized protein	976	Chromosome 1	mRNA	-	962432	965362
C5L36_0A04350	IMD3 | IMD4	Inosine-5'-monophosphate dehydrogenase (IMP dehydrogenase) (IMPD) (IMPDH) (EC 1.1.1.205)	1.06	0.14	0.01	0.85	2.08		-0.944506	3.38e-20	2.93e-21	19.471	0.519607	Down	-0.668821	0.593452	0.0514097	0.226614	0.62902		A0A099P3Q9		IMD3 | IMD4	YLR432W | YML056C		PF00571;PF00478;	IPR013785;IPR000644;IPR005990;IPR015875;IPR001093;	4909.A0A099P3Q9;	exon-XM_029463454.1-2	rna-XM_029463454.1	XP_029319314.1	PKUD0A04350%3B similar to Saccharomyces cerevisiae| YLR432W |IMD3| and YML056C |IMD4|%3B ancestral locus Anc_4.312	C5L36_0A04350 JL09_g2139	432	21142	20936.6	14955.2	12343.8	9540.65	9495.22	NC_042506.1	40381547	uncharacterized protein	522	Chromosome 1	mRNA	+	966704	967818
C5L36_0A04395	SMA2	Uncharacterized protein	0.96	0.14	0.01	0.84	1.94		-0.810583	4.6e-20	4.03e-21	19.3376	0.570152	Down	-0.721203	0.602723	0.0528308	0.219882	0.606591		A0A2U9QXU4		SMA2	YML066C					exon-XM_029463459.1-1	rna-XM_029463459.1	XP_029319319.1	PKUD0A04395%3B similar to Saccharomyces cerevisiae| YML066C |SMA2|%3B ancestral locus Anc_4.329	C5L36_0A04395	437	256.58	174.38	114.66	162.71	142.569	110.444	NC_042506.1	40381552	uncharacterized protein	103	Chromosome 1	mRNA	+	975191	975502
C5L36_0A04400	MTR2	Uncharacterized protein	1.08	0.15	0.01	0.84	2.12		-1.62299	4.91e-20	4.31e-21	19.3092	0.324662	Down	-0.809127	0.602723	0.0529314	0.219882	0.570727		A0A2U9QXU1		MTR2	YKL186C		PF10429;	IPR032710;IPR019488;		exon-XM_029463460.1-1	rna-XM_029463460.1	XP_029319320.1	PKUD0A04400%3B similar to Saccharomyces cerevisiae| YKL186C |MTR2|%3B ancestral locus Anc_4.284	C5L36_0A04400	438	338.17	358.21	406.92	398.91	422.132	413.388	NC_042506.1	40381553	uncharacterized protein	189	Chromosome 1	mRNA	-	976123	976692
C5L36_0A04430	CMC1	COX assembly mitochondrial protein	-0.72	0.15	0.01	0.84	0.61		-1.00539	6.92e-20	6.12e-21	19.1599	0.498135	Down	-0.600141	0.611545	0.0540706	0.213572	0.65969		A0A1Z8JRW8		CMC1	YKL137W		PF08583;	IPR013892;		exon-XM_029463463.1-1	rna-XM_029463463.1	XP_029319323.1	PKUD0A04430%3B similar to Saccharomyces cerevisiae| YKL137W |CMC1|%3B ancestral locus Anc_2.429	C5L36_0A04430 CAS74_001652	441	483.75	617.1	843.33	626.52	738.952	746.872	NC_042506.1	40381556	uncharacterized protein	107	Chromosome 1	mRNA	+	978665	978988
C5L36_0A04450	CCH1	EF-hand domain-containing protein	-0.7	0.15	0.01	0.84	0.62		-0.744858	7.21e-20	6.39e-21	19.1421	0.596726	Down	-0.657531	0.612307	0.0543503	0.213031	0.633962		A0A2U9QY12		CCH1	YGR217W		PF00520;	IPR011992;IPR002048;IPR005821;IPR027359;		exon-XM_029463465.1-1	rna-XM_029463465.1	XP_029319325.1	PKUD0A04450%3B similar to Saccharomyces cerevisiae| YGR217W |CCH1|%3B ancestral locus Anc_5.113	C5L36_0A04450	442	1156.74	1035.64	889.7	1386.37	1195.49	1155.84	NC_042506.1	40381558	uncharacterized protein	2225	Chromosome 1	mRNA	+	980832	987509
C5L36_0A04490	KAP123	Importin N-terminal domain-containing protein	0.93	0.15	0.01	0.82	1.9		-0.932809	8.32e-20	7.44e-21	19.08	0.523838	Down	-0.778289	0.612307	0.0548345	0.213031	0.583058		A0A2U9QXV4		KAP123	YER110C		PF03810;	IPR011989;IPR016024;IPR001494;IPR040122;IPR034085;		exon-XM_029463469.1-1	rna-XM_029463469.1	XP_029319329.1	PKUD0A04490%3B similar to Saccharomyces cerevisiae| YER110C |KAP123|%3B ancestral locus Anc_7.408	C5L36_0A04490	446	12056.8	10851.8	4176.68	7709.81	6369.7	5974.22	NC_042506.1	40381562	uncharacterized protein	1087	Chromosome 1	mRNA	-	991727	994990
C5L36_0A04500	COQ8 | YBR230W-A	Atypical kinase COQ8	-0.76	0.15	0.01	0.82	0.59		-1.02009	8.73e-20	7.82e-21	19.059	0.493086	Down	-0.642441	0.612307	0.0553686	0.213031	0.640628		A0A099P0Z5		COQ8 | YBR230W-A	YGL119W | YBR230W-A					exon-XM_029463470.1-1	rna-XM_029463470.1	XP_029319330.1	PKUD0A04500%3B similar to Saccharomyces cerevisiae| YGL119W |COQ8| and YBR230W-A |YBR230W-A|%3B ancestral locus Anc_6.133		447	3598.84	3662.89	3110.68	2953.08	3018.8	3051.88	NC_042506.1	40381563	uncharacterized protein	600	Chromosome 1	mRNA	+	995403	997205
C5L36_0A04510	BRE4	Uncharacterized protein	1.08	0.15	0.01	0.82	2.12		-0.997884	9.23e-20	8.29e-21	19.0346	0.500734	Down	-0.733699	0.612307	0.0554069	0.213031	0.60136		A0A2U9QXW8		BRE4	YDL231C					exon-XM_029463471.1-1	rna-XM_029463471.1	XP_029319331.1	PKUD0A04510%3B similar to Saccharomyces cerevisiae| YDL231C |BRE4|%3B ancestral locus Anc_2.38	C5L36_0A04510	448	572.14	560.18	653.94	873.02	638.396	705.253	NC_042506.1	40381564	uncharacterized protein	994	Chromosome 1	mRNA	-	997284	1000268
C5L36_0A04530	C5L36_0A04530	Uncharacterized protein	0.92	0.15	0.01	0.82	1.9		-0.75427	1.07e-19	9.66e-21	18.9704	0.592846	Down	-0.643006	0.612307	0.0555103	0.213031	0.640377		A0A2U9QXY4			YOR228C		PF07950;	IPR039960;IPR012472;		exon-XM_029463473.1-1	rna-XM_029463473.1	XP_029319333.1	PKUD0A04530%3B similar to Saccharomyces cerevisiae| YOR228C%3B ancestral locus Anc_8.649	C5L36_0A04530	450	476.29	517.73	631.83	402.11	486.211	516.523	NC_042506.1	40381566	uncharacterized protein	296	Chromosome 1	mRNA	+	1006290	1007180
C5L36_0A04570	C5L36_0A04570	Uncharacterized protein	-0.73	0.16	0.01	0.8	0.6		-1.08804	1.42e-19	1.29e-20	18.8489	0.470402	Down	-0.655352	0.612307	0.0557843	0.213031	0.634921		A0A2U9QXV1								exon-XM_029463477.1-1	rna-XM_029463477.1	XP_029319337.1	PKUD0A04570	C5L36_0A04570	454	700.87	708.35	809.35	777.21	952.446	765.603	NC_042506.1	40381570	uncharacterized protein	311	Chromosome 1	mRNA	-	1013237	1014172
C5L36_0A04580	C5L36_0A04580	Uncharacterized protein	-0.84	0.16	0.01	0.8	0.56		-0.841481	1.46e-19	1.33e-20	18.8371	0.558071	Down	-0.655589	0.612307	0.0559405	0.213031	0.634816		A0A1Z8JRW5					PF13520;	IPR002293;		exon-XM_029463478.1-1	rna-XM_029463478.1	XP_029319338.1	PKUD0A04580	C5L36_0A04580 CAS74_001665	455	183.47	219.02	285.46	207.81	231.635	236.223	NC_042506.1	40381571	uncharacterized protein	567	Chromosome 1	mRNA	-	1014447	1016150
C5L36_0A04610	OGG1	DNA-(apurinic or apyrimidinic site) lyase (EC 4.2.99.18)	-1.02	0.16	0.01	0.8	0.49		-0.751451	1.84e-19	1.69e-20	18.7349	0.594006	Down	0.656055	0.612312	0.0561655	0.213028	1.57577		A0A2U9QXW2		OGG1	YML060W		PF00730;PF07934;	IPR011257;IPR003265;IPR012904;		exon-XM_029463480.1-1	rna-XM_029463480.1	XP_029319340.1	PKUD0A04610%3B similar to Saccharomyces cerevisiae| YML060W |OGG1|%3B ancestral locus Anc_4.321	C5L36_0A04610	457	238.63	280.26	197.95	245.14	200.949	212.064	NC_042506.1	40381573	uncharacterized protein	390	Chromosome 1	mRNA	+	1019477	1020649
C5L36_0A04620	ARB1	Uncharacterized protein	0.94	0.16	0.01	0.8	1.91		-2.39747	2.01e-19	1.85e-20	18.6958	0.189797	Down	0.693367	0.612312	0.0562066	0.213028	1.61705		A0A2U9QXX7		ARB1	YER036C		PF00005;PF12848;	IPR003593;IPR032781;IPR003439;IPR017871;IPR027417;		exon-XM_029463481.1-1	rna-XM_029463481.1	XP_029319341.1	PKUD0A04620%3B similar to Saccharomyces cerevisiae| YER036C |ARB1|%3B ancestral locus Anc_3.534	C5L36_0A04620	458	13370.2	13551.5	9242.98	11171.7	10879.8	11110.4	NC_042506.1	40381574	uncharacterized protein	606	Chromosome 1	mRNA	-	1020703	1022523
C5L36_0A04680	C5L36_0A04680	Uncharacterized protein	1.14	0.16	0.01	0.8	2.2		-0.839775	3.31e-19	3.08e-20	18.4797	0.558731	Down	-0.745832	0.63019	0.058611	0.200528	0.596324		A0A2U9QXV9								exon-XM_029463487.1-1	rna-XM_029463487.1	XP_029319347.1	PKUD0A04680	C5L36_0A04680	464	671.32	748.14	694.03	589.83	912.245	885.728	NC_042506.1	40381580	uncharacterized protein	843	Chromosome 1	mRNA	-	1029834	1032365
C5L36_0A04690	EFR3	Protein EFR3	-0.8	0.16	0.01	0.8	0.58		-1.28294	3.36e-19	3.13e-20	18.474	0.410957	Down	-0.767726	0.63019	0.0587243	0.200528	0.587342		A0A2U9QXW1		EFR3	YMR212C			IPR039786;		exon-XM_029463488.1-1	rna-XM_029463488.1	XP_029319348.1	PKUD0A04690%3B similar to Saccharomyces cerevisiae| YMR212C |EFR3|%3B ancestral locus Anc_8.727	C5L36_0A04690	465	2196.39	2145.08	1647.6	2073.03	2002.33	2096.25	NC_042506.1	40381581	uncharacterized protein	841	Chromosome 1	mRNA	-	1033028	1035553
C5L36_0A04700	CEF1	Uncharacterized protein	-0.82	0.16	0.01	0.8	0.57		-1.8251	3.77e-19	3.52e-20	18.4241	0.282222	Down	-0.703298	0.631349	0.0589861	0.19973	0.614167		A0A1Z8JRX5		CEF1	YMR213W			IPR009057;IPR017930;IPR001005;		exon-XM_029463489.1-1	rna-XM_029463489.1	XP_029319349.1	PKUD0A04700%3B similar to Saccharomyces cerevisiae| YMR213W |CEF1|%3B ancestral locus Anc_8.728	C5L36_0A04700 CAS74_001675	466	477.38	467.62	435.69	515.16	495.811	482.958	NC_042506.1	40381582	uncharacterized protein	606	Chromosome 1	mRNA	+	1038495	1040315
C5L36_0A04720	TMA16	Translation machinery-associated protein 16	-1.5	0.16	0.02	0.79	0.35		-1.26904	3.92e-19	3.67e-20	18.4072	0.414936	Down	-0.857625	0.631349	0.0592353	0.19973	0.55186		A0A099P3X2		TMA16	YOR252W		PF11176;	IPR021346;IPR038356;	4909.A0A099P3X2;	exon-XM_029463491.1-1	rna-XM_029463491.1	XP_029319351.1	PKUD0A04720%3B similar to Saccharomyces cerevisiae| YOR252W |TMA16|%3B ancestral locus Anc_8.695	BOH78_0939 C5L36_0A04720 JL09_g2105	468	868.07	1032.58	772.67	598.8	483.23	496.141	NC_042506.1	40381584	uncharacterized protein	173	Chromosome 1	mRNA	+	1041269	1041790
C5L36_0A04730	C5L36_0A04730	Uncharacterized protein	1.04	0.16	0.02	0.79	2.05		-1.20393	3.94e-19	3.7e-20	18.4049	0.434091	Down	-0.579341	0.631349	0.059422	0.19973	0.669269		A0A099P1F6								exon-XM_029463492.1-1	rna-XM_029463492.1	XP_029319352.1	PKUD0A04730	C5L36_0A04730 JL09_g2104	469	482.37	529.28	632.06	536.74	666.235	607.967	NC_042506.1	40381585	uncharacterized protein	450	Chromosome 1	mRNA	-	1041843	1043195
C5L36_0A04745	C5L36_0A04745	Very-long-chain (3R)-3-hydroxyacyl-CoA dehydratase (EC 4.2.1.134)	1.34	0.16	0.02	0.78	2.53		-0.846306	4.77e-19	4.5e-20	18.3216	0.556207	Down	0.77301	0.631349	0.0597018	0.19973	1.70883		A0A2U9QY07					PF04387;	IPR007482;		exon-XM_029463494.1-1	rna-XM_029463494.1	XP_029319354.1	PKUD0A04745	C5L36_0A04745	471	116.97	128.74	125.65	81.19	129.256	110.096	NC_042506.1	40381587	uncharacterized protein	227	Chromosome 1	mRNA	+	1046940	1047623
C5L36_0A04750	C5L36_0A04750	Uncharacterized protein	0.97	0.17	0.02	0.78	1.95		-1.28562	5.62e-19	5.31e-20	18.2506	0.410193	Down	0.64601	0.631349	0.0598247	0.19973	1.56483		A0A2U9QY44								exon-XM_029463495.1-1	rna-XM_029463495.1	XP_029319355.1	PKUD0A04750	C5L36_0A04750	472	277.31	268.9	200.21	270.74	166.443	168.295	NC_042506.1	40381588	uncharacterized protein	550	Chromosome 1	mRNA	+	1048184	1049836
C5L36_0A04760	GSH1	Glutamate--cysteine ligase (EC 6.3.2.2) (Gamma-ECS) (Gamma-glutamylcysteine synthetase)	-1.23	0.17	0.02	0.78	0.43		-0.979556	5.87e-19	5.57e-20	18.2311	0.507136	Down	-0.630191	0.631349	0.0598358	0.19973	0.646091		A0A2U9QY51		GSH1	YJL101C		PF03074;	IPR004308;IPR014746;		exon-XM_029463496.1-1	rna-XM_029463496.1	XP_029319356.1	PKUD0A04760%3B similar to Saccharomyces cerevisiae| YJL101C |GSH1|%3B ancestral locus Anc_1.265	C5L36_0A04760	473	2882.51	2762.95	1769.96	2141.53	2018.57	1964.47	NC_042506.1	40381589	uncharacterized protein	659	Chromosome 1	mRNA	-	1049983	1051962
C5L36_0A04780	FIG4	SAC domain-containing protein	-1.8	0.17	0.02	0.78	0.29		-0.908092	7.25e-19	6.9e-20	18.1394	0.532889	Down	-0.873407	0.635185	0.0604518	0.1971	0.545856		A0A2U9QXX1		FIG4	YNL325C		PF02383;	IPR043573;IPR002013;		exon-XM_029463498.1-1	rna-XM_029463498.1	XP_029319358.1	PKUD0A04780%3B similar to Saccharomyces cerevisiae| YNL325C |FIG4|%3B ancestral locus Anc_3.14	C5L36_0A04780	475	351.82	303.34	209.58	403.19	262.208	253.863	NC_042506.1	40381591	uncharacterized protein	1127	Chromosome 1	mRNA	-	1053829	1057212
C5L36_0A04790	PPM2	tRNA wybutosine-synthesizing protein 4 (EC 2.1.1.290) (EC 2.3.1.231) (tRNA(Phe) (7-(3-amino-3-(methoxycarbonyl)propyl)wyosine(37)-N)-methoxycarbonyltransferase) (tRNA(Phe) (7-(3-amino-3-carboxypropyl)wyosine(37)-O)-methyltransferase)	-0.72	0.17	0.02	0.78	0.61		-0.71858	1.11e-18	1.06e-19	17.9544	0.607695	Down	-0.705701	0.636866	0.0607383	0.195952	0.613144		A0A2U9QXY1		PPM2	YOL141W		PF04072;	IPR015915;IPR007213;IPR029063;		exon-XM_029463499.1-1	rna-XM_029463499.1	XP_029319359.1	PKUD0A04790%3B similar to Saccharomyces cerevisiae| YOL141W |PPM2|%3B ancestral locus Anc_3.15	C5L36_0A04790	476	869.27	769.7	677.99	741.24	635.494	602.497	NC_042506.1	40381592	uncharacterized protein	689	Chromosome 1	mRNA	+	1057626	1059695
C5L36_0A04800	ILV3	Dihydroxy-acid dehydratase	-0.74	0.17	0.02	0.78	0.6		-0.703914	1.2e-18	1.14e-19	17.9217	0.613904	Down	0.59393	0.639241	0.0610918	0.194336	1.50935		A0A099P0W4		ILV3	YJR016C					exon-XM_029463500.1-1	rna-XM_029463500.1	XP_029319360.1	PKUD0A04800%3B similar to Saccharomyces cerevisiae| YJR016C |ILV3|%3B ancestral locus Anc_5.138		477	3528.32	3441.99	5117.6	4217.39	3510.76	3524.47	NC_042506.1	40381593	uncharacterized protein	585	Chromosome 1	mRNA	-	1059928	1061685
C5L36_0A04820	C5L36_0A04820	Uncharacterized protein	-0.76	0.17	0.02	0.77	0.59		-0.802708	1.45e-18	1.39e-19	17.8381	0.573272	Down	0.63265	0.646683	0.0621433	0.189309	1.55041		A0A1V2LSK6								exon-XM_029463502.1-1	rna-XM_029463502.1	XP_029319362.1	PKUD0A04820	BOH78_0949 C5L36_0A04820 CAS74_001687	479	148.04	150.78	262.39	173.46	201.029	186.484	NC_042506.1	40381595	uncharacterized protein	363	Chromosome 1	mRNA	+	1064388	1065479
C5L36_0A04840	C5L36_0A04840	zf-LYAR domain-containing protein	-0.68	0.17	0.02	0.77	0.63		-1.13567	1.83e-18	1.76e-19	17.7378	0.455124	Down	-0.600378	0.64729	0.0624389	0.188901	0.659581		A0A1Z8JS35			YCR087C-A		PF08790;	IPR039999;IPR014898;IPR036236;		exon-XM_029463504.1-1	rna-XM_029463504.1	XP_029319364.1	PKUD0A04840%3B similar to Saccharomyces cerevisiae| YCR087C-A%3B ancestral locus Anc_6.365	C5L36_0A04840 CAS74_001689	481	758.35	779.83	841.02	521.59	540.707	563.115	NC_042506.1	40381597	uncharacterized protein	154	Chromosome 1	mRNA	-	1066730	1067194
C5L36_0A04880	C5L36_0A04880	Uncharacterized protein	-0.83	0.17	0.02	0.76	0.56		-0.870009	2.14e-18	2.08e-19	17.6691	0.547143	Down	-0.784572	0.64729	0.062957	0.188901	0.580524		A0A2U9QXY3			YJR012C					exon-XM_029463508.1-1	rna-XM_029463508.1	XP_029319368.1	PKUD0A04880%3B similar to Saccharomyces cerevisiae| YJR012C%3B ancestral locus Anc_5.148	C5L36_0A04880	485	916.95	940.86	1110.92	760.19	908.314	973.97	NC_042506.1	40381601	uncharacterized protein	173	Chromosome 1	mRNA	+	1071690	1072211
C5L36_0A04910	YCK2 | YCK1	Protein kinase domain-containing protein	0.85	0.18	0.02	0.75	1.8		-1.00402	2.58e-18	2.52e-19	17.5892	0.498607	Down	-0.722013	0.650771	0.063706	0.186572	0.606251		A0A099P3I4		YCK2 | YCK1	YNL154C | YHR135C		PF00069;	IPR011009;IPR000719;IPR017441;IPR008271;	4909.A0A099P3I4;	exon-XM_029463511.1-1	rna-XM_029463511.1	XP_029319371.1	PKUD0A04910%3B similar to Saccharomyces cerevisiae| YNL154C |YCK2| and YHR135C |YCK1|%3B ancestral locus Anc_2.105	C5L36_0A04910 JL09_g2087	488	2833.39	2754.18	2314.07	3095.55	2929.83	2956.74	NC_042506.1	40381604	uncharacterized protein	523	Chromosome 1	mRNA	-	1075608	1077179
C5L36_0A04920	PKUD0A04920%3B	Zn(2)-C6 fungal-type domain-containing protein	1.19	0.18	0.02	0.75	2.28		-1.08424	3.13e-18	3.07e-19	17.504	0.471641	Down	-0.658863	0.650771	0.063966	0.186572	0.633377		A0A2U9QY25		PKUD0A04920%3B		Fungal_trans	PF04082;PF00172;	IPR007219;IPR001138;IPR036864;		exon-XM_029463512.1-1	rna-XM_029463512.1	XP_029319372.1	PKUD0A04920%3B Pfam Domains: Fungal_trans|3.1e-14||Zn_clus|5.5e-10|	C5L36_0A04920	489	272.23	357.04	376.12	391.98	401.067	459.467	NC_042506.1	40381605	uncharacterized protein	592	Chromosome 1	mRNA	+	1077639	1079417
C5L36_0A04970	C5L36_0A04970	Verruculogen synthase	-0.66	0.18	0.02	0.75	0.63		-0.936444	3.9e-18	3.85e-19	17.4085	0.522519	Down	0.621119	0.650771	0.0642873	0.186572	1.53807		A0A1V2LSN1			YJR154W		PF05721;	IPR008775;		exon-XM_029463517.1-1	rna-XM_029463517.1	XP_029319377.1	PKUD0A04970%3B similar to Saccharomyces cerevisiae| YJR154W	BOH78_0961 C5L36_0A04970	492	27.4	23.07	58.73	32.53	29.6413	30.2223	NC_042506.1	40381610	uncharacterized protein	358	Chromosome 1	mRNA	-	1087305	1088381
C5L36_0A05010	TDA4	TLC domain-containing protein	0.87	0.18	0.02	0.74	1.83		-1.1089	5.24e-18	5.21e-19	17.2805	0.463647	Down	0.589601	0.650771	0.0646504	0.186572	1.50483		A0A1Z8JS29		TDA4	YJR116W		PF03798;	IPR006634;		exon-XM_029463521.1-1	rna-XM_029463521.1	XP_029319381.1	PKUD0A05010%3B similar to Saccharomyces cerevisiae| YJR116W |TDA4|%3B ancestral locus Anc_7.500	C5L36_0A05010 CAS74_001707	496	3158.4	3265.08	3853.46	2983.36	3296.4	3245.23	NC_042506.1	40381614	uncharacterized protein	276	Chromosome 1	mRNA	-	1095070	1095900
C5L36_0A05050	SSF2 | SSF1	Brix domain-containing protein	0.89	0.19	0.02	0.73	1.85		-1.2188	5.64e-18	5.64e-19	17.249	0.429641	Down	1.12518	0.659232	0.066092	0.180961	2.18129		A0A2U9QY74		SSF2 | SSF1	YDR312W | YHR066W		PF04427;	IPR007109;		exon-XM_029463525.1-1	rna-XM_029463525.1	XP_029319385.1	PKUD0A05050%3B similar to Saccharomyces cerevisiae| YDR312W |SSF2| and YHR066W |SSF1|%3B ancestral locus Anc_5.338	C5L36_0A05050	500	1859.17	1884.62	1038.35	1905.46	784.69	827.517	NC_042506.1	40381618	uncharacterized protein	410	Chromosome 1	mRNA	-	1102738	1103970
C5L36_0A05060	RRP3	ATP-dependent rRNA helicase RRP3 (ATP-dependent rRNA helicase rrp3)	-0.76	0.19	0.02	0.73	0.59		-1.95457	5.86e-18	5.88e-19	17.2318	0.257997	Down	-0.905554	0.659232	0.0662178	0.180961	0.533828		A0A099P3V9		RRP3	YHR065C		PF00270;PF00271;	IPR044765;IPR011545;IPR014001;IPR001650;IPR027417;IPR000629;IPR014014;	4909.A0A099P3V9;	exon-XM_029463526.1-1	rna-XM_029463526.1	XP_029319386.1	PKUD0A05060%3B similar to Saccharomyces cerevisiae| YHR065C |RRP3|%3B ancestral locus Anc_5.337	BOH78_0970 C5L36_0A05060 CAS74_001712 JL09_g2073	501	602.6	601.01	542	782.65	506.266	544.485	NC_042506.1	40381619	uncharacterized protein	469	Chromosome 1	mRNA	+	1104364	1105773
C5L36_0A05070	PRP28	Uncharacterized protein	-0.91	0.19	0.02	0.73	0.53		-1.01044	6.47e-18	6.5e-19	17.1894	0.496394	Down	-0.589128	0.659232	0.0662769	0.180961	0.664745		A0A2U9QY02		PRP28	YDR243C		PF00270;PF00271;	IPR011545;IPR014001;IPR001650;IPR027417;IPR014014;		exon-XM_029463527.1-1	rna-XM_029463527.1	XP_029319387.1	PKUD0A05070%3B similar to Saccharomyces cerevisiae| YDR243C |PRP28|%3B ancestral locus Anc_8.469	C5L36_0A05070	502	337.99	401.23	311.09	330.99	371.396	329.009	NC_042506.1	40381620	uncharacterized protein	614	Chromosome 1	mRNA	+	1105981	1107825
C5L36_0A05080	CWC2	Pre-mRNA-splicing factor CWC2	1.33	0.19	0.02	0.73	2.52		-0.695415	6.64e-18	6.69e-19	17.1775	0.617531	Down	1.22165	0.659941	0.0665952	0.180495	2.33214		A0A2U9QXZ7		CWC2	YDL209C		PF00076;PF16131;	IPR039173;IPR039171;IPR012677;IPR035979;IPR000504;IPR032297;IPR000571;IPR036855;		exon-XM_029463528.1-1	rna-XM_029463528.1	XP_029319388.1	PKUD0A05080%3B similar to Saccharomyces cerevisiae| YDL209C |CWC2|%3B ancestral locus Anc_8.466	C5L36_0A05080	503	296.61	322.65	306.35	296.74	247.831	321.868	NC_042506.1	40381621	uncharacterized protein	320	Chromosome 1	mRNA	-	1107872	1108834
C5L36_0A05090	MTC5	Uncharacterized protein	0.98	0.19	0.02	0.73	1.98		-1.01926	7.38e-18	7.45e-19	17.1317	0.493371	Down	0.562895	0.659941	0.0666104	0.180495	1.47723		A0A2U9QY11		MTC5	YDR128W		PF00400;	IPR006575;IPR001680;IPR019775;IPR036322;IPR001841;		exon-XM_029463529.1-1	rna-XM_029463529.1	XP_029319389.1	PKUD0A05090%3B similar to Saccharomyces cerevisiae| YDR128W |MTC5|%3B ancestral locus Anc_8.288	C5L36_0A05090	504	471.41	434.58	500.59	466.55	454.64	407.845	NC_042506.1	40381622	uncharacterized protein	1281	Chromosome 1	mRNA	+	1108969	1112814
C5L36_0A05100	C5L36_0A05100	Uncharacterized protein	-0.67	0.19	0.02	0.73	0.63		-1.04938	7.97e-18	8.06e-19	17.0984	0.483174	Down	-0.577372	0.660663	0.0668145	0.18002	0.670184		A0A2U9QY13					PF12856;	IPR024274;		exon-XM_029463530.1-1	rna-XM_029463530.1	XP_029319390.1	PKUD0A05100	C5L36_0A05100	505	415.97	367.41	460.6	396.79	445.087	471.227	NC_042506.1	40381623	uncharacterized protein	434	Chromosome 1	mRNA	+	1113177	1114481
C5L36_0A05110	SAC6	Uncharacterized protein	1.2	0.19	0.02	0.73	2.3		-0.707826	8.21e-18	8.32e-19	17.0856	0.612242	Down	-0.664657	0.660684	0.0669817	0.180006	0.630839		A0A2U9QY30		SAC6	YDR129C		PF00307;	IPR001589;IPR001715;IPR036872;IPR011992;IPR002048;IPR039959;		exon-XM_029463531.1-2	rna-XM_029463531.1	XP_029319391.1	PKUD0A05110%3B similar to Saccharomyces cerevisiae| YDR129C |SAC6|%3B ancestral locus Anc_8.290	C5L36_0A05110	506	3361.67	3274.32	3250.24	3324.56	4127.26	4286.1	NC_042506.1	40381624	uncharacterized protein	634	Chromosome 1	mRNA	+	1114873	1116756
C5L36_0A05120	ERG27	Uncharacterized protein	0.93	0.19	0.02	0.73	1.91		-0.71069	8.41e-18	8.53e-19	17.0754	0.611028	Down	-0.657897	0.660684	0.0670792	0.180006	0.633802		A0A1Z8JS11		ERG27	YLR100W		PF00106;	IPR036291;IPR002347;		exon-XM_029463532.1-1	rna-XM_029463532.1	XP_029319392.1	PKUD0A05120%3B similar to Saccharomyces cerevisiae| YLR100W |ERG27|%3B ancestral locus Anc_8.289	C5L36_0A05120 CAS74_001716	507	2893.58	2905.77	2838.52	2528.56	2767.09	2724.06	NC_042506.1	40381625	uncharacterized protein	360	Chromosome 1	mRNA	-	1116854	1117936
C5L36_0A05170	REB1 | NSI1	Uncharacterized protein	-1.04	0.19	0.02	0.72	0.49		-0.734863	1.19e-17	1.22e-18	16.9242	0.600875	Down	0.719604	0.666773	0.0684525	0.176022	1.64673		A0A2U9QY08		REB1 | NSI1	YBR049C | YDR026C			IPR009057;IPR017930;IPR001005;		exon-XM_029463537.1-1	rna-XM_029463537.1	XP_029319397.1	PKUD0A05170%3B similar to Saccharomyces cerevisiae| YBR049C |REB1| and YDR026C |NSI1|%3B ancestral locus Anc_3.256	C5L36_0A05170	512	711.26	727.52	708.74	699.2	614.441	646.357	NC_042506.1	40381630	uncharacterized protein	807	Chromosome 1	mRNA	+	1123511	1125934
C5L36_0A05190	PKUD0A05190%3B	Fungal_trans domain-containing protein	1.1	0.19	0.02	0.72	2.14		-0.715985	1.42e-17	1.46e-18	16.8486	0.608789	Down	0.569294	0.669326	0.0690297	0.174362	1.4838		A0A2U9QY21		PKUD0A05190%3B		Fungal_trans	PF04082;	IPR007219;		exon-XM_029463539.1-1	rna-XM_029463539.1	XP_029319399.1	PKUD0A05190%3B Pfam Domains: Fungal_trans|7e-10|	C5L36_0A05190	514	1077.35	931.76	753.64	1241	829.791	828.29	NC_042506.1	40381632	uncharacterized protein	962	Chromosome 1	mRNA	+	1132454	1135342
C5L36_0A05200	C5L36_0A05200	ABC1 domain-containing protein	0.75	0.19	0.02	0.72	1.68		-1.01755	1.46e-17	1.5e-18	16.8359	0.493953	Down	-0.510612	0.669326	0.0691939	0.174362	0.701925		A0A2U9QY23			YLR253W		PF03109;	IPR011009;IPR004147;		exon-XM_029463540.1-1	rna-XM_029463540.1	XP_029319400.1	PKUD0A05200%3B similar to Saccharomyces cerevisiae| YLR253W%3B ancestral locus Anc_1.383	C5L36_0A05200	515	639.37	682	595.8	680.41	736.068	798.9	NC_042506.1	40381633	uncharacterized protein	601	Chromosome 1	mRNA	+	1135540	1137345
C5L36_0A05210	SAC3	Nuclear mRNA export factor	0.82	0.19	0.02	0.72	1.77		-1.21666	1.46e-17	1.51e-18	16.8353	0.430277	Down	-0.791941	0.669326	0.0693172	0.174362	0.577567		A0A2U9QY40		SAC3	YDR159W		PF12209;PF03399;	IPR017173;IPR005062;IPR024293;		exon-XM_029463541.1-1	rna-XM_029463541.1	XP_029319401.1	PKUD0A05210%3B similar to Saccharomyces cerevisiae| YDR159W |SAC3|%3B ancestral locus Anc_8.340	C5L36_0A05210	516	333.48	265	280.47	586.86	475.784	433.028	NC_042506.1	40381634	uncharacterized protein	1302	Chromosome 1	mRNA	+	1137567	1141475
C5L36_0A05230	KXD1	Biogenesis of lysosome-related organelles complex 1 subunit KXD1 (KxDL homolog)	-0.81	0.19	0.02	0.72	0.57		-1.04685	1.6e-17	1.66e-18	16.7969	0.484025	Down	-0.688193	0.669326	0.0694195	0.174362	0.620631		A0A1Z8JS54		KXD1	YGL079W		PF10241;	IPR019371;		exon-XM_029463543.1-1	rna-XM_029463543.1	XP_029319403.1	PKUD0A05230%3B similar to Saccharomyces cerevisiae| YGL079W |KXD1|%3B ancestral locus Anc_6.202	C5L36_0A05230 CAS74_001724	518	673.79	741.39	1060.42	785.92	804.958	745.982	NC_042506.1	40381636	uncharacterized protein	204	Chromosome 1	mRNA	-	1144854	1145468
C5L36_0A05250	C5L36_0A05250	Uncharacterized protein	0.83	0.19	0.02	0.72	1.78		-0.869939	1.75e-17	1.82e-18	16.7571	0.54717	Down	-0.797942	0.669842	0.0697652	0.174027	0.575169		A0A2U9QY92								exon-XM_029463545.1-1	rna-XM_029463545.1	XP_029319405.1	PKUD0A05250	C5L36_0A05250	520	642.64	556.62	535.14	715.75	535.961	550.244	NC_042506.1	40381638	uncharacterized protein	299	Chromosome 1	mRNA	-	1148719	1149618
C5L36_0A05270	RSA1	C3H1-type domain-containing protein	0.91	0.19	0.02	0.71	1.88		-1.14238	1.92e-17	2.01e-18	16.7159	0.453011	Down	-1.14975	0.669842	0.0701185	0.174027	0.450703		A0A2U9QY17		RSA1	YPL193W		PF10453;PF00642;	IPR019496;IPR000571;IPR036855;		exon-XM_029463547.1-1	rna-XM_029463547.1	XP_029319407.1	PKUD0A05270%3B similar to Saccharomyces cerevisiae| YPL193W |RSA1|%3B ancestral locus Anc_6.198	C5L36_0A05270	522	359.91	335.04	234.57	336.05	213.349	203.075	NC_042506.1	40381640	uncharacterized protein	520	Chromosome 1	mRNA	-	1152050	1153612
C5L36_0A05280	ADE1	Phosphoribosylaminoimidazole-succinocarboxamide synthase (EC 6.3.2.6) (SAICAR synthetase)	-0.85	0.19	0.02	0.71	0.55		-0.889244	1.96e-17	2.06e-18	16.7069	0.539897	Down	0.718137	0.669842	0.0702381	0.174027	1.64506		A0A2U9QY15		ADE1	YAR015W		PF01259;	IPR028923;IPR001636;IPR018236;		exon-XM_029463548.1-1	rna-XM_029463548.1	XP_029319408.1	PKUD0A05280%3B similar to Saccharomyces cerevisiae| YAR015W |ADE1|%3B ancestral locus Anc_3.179	C5L36_0A05280	523	2252.1	2000.5	2474.91	1946.95	2535.51	2558.23	NC_042506.1	40381641	uncharacterized protein	303	Chromosome 1	mRNA	+	1153950	1154861
C5L36_0A05290	KIN3	Protein kinase domain-containing protein	-0.64	0.19	0.02	0.71	0.64		-0.718177	1.97e-17	2.07e-18	16.7053	0.607865	Down	0.622351	0.669842	0.0702716	0.174027	1.53938		A0A2U9QY28		KIN3	YAR018C		PF00069;	IPR011009;IPR000719;IPR017441;IPR008271;		exon-XM_029463549.1-1	rna-XM_029463549.1	XP_029319409.1	PKUD0A05290%3B similar to Saccharomyces cerevisiae| YAR018C |KIN3|%3B ancestral locus Anc_3.178	C5L36_0A05290	524	764.29	754.84	478.26	852.33	665.199	597.82	NC_042506.1	40381642	uncharacterized protein	506	Chromosome 1	mRNA	+	1155079	1156599
C5L36_0A05310	C5L36_0A05310	Uncharacterized protein	-0.88	0.19	0.02	0.71	0.54		-0.68001	2.19e-17	2.31e-18	16.6592	0.624161	Down	0.610813	0.671932	0.0707578	0.172675	1.52712		A0A2U9QY50			YDR476C					exon-XM_029463551.1-1	rna-XM_029463551.1	XP_029319411.1	PKUD0A05310%3B similar to Saccharomyces cerevisiae| YDR476C%3B ancestral locus Anc_5.610	C5L36_0A05310	526	243.4	239.51	245.76	197.56	268.043	246.663	NC_042506.1	40381644	uncharacterized protein	294	Chromosome 1	mRNA	+	1162118	1163002
C5L36_0A05315	C5L36_0A05315	Uncharacterized protein	-0.64	0.19	0.02	0.71	0.64		-1.03442	2.25e-17	2.38e-18	16.6472	0.488212	Down	-0.526886	0.671937	0.0708918	0.172671	0.694051		A0A2U9QY67								exon-XM_029463552.1-2	rna-XM_029463552.1	XP_029319412.1	PKUD0A05315	C5L36_0A05315	527	538.95	495.16	804.27	444.54	598.222	627.629	NC_042506.1	40381645	uncharacterized protein	105	Chromosome 1	mRNA	+	1163383	1163631
C5L36_0A05350	IRC21	Cytochrome b5 heme-binding domain-containing protein	-0.69	0.2	0.02	0.71	0.62		-0.752756	2.62e-17	2.78e-18	16.5825	0.593469	Down	-0.721902	0.678325	0.0721049	0.168562	0.606297		A0A099NWK4		IRC21	YMR073C		PF00173;	IPR001199;IPR036400;IPR018506;	4909.A0A099NWK4;	exon-XM_029463556.1-1	rna-XM_029463556.1	XP_029319416.1	PKUD0A05350%3B similar to Saccharomyces cerevisiae| YMR073C |IRC21|%3B ancestral locus Anc_2.536	C5L36_0A05350 JL09_g3873	531	401.81	377.62	519.81	322.15	394.319	482.725	NC_042506.1	40381649	uncharacterized protein	168	Chromosome 1	mRNA	+	1170751	1171257
C5L36_0A05360	C5L36_0A05360	Uncharacterized protein	-1.03	0.2	0.02	0.71	0.49		-0.730324	2.75e-17	2.93e-18	16.5601	0.602769	Down	-0.728137	0.680201	0.072585	0.167363	0.603683		A0A2U9QY29								exon-XM_029463557.1-1	rna-XM_029463557.1	XP_029319417.1	PKUD0A05360	C5L36_0A05360	532	415.04	425.59	347.94	771.37	489.087	569.631	NC_042506.1	40381650	uncharacterized protein	885	Chromosome 1	mRNA	-	1171318	1173975
C5L36_0A05380	C5L36_0A05380	Programmed cell death protein 5	1.06	0.2	0.02	0.71	2.09		-1.11446	3.11e-17	3.32e-18	16.5072	0.461863	Down	-0.741782	0.680201	0.0727098	0.167363	0.598		A0A099NW08			YMR074C		PF01984;	IPR002836;IPR036883;	4909.A0A099NW08;	exon-XM_029463559.1-1	rna-XM_029463559.1	XP_029319419.1	PKUD0A05380%3B similar to Saccharomyces cerevisiae| YMR074C%3B ancestral locus Anc_2.537	BOH78_0999 C5L36_0A05380 JL09_g3870	534	1748.79	2051.46	2126.09	1445.29	1677.84	1804.45	NC_042506.1	40381652	uncharacterized protein	141	Chromosome 1	mRNA	-	1176623	1177048
C5L36_0A05410	BER1	SRR1 domain-containing protein	-1.18	0.2	0.02	0.71	0.44		-0.817869	3.3e-17	3.55e-18	16.4813	0.567279	Down	-0.658223	0.684845	0.0736144	0.164408	0.633658		A0A2U9QY75		BER1	YLR412W		PF07985;	IPR012942;		exon-XM_029463562.1-1	rna-XM_029463562.1	XP_029319422.1	PKUD0A05410%3B similar to Saccharomyces cerevisiae| YLR412W |BER1|%3B ancestral locus Anc_4.279	C5L36_0A05410	537	219.55	179.14	207.95	226.35	170.329	142.81	NC_042506.1	40381655	uncharacterized protein	267	Chromosome 1	mRNA	+	1181338	1182141
C5L36_0A05430	MAK5	Uncharacterized protein	-0.73	0.2	0.02	0.71	0.6		-0.862398	3.49e-17	3.77e-18	16.4568	0.550038	Down	-0.771736	0.685094	0.0739134	0.16425	0.585712		A0A2U9QY79		MAK5	YBR142W		PF00270;PF00271;	IPR011545;IPR014001;IPR001650;IPR027417;IPR000629;IPR014014;		exon-XM_029463564.1-1	rna-XM_029463564.1	XP_029319424.1	PKUD0A05430%3B similar to Saccharomyces cerevisiae| YBR142W |MAK5|%3B ancestral locus Anc_3.122	C5L36_0A05430	539	1041.49	983.79	502.31	903.98	547.371	599.102	NC_042506.1	40381657	uncharacterized protein	837	Chromosome 1	mRNA	+	1183448	1185961
C5L36_0A05460	RTS1	Serine/threonine-protein phosphatase 2A 56 kDa regulatory subunit	0.96	0.2	0.02	0.7	1.95		-0.693859	4.45e-17	4.82e-18	16.352	0.618198	Down	-0.911103	0.69286	0.0751642	0.159355	0.531778		A0A2U9QY36		RTS1	YOR014W		PF01603;	IPR011989;IPR016024;IPR002554;		exon-XM_029463567.1-1	rna-XM_029463567.1	XP_029319427.1	PKUD0A05460%3B similar to Saccharomyces cerevisiae| YOR014W |RTS1|%3B ancestral locus Anc_7.106	C5L36_0A05460	542	808.15	726.56	618.76	645.95	891.153	1004.85	NC_042506.1	40381660	uncharacterized protein	660	Chromosome 1	mRNA	-	1189158	1191140
C5L36_0A05490	MRPL35	Uncharacterized protein	-0.82	0.2	0.02	0.7	0.57		-0.695806	5.15e-17	5.62e-18	16.2882	0.617364	Down	0.690567	0.699061	0.0762536	0.155485	1.61392		A0A1Z8JS59		MRPL35	YDR322W		PF01161;	IPR008914;IPR036610;IPR035810;		exon-XM_029463570.1-1	rna-XM_029463570.1	XP_029319430.1	PKUD0A05490%3B similar to Saccharomyces cerevisiae| YDR322W |MRPL35|%3B ancestral locus Anc_5.360	C5L36_0A05490 CAS74_001751	545	1609.39	1669.62	2038.02	1332.12	1786.05	1716.4	NC_042506.1	40381663	uncharacterized protein	346	Chromosome 1	mRNA	+	1194979	1196019
C5L36_0A05510	C5L36_0A05510	Uncharacterized protein	-0.64	0.2	0.02	0.69	0.64		-1.01635	5.56e-17	6.08e-18	16.2552	0.494367	Down	-0.609171	0.704471	0.077219	0.152137	0.655573		A0A2U9QY85					PF04426;PF04425;	IPR039634;IPR022794;IPR007519;		exon-XM_029463572.1-1	rna-XM_029463572.1	XP_029319432.1	PKUD0A05510%3B possible pseudogene	C5L36_0A05510	547	721.99	609.22	864	993.36	604.845	599.058	NC_042506.1	40381665	uncharacterized protein	408	Chromosome 1	mRNA	+	1201366	1202592
C5L36_0A05530	NMD2	Uncharacterized protein	-0.73	0.2	0.02	0.69	0.6		-0.903578	6.03e-17	6.62e-18	16.22	0.534559	Down	-0.716751	0.704471	0.0774147	0.152137	0.608466		A0A2U9QYF1		NMD2	YHR077C		PF02854;PF04050;	IPR016024;IPR016021;IPR003890;IPR039762;IPR007193;		exon-XM_029463575.1-1	rna-XM_029463575.1	XP_029319435.1	PKUD0A05530%3B similar to Saccharomyces cerevisiae| YHR077C |NMD2|%3B ancestral locus Anc_5.363	C5L36_0A05530	548	1349.52	1432.44	1089.83	2058.27	1440.49	1542.64	NC_042506.1	40381668	uncharacterized protein	1042	Chromosome 1	mRNA	+	1211775	1214903
C5L36_0A05540	TIM11	ATP synthase subunit e	-0.82	0.2	0.02	0.69	0.57		-0.838016	6.03e-17	6.62e-18	16.22	0.559412	Down	-0.669424	0.704471	0.0774638	0.152137	0.628758		A0A1V2LUH9		TIM11	YDR322C-A					exon-XM_029463576.1-2	rna-XM_029463576.1	XP_029319436.1	PKUD0A05540%3B similar to Saccharomyces cerevisiae| YDR322C-A |TIM11|%3B ancestral locus Anc_5.361		549	693.19	574.33	2072.99	1471.47	1605.21	1785.42	NC_042506.1	40381669	uncharacterized protein	89	Chromosome 1	mRNA	+	1216138	1216392
C5L36_0A05550	PTC7	Protein phosphatase (EC 3.1.3.16)	1.09	0.21	0.02	0.69	2.12		-1.13133	6.06e-17	6.67e-18	16.2177	0.456495	Down	1.191	0.704471	0.0777949	0.152137	2.28311		A0A1Z8JS77		PTC7	YHR076W		PF07228;	IPR036457;IPR001932;IPR039123;		exon-XM_029463577.1-1	rna-XM_029463577.1	XP_029319437.1	PKUD0A05550%3B similar to Saccharomyces cerevisiae| YHR076W |PTC7|%3B ancestral locus Anc_5.362	C5L36_0A05550 CAS74_001757	550	221.45	234.13	276.83	459.57	343.648	366.919	NC_042506.1	40381670	uncharacterized protein	414	Chromosome 1	mRNA	+	1216868	1218112
C5L36_0A05560	GTB1	Glucosidase 2 subunit beta	-0.74	0.21	0.02	0.68	0.6		-0.766882	6.47e-17	7.14e-18	16.1889	0.587686	Down	0.616255	0.704471	0.0779326	0.152137	1.53289		A0A2U9QY49		GTB1	YDR221W		PF12999;PF13015;	IPR026874;IPR039794;IPR009011;IPR044865;IPR036607;IPR028146;		exon-XM_029463578.1-1	rna-XM_029463578.1	XP_029319438.1	PKUD0A05560%3B similar to Saccharomyces cerevisiae| YDR221W |GTB1|%3B ancestral locus Anc_8.431	C5L36_0A05560	551	910.7	826.74	639.29	933.19	640.254	721.664	NC_042506.1	40381671	uncharacterized protein	502	Chromosome 1	mRNA	-	1218161	1219669
C5L36_0A05590	C5L36_0A05590	Cat eye syndrome critical region protein 5 (TIGR01456 family HAD hydrolase)	0.77	0.21	0.02	0.68	1.71		-0.750525	7.86e-17	8.72e-18	16.1044	0.594387	Down	-0.877675	0.704471	0.0782372	0.152137	0.544244		A0A099P164					PF13344;	IPR036412;IPR006357;IPR006353;IPR023214;		exon-XM_029463581.1-1	rna-XM_029463581.1	XP_029319441.1	PKUD0A05590	BOH78_1021 C5L36_0A05590 CAS74_001760 JL09_g3067	554	194.75	179	208.91	131.51	153.101	157.629	NC_042506.1	40381674	uncharacterized protein	512	Chromosome 1	mRNA	-	1223100	1224638
C5L36_0A05610	YMD8	Uncharacterized protein	1.83	0.21	0.02	0.68	3.55		-0.927283	8.88e-17	9.88e-18	16.0516	0.525848	Down	0.488186	0.705823	0.0785455	0.151304	1.40268		A0A2U9QY87		YMD8	YML038C		PF08449;	IPR013657;		exon-XM_029463583.1-1	rna-XM_029463583.1	XP_029319443.1	PKUD0A05610%3B similar to Saccharomyces cerevisiae| YML038C |YMD8|%3B ancestral locus Anc_5.585	C5L36_0A05610	556	414.87	374.28	472.06	547.27	472.853	393.964	NC_042506.1	40381676	uncharacterized protein	431	Chromosome 1	mRNA	-	1228488	1229783
C5L36_0A05620	PHO11	3-phytase A	1.08	0.21	0.02	0.67	2.11		-1.09512	9.56e-17	1.07e-17	16.0195	0.468098	Down	0.544811	0.705823	0.0787787	0.151304	1.45883		A0A099P0J1		PHO11	YAR071W		PF00328;	IPR033379;IPR000560;IPR029033;	4909.A0A099P0J1;	exon-XM_029463584.1-1	rna-XM_029463584.1	XP_029319444.1	PKUD0A05620%3B similar to Saccharomyces cerevisiae| YAR071W |PHO11|	BOH78_5144 C5L36_0A05620 JL09_g3065	557	3321.09	3285.38	2897.97	4965.6	1312.04	1324.53	NC_042506.1	40381677	uncharacterized protein	542	Chromosome 1	mRNA	+	1230506	1232134
C5L36_0A05630	PKUD0A05630%3B	Uncharacterized protein	-0.71	0.21	0.02	0.67	0.61		-0.846837	1.26e-16	1.4e-17	15.9003	0.556002	Down	-0.734597	0.705823	0.0788143	0.151304	0.600986		A0A2U9QYG0		PKUD0A05630%3B		Acid_phosphat_A	PF00328;	IPR033379;IPR000560;IPR029033;		exon-XM_029463585.1-1	rna-XM_029463585.1	XP_029319445.1	PKUD0A05630%3B Pfam Domains: Acid_phosphat_A|4.4e-57|	C5L36_0A05630	558	488.04	479.03	552	662.05	385.642	401.017	NC_042506.1	40381678	uncharacterized protein	542	Chromosome 1	mRNA	+	1233715	1235343
C5L36_0A05660	NRG2 | NRG1	Uncharacterized protein	0.88	0.21	0.02	0.67	1.84		-0.714529	1.62e-16	1.82e-17	15.7913	0.609404	Down	2.7143	0.706636	0.0793881	0.150804	6.56276		A0A099NYB8		NRG2 | NRG1	YBR066C | YDR043C		PF00096;	IPR036236;IPR013087;	4909.A0A099NYB8;	exon-XM_029463588.1-1	rna-XM_029463588.1	XP_029319448.1	PKUD0A05660%3B similar to Saccharomyces cerevisiae| YBR066C |NRG2| and YDR043C |NRG1|%3B ancestral locus Anc_3.281	C5L36_0A05660 JL09_g3061	561	625.37	668.47	870.92	694.09	864.354	859.181	NC_042506.1	40381681	uncharacterized protein	270	Chromosome 1	mRNA	-	1239467	1240279
C5L36_0A05670	SDS24 | SDS23	Uncharacterized protein	0.86	0.21	0.02	0.67	1.82		-1.15654	1.8e-16	2.03e-17	15.7439	0.448586	Down	0.632185	0.706636	0.0794668	0.150804	1.54991		A0A2U9QY65		SDS24 | SDS23	YBR214W | YGL056C		PF00571;	IPR000644;IPR016711;		exon-XM_029463589.1-1	rna-XM_029463589.1	XP_029319449.1	PKUD0A05670%3B similar to Saccharomyces cerevisiae| YBR214W |SDS24| and YGL056C |SDS23|%3B ancestral locus Anc_6.107	C5L36_0A05670	562	115	120.01	138.45	149.77	225.118	163.212	NC_042506.1	40381682	uncharacterized protein	511	Chromosome 1	mRNA	+	1242192	1243727
C5L36_0A05680	PYC2 | PYC1	Uncharacterized protein	-0.73	0.21	0.02	0.67	0.6		-0.924167	1.99e-16	2.24e-17	15.7022	0.526985	Down	-0.760225	0.708243	0.0797882	0.149818	0.590404		A0A2U9QY71		PYC2 | PYC1	YBR218C | YGL062W		PF02785;PF00289;PF02786;PF02626;PF02682;	IPR011761;IPR005481;IPR011764;IPR005482;IPR005479;IPR003778;IPR003833;IPR029000;IPR016185;IPR011054;IPR011053;		exon-XM_029463590.1-1	rna-XM_029463590.1	XP_029319450.1	PKUD0A05680%3B similar to Saccharomyces cerevisiae| YBR218C |PYC2| and YGL062W |PYC1|%3B ancestral locus Anc_6.115	C5L36_0A05680	563	94.97	83.68	133.77	108.93	183.913	198.517	NC_042506.1	40381683	uncharacterized protein	1250	Chromosome 1	mRNA	+	1245123	1248875
C5L36_0A05690	CIN8	Kinesin-like protein	-0.71	0.21	0.02	0.67	0.61		-1.19044	2.03e-16	2.3e-17	15.6916	0.438169	Down	-0.622579	0.71026	0.0802254	0.148583	0.649509		A0A2U9QY96		CIN8	YEL061C		PF00225;	IPR019821;IPR001752;IPR036961;IPR027417;		exon-XM_029463592.1-1	rna-XM_029463592.1	XP_029319452.1	PKUD0A05690%3B similar to Saccharomyces cerevisiae| YEL061C |CIN8|%3B ancestral locus Anc_6.16	C5L36_0A05690	564	270.46	217.99	121.78	412.04	253.648	219.081	NC_042506.1	40381685	uncharacterized protein	859	Chromosome 1	mRNA	-	1250405	1252984
C5L36_0A05710	C5L36_0A05710	Uncharacterized protein	1.4	0.22	0.02	0.67	2.63		-1.14692	2.62e-16	2.96e-17	15.5825	0.451588	Down	-0.606566	0.71026	0.0806204	0.148583	0.656758		A0A1V2LFK7								exon-XM_029463594.1-1	rna-XM_029463594.1	XP_029319454.1	PKUD0A05710	BOH78_4935 C5L36_0A05710 CAS74_001773	566	161.04	206.41	242.11	161.32	224.969	221.092	NC_042506.1	40381687	uncharacterized protein	152	Chromosome 1	mRNA	-	1255265	1255723
C5L36_0A05720	C5L36_0A05720	Uncharacterized protein	-0.77	0.22	0.02	0.67	0.59		-0.682741	2.82e-16	3.2e-17	15.55	0.62298	Down	0.788015	0.71026	0.0806577	0.148583	1.7267		A0A1V2LFU0								exon-XM_029463595.1-1	rna-XM_029463595.1	XP_029319455.1	PKUD0A05720	BOH78_4934 C5L36_0A05720 CAS74_001774	567	135.63	114.06	131.3	122.66	95.6533	90.6216	NC_042506.1	40381688	uncharacterized protein	171	Chromosome 1	mRNA	+	1256125	1256640
C5L36_0A05730	PIL1	Uncharacterized protein	0.8	0.22	0.02	0.67	1.74		-1.19454	3.1e-16	3.52e-17	15.5085	0.436926	Down	0.495956	0.71026	0.0808361	0.148583	1.41025		A0A2U9QYC9		PIL1	YGR086C		PF13805;	IPR027267;IPR028245;		exon-XM_029463596.1-1	rna-XM_029463596.1	XP_029319456.1	PKUD0A05730%3B similar to Saccharomyces cerevisiae| YGR086C |PIL1|%3B ancestral locus Anc_3.420	C5L36_0A05730	568	17310.9	17764.4	17278.1	13151.9	16400.6	17348.2	NC_042506.1	40381689	uncharacterized protein	418	Chromosome 1	mRNA	-	1256919	1258175
C5L36_0A05740	DIN7 | EXO1	Exonuclease 1 (EC 3.1.-.-)	0.9	0.22	0.02	0.67	1.87		-0.852713	3.13e-16	3.56e-17	15.5049	0.553743	Down	-0.609989	0.71026	0.080999	0.148583	0.655202		A0A2U9QY68		DIN7 | EXO1	YDR263C | YOR033C		PF00867;PF00752;	IPR036279;IPR032641;IPR008918;IPR029060;IPR044752;IPR006086;IPR006084;IPR006085;		exon-XM_029463597.1-1	rna-XM_029463597.1	XP_029319457.1	PKUD0A05740%3B similar to Saccharomyces cerevisiae| YDR263C |DIN7| and YOR033C |EXO1|%3B ancestral locus Anc_5.625	C5L36_0A05740	569	358.41	413	410.57	552.95	525.524	529.086	NC_042506.1	40381690	uncharacterized protein	745	Chromosome 1	mRNA	-	1258294	1260531
C5L36_0A05750	SFB3	Uncharacterized protein	1.03	0.22	0.02	0.67	2.04		-0.772736	3.18e-16	3.62e-17	15.4982	0.585307	Down	0.646035	0.71026	0.0810136	0.148583	1.56486		A0A2U9QY66		SFB3	YHR098C		PF08033;PF04815;PF04811;PF04810;	IPR029006;IPR036180;IPR006900;IPR036175;IPR006896;IPR012990;IPR036465;IPR006895;IPR036174;		exon-XM_029463598.1-1	rna-XM_029463598.1	XP_029319458.1	PKUD0A05750%3B similar to Saccharomyces cerevisiae| YHR098C |SFB3|%3B ancestral locus Anc_5.400	C5L36_0A05750	570	862.59	781.36	582.33	1055.65	999.311	999.301	NC_042506.1	40381691	uncharacterized protein	966	Chromosome 1	mRNA	+	1260846	1263746
C5L36_0A05770	HMS1	BHLH domain-containing protein	0.75	0.22	0.02	0.66	1.68		-1.34708	3.52e-16	4.02e-17	15.4534	0.393086	Down	-1.11507	0.71026	0.0811444	0.148583	0.46167		A0A2U9QY77		HMS1	YOR032C		PF00010;	IPR011598;IPR036638;		exon-XM_029463599.1-1	rna-XM_029463599.1	XP_029319459.1	PKUD0A05770%3B similar to Saccharomyces cerevisiae| YOR032C |HMS1|%3B ancestral locus Anc_5.624	C5L36_0A05770	571	587.11	518.96	398.18	656.85	574.308	510.85	NC_042506.1	40381692	uncharacterized protein	947	Chromosome 1	mRNA	+	1268005	1270848
C5L36_0A05790	C5L36_0A05790	NADP-dependent L-serine/L-allo-threonine dehydrogenase YdfG	-0.91	0.22	0.03	0.66	0.53		-0.764094	4.27e-16	4.9e-17	15.3695	0.588823	Down	-0.641335	0.712355	0.0816668	0.147303	0.64112		A0A099P0V7			YMR226C		PF00106;	IPR036291;IPR020904;IPR002347;	4909.A0A099P0V7;	exon-XM_029463601.1-1	rna-XM_029463601.1	XP_029319461.1	PKUD0A05790%3B similar to Saccharomyces cerevisiae| YMR226C%3B ancestral locus Anc_8.752	BOH78_4569 BOH78_5083 C5L36_0A05790 CAS74_001782 JL09_g3046	573	1201.72	1321.67	1506.41	919.71	1185.88	1277.42	NC_042506.1	40381694	uncharacterized protein	270	Chromosome 1	mRNA	+	1276737	1277549
C5L36_0A05800	C5L36_0A05800	Carboxypeptidase (EC 3.4.16.-)	-0.65	0.22	0.03	0.66	0.64		-1.06057	4.43e-16	5.08e-17	15.3539	0.479444	Down	0.877547	0.713341	0.0819215	0.146703	1.83725		A0A2U9QYB7			YBR139W		PF00450;	IPR029058;IPR001563;IPR033124;IPR018202;		exon-XM_029463602.1-1	rna-XM_029463602.1	XP_029319462.1	PKUD0A05800%3B similar to Saccharomyces cerevisiae| YBR139W%3B ancestral locus Anc_3.127	C5L36_0A05800	574	1702.68	1789.3	1947.83	1578.09	1683.6	1693.29	NC_042506.1	40381695	uncharacterized protein	549	Chromosome 1	mRNA	+	1277799	1279448
C5L36_0A05810	MDM20	Uncharacterized protein	-0.78	0.22	0.03	0.65	0.58		-1.01488	4.49e-16	5.16e-17	15.3479	0.494871	Down	0.506402	0.720001	0.0828294	0.142667	1.4205		A0A099P0I8		MDM20	YOL076W		PF09797;	IPR019183;	4909.A0A099P0I8;	exon-XM_029463603.1-1	rna-XM_029463603.1	XP_029319463.1	PKUD0A05810%3B similar to Saccharomyces cerevisiae| YOL076W |MDM20|%3B ancestral locus Anc_3.130	C5L36_0A05810 JL09_g3044	575	989.89	872.41	510.39	1032.36	923.673	800.405	NC_042506.1	40381696	uncharacterized protein	838	Chromosome 1	mRNA	+	1279738	1282254
C5L36_0A05820	WRS1	Tryptophanyl-tRNA synthetase (EC 6.1.1.2)	-0.72	0.22	0.03	0.65	0.61		-0.665851	5.25e-16	6.05e-17	15.2801	0.630317	Down	-0.71906	0.723447	0.0833696	0.140593	0.607493		A0A099P0I2		WRS1	YOL097C		PF00579;	IPR001412;IPR002305;IPR014729;IPR002306;	4909.A0A099P0I2;	exon-XM_029463604.1-1	rna-XM_029463604.1	XP_029319464.1	PKUD0A05820%3B similar to Saccharomyces cerevisiae| YOL097C |WRS1|%3B ancestral locus Anc_3.97	BOH78_4566 C5L36_0A05820 CAS74_001785 JL09_g3043	576	4274.58	4186.32	3673.06	3060.68	3248.49	3348.41	NC_042506.1	40381697	uncharacterized protein	426	Chromosome 1	mRNA	-	1282352	1283632
C5L36_0A05850	VPS5 | YKR078W	PX domain-containing protein	-0.67	0.23	0.03	0.64	0.63		-0.671471	7.63e-16	8.84e-17	15.1173	0.627866	Down	0.682182	0.724352	0.0839057	0.14005	1.60456		A0A2U9QY76		VPS5 | YKR078W	YOR069W | YKR078W		PF00787;PF09325;	IPR027267;IPR001683;IPR036871;IPR037868;IPR015404;		exon-XM_029463607.1-1	rna-XM_029463607.1	XP_029319467.1	PKUD0A05850%3B similar to Saccharomyces cerevisiae| YOR069W |VPS5| and YKR078W |YKR078W|%3B ancestral locus Anc_5.670	C5L36_0A05850	579	627.43	627.25	414.28	783.56	613.517	687.813	NC_042506.1	40381700	uncharacterized protein	749	Chromosome 1	mRNA	-	1289841	1292090
C5L36_0A05860	C5L36_0A05860	t-SNARE coiled-coil homology domain-containing protein	0.82	0.23	0.03	0.64	1.76		-1.27804	7.77e-16	9.02e-17	15.1096	0.412356	Down	0.658508	0.726621	0.0843129	0.138692	1.57845		A0A2U9QY78					PF10496;	IPR019529;IPR000727;		exon-XM_029463608.1-1	rna-XM_029463608.1	XP_029319468.1	PKUD0A05860	C5L36_0A05860	580	651.07	712.66	555.8	772.75	590.515	643.981	NC_042506.1	40381701	uncharacterized protein	353	Chromosome 1	mRNA	+	1292315	1293376
C5L36_0A05900	PKUD0A05900%3B	Peptide-methionine (S)-S-oxide reductase (EC 1.8.4.11)	-0.74	0.23	0.03	0.63	0.6		-0.652067	8.39e-16	9.78e-17	15.0764	0.636368	Down	0.591674	0.727657	0.0849129	0.138073	1.50699		A0A1Z8JSA7		PKUD0A05900%3B		PMSR	PF01625;	IPR002569;IPR036509;		exon-XM_029463612.1-1	rna-XM_029463612.1	XP_029319472.1	PKUD0A05900%3B Pfam Domains: PMSR|2.8e-78|	C5L36_0A05900 CAS74_001795	583	546.52	615.12	597.21	546.03	1524.07	1592.37	NC_042506.1	40381705	uncharacterized protein	200	Chromosome 1	mRNA	-	1297773	1298375
C5L36_0A05910	C5L36_0A05910	AMMECR1 domain-containing protein	1.34	0.23	0.03	0.63	2.53		-0.939617	8.51e-16	9.94e-17	15.0703	0.521371	Down	-0.794602	0.727657	0.0851518	0.138073	0.576502		A0A2U9QYC4			YOR289W		PF01871;	IPR023473;IPR036071;IPR002733;IPR027485;IPR027623;		exon-XM_029463613.1-1	rna-XM_029463613.1	XP_029319473.1	PKUD0A05910%3B similar to Saccharomyces cerevisiae| YOR289W%3B ancestral locus Anc_8.751	C5L36_0A05910	584	891.15	951.23	1347.38	738.85	1067.23	1175.33	NC_042506.1	40381706	uncharacterized protein	201	Chromosome 1	mRNA	+	1298730	1299335
C5L36_0A05930	RNH201	Ribonuclease (EC 3.1.26.4)	-0.81	0.23	0.03	0.63	0.57		-0.717151	9.36e-16	1.1e-16	15.0286	0.608298	Down	0.608934	0.727657	0.0854113	0.138073	1.52513		A0A2U9QYJ1		RNH201	YNL072W		PF01351;	IPR004649;IPR001352;IPR024567;IPR023160;IPR012337;IPR036397;		exon-XM_029463615.1-1	rna-XM_029463615.1	XP_029319475.1	PKUD0A05930%3B similar to Saccharomyces cerevisiae| YNL072W |RNH201|%3B ancestral locus Anc_2.224	C5L36_0A05930	586	567.12	550.84	661.62	433.57	531.198	552.452	NC_042506.1	40381708	uncharacterized protein	311	Chromosome 1	mRNA	-	1300987	1301922
C5L36_0A05950	FLX1	Uncharacterized protein	0.71	0.23	0.03	0.63	1.64		-0.790311	9.66e-16	1.14e-16	15.0148	0.578219	Down	0.534718	0.727657	0.0859399	0.138073	1.44866		A0A2U9QY89		FLX1	YIL134W		PF00153;	IPR002067;IPR018108;IPR023395;		exon-XM_029463617.1-1	rna-XM_029463617.1	XP_029319477.1	PKUD0A05950%3B similar to Saccharomyces cerevisiae| YIL134W |FLX1|%3B ancestral locus Anc_2.227	C5L36_0A05950	588	97.45	126.81	257.46	128.21	148.343	170.125	NC_042506.1	40381710	uncharacterized protein	274	Chromosome 1	mRNA	-	1303048	1303872
C5L36_0A05970	C5L36_0A05970	Uncharacterized protein	-1.3	0.23	0.03	0.63	0.41		-0.861294	1.07e-15	1.26e-16	14.9724	0.550459	Down	0.908063	0.727657	0.0860686	0.138073	1.87652		A0A2U9QYA1					PF10494;	IPR018865;		exon-XM_029463619.1-1	rna-XM_029463619.1	XP_029319479.1	PKUD0A05970	C5L36_0A05970	590	68.89	82.23	127.55	75.18	93.8093	99.4965	NC_042506.1	40381712	uncharacterized protein	294	Chromosome 1	mRNA	+	1304802	1305686
C5L36_0A06010	DPM1	Dolichol-phosphate mannosyltransferase subunit 1 (EC 2.4.1.83)	1.08	0.24	0.03	0.63	2.11		-0.638443	1.32e-15	1.57e-16	14.879	0.642406	Down	0.88617	0.727657	0.0864571	0.138073	1.84826		A0A2U9QYD2		DPM1	YPR183W		PF00535;	IPR039528;IPR001173;IPR029044;		exon-XM_029463623.1-1	rna-XM_029463623.1	XP_029319483.1	PKUD0A06010%3B similar to Saccharomyces cerevisiae| YPR183W |DPM1|%3B ancestral locus Anc_7.540	C5L36_0A06010	594	4740.16	4617.45	4677.75	2858.94	3846.72	3999.22	NC_042506.1	40381716	uncharacterized protein	264	Chromosome 1	mRNA	+	1313860	1314654
C5L36_0A06020	VPS71	Zinc finger HIT domain-containing protein 1	0.96	0.24	0.03	0.62	1.95		-0.709306	1.33e-15	1.58e-16	14.8773	0.611614	Down	0.649405	0.729	0.0868619	0.137272	1.56852		A0A099P0X3		VPS71	YML041C			IPR007529;		exon-XM_029463624.1-1	rna-XM_029463624.1	XP_029319484.1	PKUD0A06020%3B similar to Saccharomyces cerevisiae| YML041C |VPS71|%3B ancestral locus Anc_5.511	BOH78_4552 C5L36_0A06020 CAS74_001804 JL09_g3029	595	222.35	256.58	264.02	289.2	215.3	260.549	NC_042506.1	40381717	uncharacterized protein	234	Chromosome 1	mRNA	-	1314742	1315446
C5L36_0A06030	RGR1	Mediator of RNA polymerase II transcription subunit 14 (Mediator complex subunit 14)	0.78	0.24	0.03	0.62	1.72		-0.6319	1.44e-15	1.72e-16	14.8419	0.645326	Down	0.586951	0.729	0.0869064	0.137272	1.50207		A0A2U9QYK2		RGR1	YLR071C		PF08638;	IPR013947;		exon-XM_029463625.1-1	rna-XM_029463625.1	XP_029319485.1	PKUD0A06030%3B similar to Saccharomyces cerevisiae| YLR071C |RGR1|%3B ancestral locus Anc_8.15	C5L36_0A06030	596	512.61	422.07	279.44	605.42	476.671	447.1	NC_042506.1	40381718	uncharacterized protein	1108	Chromosome 1	mRNA	-	1315687	1319013
C5L36_0A06060	C5L36_0A06060	Uncharacterized protein	0.9	0.24	0.03	0.62	1.87		-0.963271	1.7e-15	2.03e-16	14.7707	0.512893	Down	-0.491392	0.734715	0.0880256	0.133881	0.711338		A0A099P175								exon-XM_029463628.1-1	rna-XM_029463628.1	XP_029319488.1	PKUD0A06060	C5L36_0A06060 JL09_g3025	599	37.49	35.16	26.36	34.98	17.1349	18.8273	NC_042506.1	40381721	uncharacterized protein	470	Chromosome 1	mRNA	-	1324480	1325892
C5L36_0A06070	SAM2 | SAM1	S-adenosylmethionine synthase (EC 2.5.1.6)	0.73	0.24	0.03	0.62	1.65		-0.771925	2.03e-15	2.44e-16	14.6926	0.585636	Down	0.540676	0.736457	0.0884574	0.132853	1.45465		A0A099NYY4		SAM2 | SAM1	YDR502C | YLR180W		PF02773;PF02772;PF00438;	IPR022631;IPR022630;IPR022629;IPR022628;IPR002133;IPR022636;	4909.A0A099NYY4;	exon-XM_029463629.1-1	rna-XM_029463629.1	XP_029319489.1	PKUD0A06070%3B similar to Saccharomyces cerevisiae| YDR502C |SAM2| and YLR180W |SAM1|%3B ancestral locus Anc_1.58	C5L36_0A06070 CAS74_001809 JL09_g3024	600	4242.8	3864.92	2859.47	4338.31	3830.48	3801.14	NC_042506.1	40381722	uncharacterized protein	383	Chromosome 1	mRNA	-	1326406	1327557
C5L36_0A06080	PLM2 | TOS4	FHA domain-containing protein	0.72	0.24	0.03	0.62	1.65		-0.96355	2.06e-15	2.47e-16	14.6866	0.512794	Down	-0.767923	0.736457	0.0886639	0.132853	0.587262		A0A2U9QYA6		PLM2 | TOS4	YDR501W | YLR183C			IPR000253;IPR008984;		exon-XM_029463630.1-1	rna-XM_029463630.1	XP_029319490.1	PKUD0A06080%3B similar to Saccharomyces cerevisiae| YDR501W |PLM2| and YLR183C |TOS4|%3B ancestral locus Anc_1.61	C5L36_0A06080	601	1559.53	1513.29	1385.61	1207.53	1518.05	1463.92	NC_042506.1	40381723	uncharacterized protein	626	Chromosome 1	mRNA	-	1328296	1330176
C5L36_0A06090	RPL37B | RPL37A	Ribosomal protein L37	-0.6	0.24	0.03	0.62	0.66		-0.751563	2.17e-15	2.61e-16	14.6641	0.59396	Down	0.683114	0.736457	0.0886733	0.132853	1.6056		A0A2U9QYD9		RPL37B | RPL37A	YDR500C | YLR185W		PF01907;	IPR011331;IPR001569;IPR018267;IPR011332;		exon-XM_029463631.1-2	rna-XM_029463631.1	XP_029319491.1	PKUD0A06090%3B similar to Saccharomyces cerevisiae| YDR500C |RPL37B| and YLR185W |RPL37A|%3B ancestral locus Anc_1.62	C5L36_0A06090	602	33213.4	31873.8	40634.2	24041.5	24014.6	24092.6	NC_042506.1	40381724	uncharacterized protein	82	Chromosome 1	mRNA	+	1331169	1331410
C5L36_0A06140	KRR1	KRR1 small subunit processome component (KRR-R motif-containing protein 1)	-0.78	0.24	0.03	0.62	0.58		-0.6374	2.94e-15	3.56e-16	14.5322	0.642871	Down	-0.657944	0.740079	0.0900159	0.130722	0.633781		A0A099NZK6		KRR1	YCL059C		PF17903;	IPR041174;IPR004087;IPR036612;IPR024166;	4909.A0A099NZK6;	exon-XM_029463636.1-1	rna-XM_029463636.1	XP_029319496.1	PKUD0A06140%3B similar to Saccharomyces cerevisiae| YCL059C |KRR1|%3B ancestral locus Anc_1.6	BOH78_4846 C5L36_0A06140 CAS74_001816 JL09_g3601	607	2724.87	2581.28	1342.44	1754.51	1160.87	1077.67	NC_042506.1	40381729	uncharacterized protein	346	Chromosome 1	mRNA	-	1341907	1342947
C5L36_0A06145	C5L36_0A06145	Uncharacterized protein	0.74	0.24	0.03	0.62	1.68		-1.09388	3.08e-15	3.75e-16	14.5111	0.468499	Down	0.666722	0.740079	0.090189	0.130722	1.58746		A0A2U9QYA8								exon-XM_029463637.1-1	rna-XM_029463637.1	XP_029319497.1	PKUD0A06145	C5L36_0A06145	608	191.6	172.76	89.45	118.96	79.3277	55.0677	NC_042506.1	40381730	uncharacterized protein	143	Chromosome 1	mRNA	+	1343151	1343582
C5L36_0A06150	VAC17	Uncharacterized protein	-0.76	0.24	0.03	0.62	0.59		-0.67026	3.34e-15	4.07e-16	14.4765	0.628393	Down	0.76744	0.740079	0.0904116	0.130722	1.70225		A0A2U9QYB1		VAC17	YCL063W					exon-XM_029463638.1-1	rna-XM_029463638.1	XP_029319498.1	PKUD0A06150%3B similar to Saccharomyces cerevisiae| YCL063W |VAC17|%3B ancestral locus Anc_1.4	C5L36_0A06150	609	546.37	562.76	237.13	338.83	335.897	319.926	NC_042506.1	40381731	uncharacterized protein	673	Chromosome 1	mRNA	+	1343846	1345867
C5L36_0A06160	MRC1	MRC1 domain-containing protein	-0.68	0.24	0.03	0.62	0.62		-0.888403	3.37e-15	4.11e-16	14.4723	0.540212	Down	-0.680408	0.740079	0.0905897	0.130722	0.623989		A0A2U9QYB6		MRC1	YCL061C		PF09444;	IPR018564;		exon-XM_029463639.1-1	rna-XM_029463639.1	XP_029319499.1	PKUD0A06160%3B similar to Saccharomyces cerevisiae| YCL061C |MRC1|%3B ancestral locus Anc_1.5	C5L36_0A06160	610	438.52	475.57	361.57	658.17	430.674	487.565	NC_042506.1	40381732	uncharacterized protein	1229	Chromosome 1	mRNA	-	1345951	1349640
C5L36_0A06210	GSP1 | GSP2	GTP-binding nuclear protein	-1.16	0.24	0.03	0.61	0.45		-0.942178	3.73e-15	4.59e-16	14.4282	0.520447	Down	-1.13205	0.740079	0.0911535	0.130722	0.456267		A0A1V2LFX1		GSP1 | GSP2	YLR293C | YOR185C		PF00071;	IPR027417;IPR002041;IPR005225;IPR001806;		exon-XM_029463644.1-1	rna-XM_029463644.1	XP_029319504.1	PKUD0A06210%3B similar to Saccharomyces cerevisiae| YLR293C |GSP1| and YOR185C |GSP2|%3B ancestral locus Anc_6.90	BOH78_4856 C5L36_0A06210 CAS74_001824	615	24406	24698.1	20957	16890.2	18998.3	18876	NC_042506.1	40381737	uncharacterized protein	215	Chromosome 1	mRNA	-	1360200	1360847
C5L36_0A06220	YHC1	Matrin-type domain-containing protein	0.87	0.25	0.03	0.6	1.83		-0.88708	4.26e-15	5.25e-16	14.3707	0.540707	Down	-0.730261	0.740079	0.0912873	0.130722	0.602795		A0A2U9QYN0		YHC1	YLR298C		PF06220;	IPR000690;IPR003604;IPR013085;IPR017340;IPR036236;		exon-XM_029463645.1-1	rna-XM_029463645.1	XP_029319505.1	PKUD0A06220%3B similar to Saccharomyces cerevisiae| YLR298C |YHC1|%3B ancestral locus Anc_6.94	C5L36_0A06220	616	157.4	171.17	228.34	125.95	187.603	239.317	NC_042506.1	40381738	uncharacterized protein	237	Chromosome 1	mRNA	-	1361516	1362229
C5L36_0A06230	SEC72	Translocation protein SEC72	-0.8	0.25	0.03	0.6	0.57		-0.940983	4.78e-15	5.89e-16	14.321	0.520878	Down	-0.755382	0.740079	0.091349	0.130722	0.59239		A0A1V2LG52		SEC72	YLR292C			IPR011990;		exon-XM_029463646.1-1	rna-XM_029463646.1	XP_029319506.1	PKUD0A06230%3B similar to Saccharomyces cerevisiae| YLR292C |SEC72|%3B ancestral locus Anc_6.89	BOH78_4858 C5L36_0A06230	617	2503.63	2470.11	2915.93	1721.44	2186.08	2285.13	NC_042506.1	40381739	uncharacterized protein	201	Chromosome 1	mRNA	+	1362424	1363029
C5L36_0A06290	IMO32	Abhydrolase domain-containing protein IMO32	1.19	0.25	0.03	0.6	2.27		-0.670822	6.87e-15	8.55e-16	14.1629	0.628149	Down	0.659013	0.740079	0.0922481	0.130722	1.579		A0A099NZI2		IMO32	YGR031W		PF00561;	IPR029058;IPR000073;	4909.A0A099NZI2;	exon-XM_029463652.1-1	rna-XM_029463652.1	XP_029319512.1	PKUD0A06290%3B similar to Saccharomyces cerevisiae| YGR031W |IMO32|%3B ancestral locus Anc_4.172	BOH78_4863 C5L36_0A06290 CAS74_001832 JL09_g3585	622	979.41	930.57	1061.79	844.6	854.701	795.867	NC_042506.1	40381745	uncharacterized protein	326	Chromosome 1	mRNA	+	1375354	1376334
C5L36_0A06300	LPD1 | IRC15	Dihydrolipoyl dehydrogenase (EC 1.8.1.4)	0.73	0.25	0.03	0.6	1.66		-0.867109	8.64e-15	1.08e-15	14.0635	0.548244	Down	-0.69884	0.740079	0.0923462	0.130722	0.616067		A0A099NZA9		LPD1 | IRC15	YFL018C | YPL017C		PF07992;PF02852;	IPR036188;IPR023753;IPR016156;IPR006258;IPR001100;IPR004099;IPR012999;	4909.A0A099NZA9;	exon-XM_029463653.1-1	rna-XM_029463653.1	XP_029319513.1	PKUD0A06300%3B similar to Saccharomyces cerevisiae| YFL018C |LPD1| and YPL017C |IRC15|%3B ancestral locus Anc_8.56	BOH78_4864 C5L36_0A06300 JL09_g3584	623	3174.13	3466.05	4685.83	3208.42	5563.99	5735.89	NC_042506.1	40381746	uncharacterized protein	488	Chromosome 1	mRNA	+	1376763	1378229
C5L36_0A06310	FMP48	Protein kinase gsk3	-0.64	0.25	0.03	0.6	0.64		-0.84324	8.72e-15	1.09e-15	14.0596	0.55739	Down	-0.543606	0.740079	0.0924716	0.130722	0.686054		A0A099NWR3		FMP48	YGR052W		PF00069;	IPR011009;IPR000719;IPR017441;IPR008271;IPR039192;	4909.A0A099NWR3;	exon-XM_029463654.1-1	rna-XM_029463654.1	XP_029319514.1	PKUD0A06310%3B similar to Saccharomyces cerevisiae| YGR052W |FMP48|%3B ancestral locus Anc_4.192	BOH78_4866 BOH78_4913 BOH78_5182 BOH78_5326 C5L36_0A06310 JL09_g3583	624	203.55	181.68	224.22	235.9	313.084	344.572	NC_042506.1	40381747	uncharacterized protein	386	Chromosome 1	mRNA	+	1379013	1380173
C5L36_0A06320	PKUD0A06320%3B	FYVE-type domain-containing protein	0.89	0.25	0.03	0.6	1.85		-0.72582	9.19e-15	1.15e-15	14.0367	0.604653	Down	0.707255	0.740079	0.0927657	0.130722	1.6327		A0A2U9QYP5		PKUD0A06320%3B		FYVE	PF01363;PF11464;	IPR021565;IPR036531;IPR000306;IPR017455;IPR011011;IPR013083;		exon-XM_029463655.1-1	rna-XM_029463655.1	XP_029319515.1	PKUD0A06320%3B Pfam Domains: FYVE|3.1e-21|	C5L36_0A06320	625	667.65	668.34	834.23	650.51	646.046	650.983	NC_042506.1	40381748	uncharacterized protein	329	Chromosome 1	mRNA	+	1380471	1381460
C5L36_0A06330	PKUD0A06330%3B	CP-type G domain-containing protein	-0.59	0.25	0.03	0.6	0.66		-0.798767	1.11e-14	1.39e-15	13.9538	0.57484	Down	-0.835932	0.740079	0.0929425	0.130722	0.560221		A0A099NZ04		PKUD0A06330%3B		MMR_HSR1	PF01926;	IPR030378;IPR043358;IPR006073;IPR027417;	4909.A0A099NZ04;	exon-XM_029463656.1-1	rna-XM_029463656.1	XP_029319516.1	PKUD0A06330%3B Pfam Domains: MMR_HSR1|2.3e-27|	C5L36_0A06330 JL09_g3581	626	2186.7	2234.91	1495.53	2136.12	1363.83	1367.01	NC_042506.1	40381749	uncharacterized protein	718	Chromosome 1	mRNA	-	1381512	1383668
C5L36_0A06370	MRM2	FtsJ domain-containing protein	-0.84	0.25	0.03	0.6	0.56		-0.70506	1.35e-14	1.7e-15	13.8709	0.613417	Down	-0.624916	0.740079	0.0933613	0.130722	0.648457		A0A2U9QYD8		MRM2	YGL136C		PF01728;	IPR015507;IPR002877;IPR029063;		exon-XM_029463660.1-2	rna-XM_029463660.1	XP_029319520.1	PKUD0A06370%3B similar to Saccharomyces cerevisiae| YGL136C |MRM2|%3B ancestral locus Anc_6.238	C5L36_0A06370	630	442	523.29	506.31	410.62	432.6	459.815	NC_042506.1	40381753	uncharacterized protein	318	Chromosome 1	mRNA	+	1388901	1389192
C5L36_0A06410	BMS1	Bms1-type G domain-containing protein	1.24	0.26	0.03	0.59	2.36		-0.68239	1.77e-14	2.24e-15	13.7521	0.623132	Down	0.627522	0.740079	0.0940238	0.130722	1.54491		A0A2U9QYF2		BMS1	YPL217C		PF00004;PF08142;PF04950;	IPR012948;IPR003959;IPR039761;IPR037875;IPR007034;IPR030387;IPR027417;		exon-XM_029463664.1-1	rna-XM_029463664.1	XP_029319524.1	PKUD0A06410%3B similar to Saccharomyces cerevisiae| YPL217C |BMS1|%3B ancestral locus Anc_6.234	C5L36_0A06410	634	1309.98	1346.5	559.63	1292.99	995.393	949.889	NC_042506.1	40381757	uncharacterized protein	1207	Chromosome 1	mRNA	-	1395462	1399085
C5L36_0A06440	FIS1	Mitochondrial fission 1 protein	-0.84	0.26	0.03	0.59	0.56		-0.648871	2.26e-14	2.88e-15	13.6463	0.637779	Down	-1.08906	0.740079	0.0945637	0.130722	0.470068		A0A099NXG9		FIS1	YIL065C		PF14853;PF14852;	IPR016543;IPR033745;IPR028061;IPR028058;IPR011990;	4909.A0A099NXG9;	exon-XM_029463667.1-1	rna-XM_029463667.1	XP_029319527.1	PKUD0A06440%3B similar to Saccharomyces cerevisiae| YIL065C |FIS1|%3B ancestral locus Anc_7.255	BOH78_4925 C5L36_0A06440 CAS74_001847 JL09_g3569	637	205.89	200.96	319.7	273.85	244.066	242.106	NC_042506.1	40381760	uncharacterized protein	155	Chromosome 1	mRNA	+	1406775	1407242
C5L36_0A06460	GMH1	Protein GMH1	0.91	0.26	0.03	0.59	1.88		-0.760778	2.4e-14	3.07e-15	13.6198	0.590178	Down	-0.96585	0.740079	0.0947473	0.130722	0.511977		A0A1V2LFS6		GMH1	YKR030W		PF05216;	IPR007881;		exon-XM_029463669.1-1	rna-XM_029463669.1	XP_029319529.1	PKUD0A06460%3B similar to Saccharomyces cerevisiae| YKR030W |GMH1|%3B ancestral locus Anc_1.252	BOH78_4296 BOH78_4927 C5L36_0A06460	639	569.89	619.46	875.39	733.57	776.272	770.1	NC_042506.1	40381762	uncharacterized protein	312	Chromosome 1	mRNA	+	1412442	1413380
C5L36_0A06470	MEX67	Uncharacterized protein	-0.79	0.26	0.03	0.59	0.58		-0.70437	2.4e-14	3.07e-15	13.6198	0.61371	Down	-0.652463	0.740079	0.0947761	0.130722	0.636193		A0A2U9QYE9		MEX67	YPL169C		PF18444;PF03943;	IPR032675;IPR040736;IPR032710;IPR018222;IPR030217;IPR005637;IPR009060;		exon-XM_029463670.1-1	rna-XM_029463670.1	XP_029319530.1	PKUD0A06470%3B similar to Saccharomyces cerevisiae| YPL169C |MEX67|%3B ancestral locus Anc_8.699	C5L36_0A06470	640	1530.08	1562.32	1501	1322.62	1550.59	1403.79	NC_042506.1	40381763	uncharacterized protein	604	Chromosome 1	mRNA	-	1414021	1415835
C5L36_0A06490	C5L36_0A06490	PXA domain-containing protein	-0.68	0.26	0.03	0.59	0.62		-0.834136	2.5e-14	3.21e-15	13.6017	0.560919	Down	-0.563053	0.746107	0.0957794	0.127199	0.676868		A0A2U9QYI2			YDR179W-A		PF02194;	IPR003114;		exon-XM_029463672.1-1	rna-XM_029463672.1	XP_029319532.1	PKUD0A06490%3B similar to Saccharomyces cerevisiae| YDR179W-A%3B ancestral locus Anc_8.379	C5L36_0A06490	642	139.5	125.62	102.1	184.11	160.84	153.96	NC_042506.1	40381765	uncharacterized protein	461	Chromosome 1	mRNA	-	1418858	1420243
C5L36_0A06500	PLP1	Uncharacterized protein	-0.66	0.26	0.03	0.59	0.63		-0.661977	2.66e-14	3.42e-15	13.5749	0.632012	Down	-0.577039	0.746107	0.095924	0.127199	0.670338		A0A2U9QYI3		PLP1	YDR183W			IPR036249;		exon-XM_029463673.1-1	rna-XM_029463673.1	XP_029319533.1	PKUD0A06500%3B similar to Saccharomyces cerevisiae| YDR183W |PLP1|%3B ancestral locus Anc_8.385	C5L36_0A06500	643	439.56	465.23	472.04	438.46	381.845	438.961	NC_042506.1	40381766	uncharacterized protein	189	Chromosome 1	mRNA	+	1420451	1421020
C5L36_0A06510	COQ4	Ubiquinone biosynthesis protein COQ4	-0.74	0.26	0.03	0.59	0.6		-0.743661	2.68e-14	3.45e-15	13.5721	0.597222	Down	0.48557	0.746107	0.0961423	0.127199	1.40014		A0A2U9QYG2		COQ4	YDR204W					exon-XM_029463674.1-1	rna-XM_029463674.1	XP_029319534.1	PKUD0A06510%3B similar to Saccharomyces cerevisiae| YDR204W |COQ4|%3B ancestral locus Anc_8.411		644	1581.19	1783.69	2212.93	1583.15	1852.07	1991.93	NC_042506.1	40381767	uncharacterized protein	322	Chromosome 1	mRNA	+	1421382	1422350
C5L36_0A06520	PKUD0A06520%3B	Uncharacterized protein	-0.76	0.26	0.03	0.59	0.59		-1.23238	2.71e-14	3.49e-15	13.5673	0.425614	Down	0.585309	0.746107	0.0967182	0.127199	1.50036		A0A2U9QYS7		PKUD0A06520%3B		Vps55	PF04133;	IPR007262;		exon-XM_029463675.1-1	rna-XM_029463675.1	XP_029319535.1	PKUD0A06520%3B Pfam Domains: Vps55|1.1e-28|	C5L36_0A06520	645	574.37	718.25	738.22	546.49	538.82	564.163	NC_042506.1	40381768	uncharacterized protein	152	Chromosome 1	mRNA	+	1422582	1423040
C5L36_0A06540	BIR1	Uncharacterized protein	-0.68	0.26	0.03	0.58	0.62		-1.10455	3.36e-14	4.34e-15	13.4742	0.465048	Down	-0.47601	0.746107	0.0967443	0.127199	0.718963		A0A2U9QYI1		BIR1	YJR089W		PF00653;	IPR001370;		exon-XM_029463677.1-1	rna-XM_029463677.1	XP_029319537.1	PKUD0A06540%3B similar to Saccharomyces cerevisiae| YJR089W |BIR1|%3B ancestral locus Anc_7.460	C5L36_0A06540	647	261.25	257.85	233.43	315.95	303.446	303.326	NC_042506.1	40381770	uncharacterized protein	1204	Chromosome 1	mRNA	+	1424659	1428273
C5L36_0A06550	GRR1	F-box domain-containing protein	0.79	0.26	0.03	0.58	1.72		-0.710413	3.42e-14	4.43e-15	13.4664	0.611145	Down	-0.641521	0.746107	0.0967922	0.127199	0.641037		A0A2U9QYG5		GRR1	YJR090C		PF12937;PF13516;	IPR036047;IPR001810;IPR001611;IPR006553;IPR032675;		exon-XM_029463678.1-1	rna-XM_029463678.1	XP_029319538.1	PKUD0A06550%3B similar to Saccharomyces cerevisiae| YJR090C |GRR1|%3B ancestral locus Anc_7.461	C5L36_0A06550	648	1096.31	1055.96	728.57	977.8	1070.12	1006.44	NC_042506.1	40381771	uncharacterized protein	911	Chromosome 1	mRNA	+	1428564	1431299
C5L36_0A06610	VMA13	V-ATPase_H_C domain-containing protein	-0.96	0.26	0.03	0.58	0.51		-0.70283	3.82e-14	4.98e-15	13.418	0.614366	Down	0.507078	0.746123	0.0976897	0.12719	1.42117		A0A2U9QYG9		VMA13	YPR036W		PF11698;PF03224;	IPR011989;IPR016024;IPR004908;IPR011987;IPR038497;		exon-XM_029463684.1-1	rna-XM_029463684.1	XP_029319544.1	PKUD0A06610%3B similar to Saccharomyces cerevisiae| YPR036W |VMA13|%3B ancestral locus Anc_7.450	C5L36_0A06610	652	1297.3	1218.03	1023.41	1130.82	1448.22	1385.02	NC_042506.1	40381777	uncharacterized protein	454	Chromosome 1	mRNA	+	1440845	1442209
C5L36_0A06620	PUF2 | JSN1	PUM-HD domain-containing protein	-0.66	0.26	0.03	0.58	0.63		-1.12049	3.85e-14	5.02e-15	13.4148	0.459938	Down	-0.677946	0.746123	0.0977012	0.12719	0.625055		A0A2U9QYT7		PUF2 | JSN1	YPR042C | YJR091C			IPR011989;IPR016024;IPR033133;IPR001313;		exon-XM_029463685.1-1	rna-XM_029463685.1	XP_029319545.1	PKUD0A06620%3B similar to Saccharomyces cerevisiae| YPR042C |PUF2| and YJR091C |JSN1|%3B ancestral locus Anc_7.462	C5L36_0A06620	653	1221.86	1125.8	1046.3	1737.91	1374.48	1308.74	NC_042506.1	40381778	uncharacterized protein	1107	Chromosome 1	mRNA	-	1443153	1446476
C5L36_0A06660	PKUD0A06660%3B	Protein transport protein SFT2	-0.73	0.27	0.04	0.57	0.6		-1.01262	4.27e-14	5.6e-15	13.37	0.495644	Down	-0.614525	0.747674	0.0981944	0.126288	0.653145		A0A2U9QYH0		PKUD0A06660%3B		SFT2	PF04178;	IPR007305;IPR011691;		exon-XM_029463689.1-1	rna-XM_029463689.1	XP_029319549.1	PKUD0A06660%3B Pfam Domains: SFT2|8.6e-37|	C5L36_0A06660	657	404.3	442.53	570.1	416.57	447.936	441.318	NC_042506.1	40381782	uncharacterized protein	210	Chromosome 1	mRNA	+	1454673	1455305
C5L36_0A06830	AKR1 | AKR2	Palmitoyltransferase (EC 2.3.1.225)	-0.96	0.27	0.04	0.57	0.51		-0.890531	6.53e-14	8.69e-15	13.1848	0.539416	Down	0.501146	0.748709	0.0997242	0.125687	1.41534		A0A1Z8JSM8		AKR1 | AKR2	YDR264C | YOR034C		PF12796;PF01529;	IPR002110;IPR020683;IPR036770;IPR001594;		exon-XM_029463696.1-1	rna-XM_029463696.1	XP_029319556.1	PKUD0A06830%3B similar to Saccharomyces cerevisiae| YDR264C |AKR1| and YOR034C |AKR2|%3B ancestral locus Anc_5.626	C5L36_0A06830 CAS74_001884	664	522.09	468.74	369.55	499.33	482.404	494.482	NC_042506.1	40381789	uncharacterized protein	769	Chromosome 1	mRNA	-	1514746	1517055
C5L36_0A06840	PYK2	Pyruvate kinase (EC 2.7.1.40)	0.75	0.27	0.04	0.57	1.68		-0.604566	7.05e-14	9.39e-15	13.1515	0.657669	Down	-0.563238	0.748709	0.0997399	0.125687	0.676781		A0A1V2LFH0	PYK2	CDC19 | PYK2	YAL038W | YOR347C		PF00224;PF02887;	IPR001697;IPR015813;IPR040442;IPR011037;IPR018209;IPR015793;IPR015795;IPR036918;IPR015806;		exon-XM_029463697.1-1	rna-XM_029463697.1	XP_029319557.1	PKUD0A06840%3B similar to Saccharomyces cerevisiae| YAL038W |CDC19| and YOR347C |PYK2|%3B ancestral locus Anc_7.45	pyk BOH78_5016 C5L36_0A06840 CAS74_001885	665	373547	402539	406954	333932	411938	442119	NC_042506.1	40381790	uncharacterized protein	504	Chromosome 1	mRNA	-	1517540	1519054
C5L36_0A06860	MEK1	Protein kinase domain-containing protein	-0.7	0.27	0.04	0.56	0.62		-0.912449	8.46e-14	1.13e-14	13.0727	0.531282	Down	-0.656097	0.748761	0.0999736	0.125657	0.634593		A0A2U9QYH7		MEK1	YOR351C		PF00069;	IPR011009;IPR000719;IPR017441;IPR008271;		exon-XM_029463699.1-1	rna-XM_029463699.1	XP_029319559.1	PKUD0A06860%3B similar to Saccharomyces cerevisiae| YOR351C |MEK1|%3B ancestral locus Anc_7.41	C5L36_0A06860	667	863.69	805.21	673.61	1097.55	784.83	787.657	NC_042506.1	40381792	uncharacterized protein	593	Chromosome 1	mRNA	+	1523514	1525295
C5L36_0A06870	MFM1	Magnesium transporter	-0.8	0.27	0.04	0.56	0.57		-1.16385	8.57e-14	1.15e-14	13.0668	0.446319	Down	-0.509907	0.748941	0.100146	0.125553	0.702268		A0A2U9QYI0		MFM1	YPL060W			IPR039204;		exon-XM_029463700.1-1	rna-XM_029463700.1	XP_029319560.1	PKUD0A06870%3B similar to Saccharomyces cerevisiae| YPL060W |MFM1|%3B ancestral locus Anc_8.522	C5L36_0A06870	668	523.58	572.49	570.45	545.02	560.879	626.42	NC_042506.1	40381793	uncharacterized protein	437	Chromosome 1	mRNA	-	1525412	1526725
C5L36_0A06880	PKUD0A06880%3B	Protein kinase domain-containing protein	0.92	0.27	0.04	0.56	1.89		-0.83569	8.59e-14	1.15e-14	13.0662	0.560315	Down	0.49615	0.749033	0.100308	0.125499	1.41044		A0A2U9QYJ4		PKUD0A06880%3B		Pkinase	PF00069;	IPR011009;IPR000719;IPR017441;		exon-XM_029463701.1-1	rna-XM_029463701.1	XP_029319561.1	PKUD0A06880%3B Pfam Domains: Pkinase|2.5e-90||Pkinase_Tyr|2.5e-38|	C5L36_0A06880	669	91.29	81.3	63.37	189.74	127.344	126.107	NC_042506.1	40381794	uncharacterized protein	516	Chromosome 1	mRNA	+	1527201	1528751
C5L36_0A06920	FUN26	Uncharacterized protein	-0.67	0.28	0.04	0.55	0.63		-0.975189	1e-13	1.35e-14	12.9992	0.508673	Down	0.505408	0.751585	0.101456	0.124022	1.41952		A0A2U9QYQ0		FUN26	YAL022C		PF01733;	IPR002259;IPR036259;		exon-XM_029463706.1-1	rna-XM_029463706.1	XP_029319566.1	PKUD0A06920%3B similar to Saccharomyces cerevisiae| YAL022C |FUN26|%3B ancestral locus Anc_7.77	C5L36_0A06920	674	216.18	199.64	196.71	163.62	253.727	217.68	NC_042506.1	40381799	uncharacterized protein	377	Chromosome 1	mRNA	-	1539288	1540421
C5L36_0A06930	EMP24	GOLD domain-containing protein	-0.67	0.28	0.04	0.55	0.63		-1.22776	1.08e-13	1.45e-14	12.9686	0.426979	Down	0.458056	0.751585	0.101625	0.124022	1.37369		A0A2U9QYK7		EMP24	YGL200C		PF01105;	IPR015720;IPR009038;IPR036598;		exon-XM_029463707.1-1	rna-XM_029463707.1	XP_029319567.1	PKUD0A06930%3B similar to Saccharomyces cerevisiae| YGL200C |EMP24|%3B ancestral locus Anc_8.160	C5L36_0A06930	675	1370.85	1491.76	1921.38	1211.36	1650.13	1754.45	NC_042506.1	40381800	uncharacterized protein	272	Chromosome 1	mRNA	+	1541799	1542617
C5L36_0A06970	SUI2	Eukaryotic translation initiation factor 2 subunit alpha	0.73	0.28	0.04	0.55	1.66		-0.688171	1.17e-13	1.59e-14	12.9318	0.62064	Down	0.546293	0.752899	0.102595	0.123263	1.46033		A0A099NVC6		SUI2	YJR007W		PF07541;PF00575;	IPR012340;IPR022967;IPR003029;IPR044126;IPR024055;IPR024054;IPR011488;	4909.A0A099NVC6;	exon-XM_029463711.1-1	rna-XM_029463711.1	XP_029319571.1	PKUD0A06970%3B similar to Saccharomyces cerevisiae| YJR007W |SUI2|%3B ancestral locus Anc_5.157	BOH78_3003 C5L36_0A06970 CAS74_001899 JL09_g4270	679	7410.57	7356.8	6721.97	5842.81	6470.26	6515.93	NC_042506.1	40381804	uncharacterized protein	308	Chromosome 1	mRNA	-	1548241	1549167
C5L36_0A06990	C5L36_0A06990	Uncharacterized protein	0.78	0.28	0.04	0.55	1.72		-0.63277	1.22e-13	1.67e-14	12.9119	0.644937	Down	-0.678596	0.752899	0.102621	0.123263	0.624773		A0A1Z8JSJ2						IPR011989;IPR016024;		exon-XM_029463713.1-1	rna-XM_029463713.1	XP_029319573.1	PKUD0A06990	C5L36_0A06990 CAS74_001901	681	136.29	126.96	118.18	194.97	284.495	235.854	NC_042506.1	40381806	uncharacterized protein	605	Chromosome 1	mRNA	-	1550295	1552112
C5L36_0A07050	MTC4	Uncharacterized protein	-0.59	0.29	0.04	0.54	0.66		-0.863609	1.52e-13	2.09e-14	12.8173	0.549576	Down	0.529728	0.755571	0.104033	0.121725	1.44366		A0A2U9QYJ5		MTC4	YBR255W			IPR038769;		exon-XM_029463719.1-1	rna-XM_029463719.1	XP_029319579.1	PKUD0A07050%3B similar to Saccharomyces cerevisiae| YBR255W |MTC4|%3B ancestral locus Anc_7.177	C5L36_0A07050	687	291.12	321.86	416.07	382.92	457.574	519.556	NC_042506.1	40381812	uncharacterized protein	523	Chromosome 1	mRNA	+	1560186	1561757
C5L36_0A07060	DUT1	Deoxyuridine 5'-triphosphate nucleotidohydrolase (dUTPase) (EC 3.6.1.23) (dUTP pyrophosphatase)	1	0.29	0.04	0.54	2		-0.674233	1.66e-13	2.28e-14	12.7804	0.626665	Down	0.489497	0.755571	0.104213	0.121725	1.40395		A0A2U9QYJ9		DUT1	YBR252W		PF00692;	IPR029054;IPR036157;IPR008181;IPR033704;		exon-XM_029463720.1-1	rna-XM_029463720.1	XP_029319580.1	PKUD0A07060%3B similar to Saccharomyces cerevisiae| YBR252W |DUT1|%3B ancestral locus Anc_7.173	C5L36_0A07060	688	1554.09	1668.63	2910.91	1672.43	1783.13	1818.41	NC_042506.1	40381813	uncharacterized protein	222	Chromosome 1	mRNA	-	1561964	1562632
C5L36_0A07070	MOG1	Uncharacterized protein	1.02	0.29	0.04	0.54	2.03		-0.89879	1.66e-13	2.29e-14	12.7789	0.536337	Down	-0.608393	0.755571	0.104264	0.121725	0.655927		A0A2U9QYL2		MOG1	YJR074W		PF04603;	IPR007681;IPR016123;		exon-XM_029463721.1-1	rna-XM_029463721.1	XP_029319581.1	PKUD0A07070%3B similar to Saccharomyces cerevisiae| YJR074W |MOG1|%3B ancestral locus Anc_1.529	C5L36_0A07070	689	206.01	236.26	396.07	210.77	310.167	286.018	NC_042506.1	40381814	uncharacterized protein	184	Chromosome 1	mRNA	+	1562777	1563331
C5L36_0A07080	KEX1	Carboxypeptidase (EC 3.4.16.-)	-0.83	0.29	0.04	0.54	0.56		-0.85088	1.78e-13	2.45e-14	12.7503	0.554447	Down	-0.665324	0.755571	0.104479	0.121725	0.630547		A0A2U9QYM5		KEX1	YGL203C		PF00450;	IPR029058;IPR001563;IPR033124;IPR018202;		exon-XM_029463722.1-1	rna-XM_029463722.1	XP_029319582.1	PKUD0A07080%3B similar to Saccharomyces cerevisiae| YGL203C |KEX1|%3B ancestral locus Anc_3.512	C5L36_0A07080	690	596.66	562.29	583.03	551.97	610.675	580.258	NC_042506.1	40381815	uncharacterized protein	620	Chromosome 1	mRNA	+	1563738	1565600
C5L36_0A07090	PKUD0A07090%3B	TauD domain-containing protein	-1.02	0.29	0.04	0.54	0.49		-1.09252	1.85e-13	2.56e-14	12.7331	0.46894	Down	-0.687939	0.755571	0.104849	0.121725	0.62074		A0A2U9QYK8		PKUD0A07090%3B		TauD	PF02668;	IPR042098;IPR003819;		exon-XM_029463724.1-1	rna-XM_029463724.1	XP_029319584.1	PKUD0A07090%3B Pfam Domains: TauD|4.4e-100|	C5L36_0A07090	692	32.89	42.94	365.47	258.91	185.717	181.827	NC_042506.1	40381817	uncharacterized protein	445	Chromosome 1	mRNA	+	1567549	1568886
C5L36_0A07100	ASK10 | RGC1	Regulator of the glycerol channel 1	-0.81	0.29	0.04	0.54	0.57		-0.78295	1.86e-13	2.59e-14	12.7294	0.581177	Down	0.652544	0.755571	0.104886	0.121725	1.57194		A0A1V2LLG1		ASK10 | RGC1	YGR097W | YPR115W		PF00169;	IPR011993;IPR001849;		exon-XM_029463725.1-1	rna-XM_029463725.1	XP_029319585.1	PKUD0A07100%3B similar to Saccharomyces cerevisiae| YGR097W |ASK10| and YPR115W |RGC1|%3B ancestral locus Anc_3.438	BOH78_2993 C5L36_0A07100 CAS74_001912	693	1956.95	1964.04	1589.47	2216.19	3112.77	3083.68	NC_042506.1	40381818	uncharacterized protein	859	Chromosome 1	mRNA	-	1570151	1572730
C5L36_0A07150	C5L36_0A07150	GH18 domain-containing protein	-0.74	0.29	0.04	0.53	0.6		-1.01445	2.05e-13	2.87e-14	12.6874	0.495017	Down	-0.616106	0.755571	0.105771	0.121725	0.65243		A0A2U9QYL1					PF00704;	IPR001223;IPR017853;		exon-XM_029463730.1-1	rna-XM_029463730.1	XP_029319590.1	PKUD0A07150	C5L36_0A07150	698	611.62	631.4	542.86	304.71	400.968	436.797	NC_042506.1	40381823	uncharacterized protein	265	Chromosome 1	mRNA	+	1578808	1579605
C5L36_0A07170	MRPS8	Uncharacterized protein	-0.75	0.29	0.04	0.53	0.6		-1.14174	2.35e-13	3.3e-14	12.628	0.453213	Down	0.444557	0.755571	0.10587	0.121725	1.3609		A0A099NXC3		MRPS8	YMR158W		PF00410;	IPR000630;IPR035987;	4909.A0A099NXC3;	exon-XM_029463732.1-1	rna-XM_029463732.1	XP_029319592.1	PKUD0A07170%3B similar to Saccharomyces cerevisiae| YMR158W |MRPS8|%3B ancestral locus Anc_2.357	C5L36_0A07170 CAS74_001919 JL09_g4216	700	314.33	312.51	416.83	231.04	312.021	312.736	NC_042506.1	40381825	uncharacterized protein	157	Chromosome 1	mRNA	+	1580887	1581360
C5L36_0A07190	MEU1	S-methyl-5'-thioadenosine phosphorylase (EC 2.4.2.28) (5'-methylthioadenosine phosphorylase) (MTA phosphorylase) (MTAP) (MTAPase)	-0.6	0.29	0.04	0.53	0.66		-0.685842	2.4e-13	3.37e-14	12.6197	0.621643	Down	-0.583228	0.756629	0.106286	0.121117	0.667469		A0A2U9QYL8	MEU1	MEU1	YLR017W		PF01048;	IPR010044;IPR000845;IPR035994;IPR018099;		exon-XM_029463734.1-1	rna-XM_029463734.1	XP_029319594.1	PKUD0A07190%3B similar to Saccharomyces cerevisiae| YLR017W |MEU1|%3B ancestral locus Anc_5.204	MEU1 C5L36_0A07190	702	1388.46	1468.9	1732.84	1151.91	1545.8	1590.06	NC_042506.1	40381827	uncharacterized protein	323	Chromosome 1	mRNA	+	1582469	1583440
C5L36_0A07210	PCL1	Cyclin-U4-3	-0.68	0.29	0.04	0.53	0.62		-0.682095	2.55e-13	3.59e-14	12.5939	0.62326	Down	0.549382	0.757528	0.106793	0.120601	1.46346		A0A099NVI0		PCL1	YNL289W		PF00134;	IPR036915;IPR006671;IPR012104;	4909.A0A099NVI0;	exon-XM_029463736.1-1	rna-XM_029463736.1	XP_029319596.1	PKUD0A07210%3B similar to Saccharomyces cerevisiae| YNL289W |PCL1|%3B ancestral locus Anc_3.70	BOH78_2985 BOH78_5411 C5L36_0A07210 JL09_g4212	704	230.72	306.68	218.65	271.54	327.403	341.359	NC_042506.1	40381829	uncharacterized protein	307	Chromosome 1	mRNA	-	1586311	1587234
C5L36_0A07240	NUD1	Uncharacterized protein	-0.75	0.3	0.04	0.53	0.6		-2.0752	2.87e-13	4.06e-14	12.5421	0.237302	Down	0.631117	0.757528	0.107312	0.120601	1.54876		A0A2U9QYL4		NUD1	YOR373W		PF13855;	IPR001611;IPR003591;IPR032675;		exon-XM_029463739.1-1	rna-XM_029463739.1	XP_029319599.1	PKUD0A07240%3B similar to Saccharomyces cerevisiae| YOR373W |NUD1|%3B ancestral locus Anc_7.7	C5L36_0A07240	707	301.32	292	281.32	282.53	312.039	341.475	NC_042506.1	40381832	uncharacterized protein	964	Chromosome 1	mRNA	+	1590197	1593091
C5L36_0A07250	COX14	Uncharacterized protein	-0.71	0.3	0.04	0.53	0.61		-1.07415	3.05e-13	4.32e-14	12.5161	0.47495	Down	0.640092	0.757528	0.107428	0.120601	1.55843		A0A2U9QYM0		COX14	YML129C		PF14880;	IPR029208;		exon-XM_029463740.1-1	rna-XM_029463740.1	XP_029319600.1	PKUD0A07250%3B similar to Saccharomyces cerevisiae| YML129C |COX14|%3B ancestral locus Anc_8.868	C5L36_0A07250	708	709.21	772.17	1267.01	646.95	755.149	818.858	NC_042506.1	40381833	uncharacterized protein	67	Chromosome 1	mRNA	+	1593192	1593395
C5L36_0A07260	PKUD0A07260%3B	Replication termination factor 2	-0.69	0.3	0.04	0.52	0.62		-0.621627	3.41e-13	4.83e-14	12.4677	0.649937	Down	0.957622	0.757528	0.107527	0.120601	1.94211		A0A099NUW6		PKUD0A07260%3B		DUF602		IPR006735;IPR013083;	4909.A0A099NUW6;	exon-XM_029463741.1-1	rna-XM_029463741.1	XP_029319601.1	PKUD0A07260%3B Pfam Domains: DUF602|4.9e-22|	BOH78_2982 C5L36_0A07260 JL09_g4209	709	322.65	292.12	435.14	308.13	341.708	305.895	NC_042506.1	40381834	uncharacterized protein	163	Chromosome 1	mRNA	-	1593490	1593981
C5L36_0A07280	YKL091C | SEC14	SEC14 cytosolic factor	-0.68	0.3	0.04	0.52	0.62		-0.599471	3.59e-13	5.11e-14	12.4446	0.659996	Down	0.70003	0.759088	0.107989	0.119708	1.62454		A0A099NXL6		YKL091C | SEC14	YKL091C | YMR079W		PF00650;PF03765;	IPR001251;IPR036865;IPR011074;IPR036273;	4909.A0A099NXL6;	exon-XM_029463743.1-1	rna-XM_029463743.1	XP_029319603.1	PKUD0A07280%3B similar to Saccharomyces cerevisiae| YKL091C |YKL091C| and YMR079W |SEC14|%3B ancestral locus Anc_2.491	BOH78_2980 C5L36_0A07280 CAS74_001930 JL09_g4207	711	5855.69	5942.67	6057.61	4103.53	5322.66	5406.37	NC_042506.1	40381836	uncharacterized protein	299	Chromosome 1	mRNA	-	1597016	1597915
C5L36_0A07310	PKUD0A07310%3B	Uncharacterized protein	-0.57	0.31	0.04	0.52	0.67		-0.679213	3.85e-13	5.51e-14	12.414	0.624506	Down	-0.68505	0.76069	0.10867	0.118792	0.621984		A0A2U9QYV1		PKUD0A07310%3B		ABC_tran	PF00664;PF00005;	IPR003593;IPR011527;IPR036640;IPR003439;IPR027417;		exon-XM_029463746.1-1	rna-XM_029463746.1	XP_029319606.1	PKUD0A07310%3B Pfam Domains: ABC_tran|7.8e-72||ABC_membrane|5.2e-49|	C5L36_0A07310	714	43.79	60.14	43.5	38.58	36.3085	53.11	NC_042506.1	40381839	uncharacterized protein	1285	Chromosome 1	mRNA	-	1603094	1606951
C5L36_0A07330	FRQ1	EF-hand domain-containing protein	1.9	0.31	0.04	0.51	3.72		-0.629409	4.05e-13	5.8e-14	12.3924	0.646441	Down	-0.537854	0.761165	0.109564	0.118521	0.688795		A0A2U9QYM2		FRQ1	YDR373W		PF13499;	IPR011992;IPR018247;IPR002048;IPR028846;		exon-XM_029463748.1-1	rna-XM_029463748.1	XP_029319608.1	PKUD0A07330%3B similar to Saccharomyces cerevisiae| YDR373W |FRQ1|%3B ancestral locus Anc_5.444	C5L36_0A07330	716	434.18	407.6	846.66	595.61	729.399	842.667	NC_042506.1	40381841	uncharacterized protein	195	Chromosome 1	mRNA	+	1610307	1610894
C5L36_0A07340	CAT5	5-demethoxyubiquinone hydroxylase	0.82	0.31	0.04	0.51	1.77		-0.894937	4.22e-13	6.05e-14	12.3747	0.537771	Down	0.491779	0.761165	0.109618	0.118521	1.40618		A0A099NXL1		CAT5	YOR125C					exon-XM_029463749.1-1	rna-XM_029463749.1	XP_029319609.1	PKUD0A07340%3B similar to Saccharomyces cerevisiae| YOR125C |CAT5|%3B ancestral locus Anc_5.445		717	1274.06	1451.88	2116.67	1255.79	1602.27	1681.56	NC_042506.1	40381842	uncharacterized protein	212	Chromosome 1	mRNA	-	1611060	1611698
C5L36_0A07350	PKUD0A07350%3B	Malate dehydrogenase (EC 1.1.1.37)	-0.78	0.31	0.04	0.51	0.58		-0.59614	4.3e-13	6.18e-14	12.3667	0.661521	Down	0.662313	0.761165	0.109699	0.118521	1.58262		A0A1V2LL83		PKUD0A07350%3B		Ldh_1_N	PF02866;PF00056;	IPR001557;IPR022383;IPR001236;IPR015955;IPR010097;IPR036291;		exon-XM_029463750.1-1	rna-XM_029463750.1	XP_029319610.1	PKUD0A07350%3B Pfam Domains: Ldh_1_N|2.4e-53||Ldh_1_C|3.6e-29|	BOH78_2972 C5L36_0A07350	718	855.87	902.35	1690.02	1278.16	981.023	1004.3	NC_042506.1	40381843	uncharacterized protein	336	Chromosome 1	mRNA	+	1612427	1613437
C5L36_0A07360	C5L36_0A07360	Uncharacterized protein	1.09	0.31	0.04	0.51	2.13		-0.655783	4.58e-13	6.59e-14	12.3392	0.634731	Down	0.484711	0.761165	0.109705	0.118521	1.39931		A0A2U9QYP2						IPR011990;IPR019734;		exon-XM_029463751.1-1	rna-XM_029463751.1	XP_029319611.1	PKUD0A07360	C5L36_0A07360	719	246.36	302.51	294.13	444.29	538.075	506.819	NC_042506.1	40381844	uncharacterized protein	705	Chromosome 1	mRNA	-	1613551	1615668
C5L36_0A07420	PHO91	SPX domain-containing protein	0.83	0.31	0.04	0.51	1.78		-1.02993	7.94e-13	1.16e-13	12.1001	0.489735	Down	0.594475	0.766506	0.111707	0.115485	1.50992		A0A2U9QYN4		PHO91	YNR013C		PF00939;PF03105;	IPR001898;IPR004331;		exon-XM_029463759.1-1	rna-XM_029463759.1	XP_029319619.1	PKUD0A07420%3B similar to Saccharomyces cerevisiae| YNR013C |PHO91|%3B ancestral locus Anc_6.308	C5L36_0A07420	727	1346.88	1257.91	969.75	1227.3	1377.36	1400.07	NC_042506.1	40381852	uncharacterized protein	838	Chromosome 1	mRNA	-	1627845	1630361
C5L36_0A07460	CEM1	3-oxoacyl-[acyl-carrier-protein] synthase	-0.63	0.31	0.05	0.51	0.65		-0.659246	9.42e-13	1.38e-13	12.0261	0.633209	Down	-0.530806	0.76937	0.112509	0.113865	0.692168		A0A099NVV0		CEM1	YER061C		PF00109;PF02801;	IPR017568;IPR000794;IPR018201;IPR014031;IPR014030;IPR020841;IPR016039;	4909.A0A099NVV0;	exon-XM_029463763.1-1	rna-XM_029463763.1	XP_029319623.1	PKUD0A07460%3B similar to Saccharomyces cerevisiae| YER061C |CEM1|%3B ancestral locus Anc_7.242	C5L36_0A07460 JL09_g4804 JL09_g4809	731	699.38	767.27	789.65	496.44	590.516	565.397	NC_042506.1	40381856	uncharacterized protein	437	Chromosome 1	mRNA	-	1635925	1637238
C5L36_0A07480	ATG9	Autophagy-related protein 9	1.37	0.31	0.05	0.51	2.59		-0.784	1.07e-12	1.57e-13	11.9708	0.580754	Down	0.546224	0.773849	0.113471	0.111344	1.46026		A0A2U9QZ23		ATG9	YDL149W		PF04109;	IPR007241;		exon-XM_029463765.1-1	rna-XM_029463765.1	XP_029319625.1	PKUD0A07480%3B similar to Saccharomyces cerevisiae| YDL149W |ATG9|%3B ancestral locus Anc_7.328	C5L36_0A07480	733	370.99	316.08	294.06	412.2	391.501	389.047	NC_042506.1	40381858	uncharacterized protein	897	Chromosome 1	mRNA	-	1640018	1642711
C5L36_0A07490	CDC73	CDC73_C domain-containing protein	-0.83	0.31	0.05	0.51	0.56		-0.609097	1.08e-12	1.58e-13	11.9678	0.655607	Down	0.532135	0.773927	0.113662	0.1113	1.44607		A0A099NX01		CDC73	YLR418C		PF05179;	IPR007852;IPR031336;IPR038103;	4909.A0A099NX01;	exon-XM_029463766.1-1	rna-XM_029463766.1	XP_029319626.1	PKUD0A07490%3B similar to Saccharomyces cerevisiae| YLR418C |CDC73|%3B ancestral locus Anc_4.290	C5L36_0A07490 JL09_g4337	734	1328.39	1430.26	1643.89	1640.93	1784.16	1808.88	NC_042506.1	40381859	uncharacterized protein	382	Chromosome 1	mRNA	+	1643027	1644175
C5L36_0A07510	PHO8	Alkaline phosphatase (EC 3.1.3.1)	0.66	0.31	0.05	0.51	1.58		-0.63456	1.08e-12	1.6e-13	11.9651	0.644137	Down	-0.75259	0.77718	0.114423	0.109478	0.593537		A0A099NX85		PHO8	YDR481C		PF00245;	IPR001952;IPR018299;IPR017850;	4909.A0A099NX85;	exon-XM_029463768.1-1	rna-XM_029463768.1	XP_029319628.1	PKUD0A07510%3B similar to Saccharomyces cerevisiae| YDR481C |PHO8|%3B ancestral locus Anc_8.501	C5L36_0A07510 CAS74_001953 JL09_g4339	736	463.58	513.4	680.03	558.88	699.737	701.61	NC_042506.1	40381861	uncharacterized protein	546	Chromosome 1	mRNA	-	1645745	1647385
C5L36_0A07580	GCV3	Glycine cleavage system H protein	-0.55	0.31	0.05	0.51	0.68		-0.865298	1.33e-12	1.98e-13	11.8746	0.548933	Down	-0.52595	0.787877	0.1172	0.103541	0.694501		A0A1Z8JSQ7		GCV3	YAL044C		PF01597;	IPR003016;IPR000089;IPR002930;IPR033753;IPR017453;IPR011053;		exon-XM_029463775.1-1	rna-XM_029463775.1	XP_029319635.1	PKUD0A07580%3B similar to Saccharomyces cerevisiae| YAL044C |GCV3|%3B ancestral locus Anc_7.25	C5L36_0A07580 CAS74_001959	743	467.21	480.48	762.29	678.85	789.729	754.905	NC_042506.1	40381868	uncharacterized protein	179	Chromosome 1	mRNA	-	1657517	1658056
C5L36_0A07590	PDE2	Phosphodiesterase (EC 3.1.4.-)	0.73	0.31	0.05	0.51	1.66		-1.15178	1.35e-12	2.01e-13	11.8687	0.450069	Down	-0.475861	0.787877	0.117367	0.103541	0.719038		A0A1Z8JSQ6		PDE2	YOR360C		PF00233;	IPR003607;IPR023088;IPR002073;IPR036971;IPR023174;		exon-XM_029463776.1-1	rna-XM_029463776.1	XP_029319636.1	PKUD0A07590%3B similar to Saccharomyces cerevisiae| YOR360C |PDE2|%3B ancestral locus Anc_7.26	C5L36_0A07590 CAS74_001960	744	498.4	397	367.18	550.33	422.084	384.701	NC_042506.1	40381869	uncharacterized protein	510	Chromosome 1	mRNA	-	1658329	1659861
C5L36_0A07600	VTS1	SAM domain-containing protein	0.86	0.31	0.05	0.51	1.82		-1.07638	1.4e-12	2.08e-13	11.8546	0.474217	Down	0.596576	0.787877	0.117407	0.103541	1.51212		A0A2U9QYS0		VTS1	YOR359W		PF07647;	IPR001660;IPR013761;		exon-XM_029463777.1-1	rna-XM_029463777.1	XP_029319637.1	PKUD0A07600%3B similar to Saccharomyces cerevisiae| YOR359W |VTS1|%3B ancestral locus Anc_7.27	C5L36_0A07600	745	886.44	977.44	1160.18	1182.52	969.558	1045.83	NC_042506.1	40381870	uncharacterized protein	549	Chromosome 1	mRNA	-	1660482	1662131
C5L36_0A07610	TWF1	ADF-H domain-containing protein	-0.67	0.31	0.05	0.51	0.63		-0.716858	1.42e-12	2.12e-13	11.8479	0.608421	Down	0.488069	0.788038	0.117858	0.103453	1.40257		A0A2U9QYQ1		TWF1	YGR080W		PF00241;	IPR002108;IPR029006;IPR028458;		exon-XM_029463778.1-1	rna-XM_029463778.1	XP_029319638.1	PKUD0A07610%3B similar to Saccharomyces cerevisiae| YGR080W |TWF1|%3B ancestral locus Anc_3.404	C5L36_0A07610	746	1936.46	1977.38	2240.3	1376.94	1598.38	1648.22	NC_042506.1	40381871	uncharacterized protein	316	Chromosome 1	mRNA	+	1662820	1663770
C5L36_0A07630	IRA1 | IRA2	Ras-GAP domain-containing protein	0.7	0.31	0.05	0.51	1.63		-0.688941	1.48e-12	2.22e-13	11.8288	0.620309	Down	0.498813	0.788038	0.118025	0.103453	1.41305		A0A2U9QYQ8		IRA1 | IRA2	YBR140C | YOL081W		PF00616;	IPR036865;IPR011993;IPR039360;IPR001936;IPR008936;		exon-XM_029463780.1-1	rna-XM_029463780.1	XP_029319640.1	PKUD0A07630%3B similar to Saccharomyces cerevisiae| YBR140C |IRA1| and YOL081W |IRA2|%3B ancestral locus Anc_3.124	C5L36_0A07630	748	1167.28	1094.82	614.46	1429.32	1119.86	1132.65	NC_042506.1	40381873	uncharacterized protein	2915	Chromosome 1	mRNA	+	1666623	1675370
C5L36_0A07670	C5L36_0A07670	Component of oligomeric Golgi complex 2 (Conserved oligomeric Golgi complex subunit 2)	-0.67	0.31	0.05	0.51	0.63		-0.692717	1.61e-12	2.42e-13	11.7927	0.618688	Down	0.515952	0.788266	0.118485	0.103327	1.42994		A0A2U9QYR7					PF06148;	IPR024602;		exon-XM_029463784.1-1	rna-XM_029463784.1	XP_029319644.1	PKUD0A07670	C5L36_0A07670	751	756.09	699.1	455.45	933.76	712.117	655.638	NC_042506.1	40381877	uncharacterized protein	359	Chromosome 1	mRNA	-	1680349	1681428
C5L36_0A07680	C5L36_0A07680	Uncharacterized protein	0.77	0.31	0.05	0.51	1.71		-0.590215	1.62e-12	2.44e-13	11.7904	0.664244	Down	1.05865	0.788266	0.118561	0.103327	2.08298		A0A2U9QZ46								exon-XM_029463785.1-1	rna-XM_029463785.1	XP_029319645.1	PKUD0A07680	C5L36_0A07680	752	188.07	212.13	203.54	262.74	194.267	207.354	NC_042506.1	40381878	uncharacterized protein	538	Chromosome 1	mRNA	+	1681766	1683382
C5L36_0A07685	C5L36_0A07685	Uncharacterized protein	-0.55	0.31	0.05	0.51	0.68		-1.33815	1.68e-12	2.53e-13	11.7749	0.395528	Down	-0.509965	0.798273	0.120225	0.0978486	0.70224		A0A1V2LLB3								exon-XM_029463786.1-1	rna-XM_029463786.1	XP_029319646.1	PKUD0A07685	BOH78_2934 C5L36_0A07685	753	290.32	287.13	190.03	281.75	189.434	191.386	NC_042506.1	40381879	uncharacterized protein	315	Chromosome 1	mRNA	-	1683491	1684438
C5L36_0A07690	PKUD0A07690%3B	Potassium transport protein	-0.77	0.31	0.05	0.5	0.58		-1.19082	1.69e-12	2.54e-13	11.7733	0.438054	Down	0.557319	0.799636	0.120589	0.0971078	1.47153		A0A2U9QYT0		PKUD0A07690%3B		TrkH	PF02386;	IPR003445;IPR004773;IPR015958;		exon-XM_029463787.1-1	rna-XM_029463787.1	XP_029319647.1	PKUD0A07690%3B Pfam Domains: TrkH|4.6e-131|	C5L36_0A07690	754	1030.14	1076.34	630.32	1147.39	835.544	814.383	NC_042506.1	40381880	uncharacterized protein	1247	Chromosome 1	mRNA	-	1685601	1689344
C5L36_0A07725	C5L36_0A07725	Uncharacterized protein	0.79	0.31	0.05	0.5	1.73		-0.970089	1.75e-12	2.65e-13	11.756	0.510475	Down	-0.670432	0.801419	0.121225	0.0961406	0.628319		A0A2U9QYR4								exon-XM_029463789.1-1	rna-XM_029463789.1	XP_029319649.1	PKUD0A07725	C5L36_0A07725	756	200.33	204.62	489.79	419.04	343.625	367.025	NC_042506.1	40381882	uncharacterized protein	122	Chromosome 1	mRNA	-	1698860	1699228
C5L36_0A07730	FCP1	RNA polymerase II subunit A C-terminal domain phosphatase (EC 3.1.3.16)	-0.81	0.31	0.05	0.5	0.57		-0.752107	1.77e-12	2.69e-13	11.7512	0.593736	Down	-0.633722	0.801419	0.121404	0.0961406	0.644512		A0A1Z8JIT4		FCP1	YMR277W		PF00533;PF03031;	IPR001357;IPR036420;IPR039189;IPR004274;IPR011947;IPR036412;IPR023214;		exon-XM_029463790.1-1	rna-XM_029463790.1	XP_029319650.1	PKUD0A07730%3B similar to Saccharomyces cerevisiae| YMR277W |FCP1|%3B ancestral locus Anc_8.839	C5L36_0A07730 CAS74_004146	757	634.58	640.97	525	790.35	672.879	675.183	NC_042506.1	40381883	uncharacterized protein	792	Chromosome 1	mRNA	-	1699360	1701738
C5L36_0A07740	TAF8	Transcription initiation factor TFIID subunit 8	0.66	0.31	0.05	0.5	1.58		-0.878306	1.82e-12	2.75e-13	11.7407	0.544006	Down	-0.481266	0.801419	0.121495	0.0961406	0.716349		A0A1Z8JIS9		TAF8	YML114C		PF10406;	IPR037818;IPR019473;		exon-XM_029463791.1-1	rna-XM_029463791.1	XP_029319651.1	PKUD0A07740%3B similar to Saccharomyces cerevisiae| YML114C |TAF8|%3B ancestral locus Anc_8.838	C5L36_0A07740 CAS74_004147	758	492.93	472.35	417.6	805.39	563.761	588.278	NC_042506.1	40381884	uncharacterized protein	689	Chromosome 1	mRNA	-	1701964	1704033
C5L36_0A07750	TOM40	Uncharacterized protein	0.82	0.31	0.05	0.5	1.77		-0.72996	1.92e-12	2.92e-13	11.7163	0.602921	Down	-0.545502	0.803252	0.122057	0.0951481	0.685153		A0A1Z8JIT2		TOM40	YMR203W		PF01459;	IPR023614;IPR027246;IPR037930;		exon-XM_029463792.1-1	rna-XM_029463792.1	XP_029319652.1	PKUD0A07750%3B similar to Saccharomyces cerevisiae| YMR203W |TOM40|%3B ancestral locus Anc_6.302	C5L36_0A07750 CAS74_004148	759	10054.7	9397	7483.49	7514.71	8135.7	7697.34	NC_042506.1	40381885	uncharacterized protein	385	Chromosome 1	mRNA	-	1704309	1705466
C5L36_0A07760	C5L36_0A07760	Uncharacterized protein	0.99	0.31	0.05	0.5	1.99		-0.783261	1.95e-12	2.96e-13	11.7099	0.581052	Down	-0.655668	0.803252	0.122393	0.0951481	0.634781		A0A1Z8JJ84								exon-XM_029463793.1-1	rna-XM_029463793.1	XP_029319653.1	PKUD0A07760	C5L36_0A07760 CAS74_004149	760	198.89	229.38	251.54	322.86	255.553	285.919	NC_042506.1	40381886	uncharacterized protein	235	Chromosome 1	mRNA	-	1705710	1706417
C5L36_0A07770	INP1	Inheritance of peroxisomes protein 1	1.35	0.32	0.05	0.5	2.56		-1.01427	2.07e-12	3.16e-13	11.6831	0.495079	Down	0.66796	0.803252	0.122448	0.0951481	1.58882		A0A2U9QYS4		INP1	YMR204C		PF12634;	IPR024758;		exon-XM_029463794.1-1	rna-XM_029463794.1	XP_029319654.1	PKUD0A07770%3B similar to Saccharomyces cerevisiae| YMR204C |INP1|%3B ancestral locus Anc_6.303	C5L36_0A07770	761	180.95	155.38	196.65	282.12	188.537	188.868	NC_042506.1	40381887	uncharacterized protein	356	Chromosome 1	mRNA	-	1707972	1709042
C5L36_0A07840	C5L36_0A07840	DDHD domain-containing protein	-1.04	0.32	0.05	0.5	0.49		-0.694213	2.82e-12	4.32e-13	11.5505	0.618047	Down	-0.569411	0.805595	0.123728	0.093883	0.673892		A0A2U9QYU3			YOR022C		PF02862;	IPR029058;IPR004177;		exon-XM_029463801.1-1	rna-XM_029463801.1	XP_029319661.1	PKUD0A07840%3B similar to Saccharomyces cerevisiae| YOR022C%3B ancestral locus Anc_5.604	C5L36_0A07840	768	684.06	636.41	544.39	746.94	641.275	665.931	NC_042506.1	40381894	uncharacterized protein	745	Chromosome 1	mRNA	+	1720753	1722990
C5L36_0A07890	C5L36_0A07890	Unconventional myosin-Vc	-0.63	0.32	0.05	0.5	0.65		-1.06549	3.68e-12	5.68e-13	11.4345	0.47781	Down	0.655084	0.805952	0.124953	0.0936906	1.57471		A0A099P0K6			YPR089W		PF12796;PF01843;	IPR002110;IPR020683;IPR036770;IPR002710;	4909.A0A099P0K6;	exon-XM_029463806.1-1	rna-XM_029463806.1	XP_029319666.1	PKUD0A07890%3B similar to Saccharomyces cerevisiae| YPR089W%3B ancestral locus Anc_3.398	BOH78_2913 C5L36_0A07890 CAS74_004164 JL09_g3160	773	1617.3	1490.46	1108.04	1555.01	1327.53	1300.75	NC_042506.1	40381899	uncharacterized protein	832	Chromosome 1	mRNA	+	1732964	1735462
C5L36_0A07900	ATG18	Uncharacterized protein	-0.9	0.32	0.05	0.49	0.54		-0.736947	3.81e-12	5.9e-13	11.4186	0.600008	Down	0.558636	0.805952	0.125048	0.0936906	1.47288		A0A2U9QYU7		ATG18	YFR021W		PF00400;	IPR015943;IPR001680;IPR036322;		exon-XM_029463807.1-1	rna-XM_029463807.1	XP_029319667.1	PKUD0A07900%3B similar to Saccharomyces cerevisiae| YFR021W |ATG18|%3B ancestral locus Anc_1.359	C5L36_0A07900	774	527.24	561.22	587.67	598.71	667.161	746.696	NC_042506.1	40381900	uncharacterized protein	680	Chromosome 1	mRNA	+	1735587	1737629
C5L36_0A07910	ROD1 | ROG3	Arrestin_C domain-containing protein	-0.92	0.32	0.05	0.49	0.53		-0.65294	3.83e-12	5.93e-13	11.417	0.635983	Down	0.752341	0.805952	0.125156	0.0936906	1.68452		A0A1Z8JIU2		ROD1 | ROG3	YOR018W | YFR022W		PF02752;	IPR011022;		exon-XM_029463808.1-1	rna-XM_029463808.1	XP_029319668.1	PKUD0A07910%3B similar to Saccharomyces cerevisiae| YOR018W |ROD1| and YFR022W |ROG3|%3B ancestral locus Anc_1.358	C5L36_0A07910 CAS74_004166	775	471.88	574.9	662.98	748.31	647.04	663.56	NC_042506.1	40381901	uncharacterized protein	934	Chromosome 1	mRNA	+	1738030	1740834
C5L36_0A07940	UBP14	Ubiquitin carboxyl-terminal hydrolase (EC 3.4.19.12)	0.61	0.32	0.05	0.49	1.52		-0.729989	4.71e-12	7.33e-13	11.327	0.602908	Down	0.537852	0.805952	0.125636	0.0936906	1.45181		A0A1Z8JIV0		UBP14	YBR058C		PF00627;PF00443;PF02148;PF17807;	IPR038765;IPR001394;IPR015940;IPR009060;IPR033864;IPR016652;IPR041432;IPR018200;IPR028889;IPR013083;IPR001607;		exon-XM_029463811.1-1	rna-XM_029463811.1	XP_029319671.1	PKUD0A07940%3B similar to Saccharomyces cerevisiae| YBR058C |UBP14|%3B ancestral locus Anc_3.270	C5L36_0A07940 CAS74_004169	778	1195.46	1152.81	760.57	1119.92	974.347	948.668	NC_042506.1	40381904	uncharacterized protein	777	Chromosome 1	mRNA	-	1744458	1746791
C5L36_0A07960	DNM1	Dynamin-related protein DNM1	-0.55	0.32	0.05	0.49	0.68		-0.841564	4.87e-12	7.61e-13	11.3122	0.558038	Down	-0.59834	0.805952	0.125873	0.0936906	0.660513		A0A099NXW8		DNM1	YLL001W		PF01031;PF00350;PF02212;	IPR001401;IPR019762;IPR022812;IPR000375;IPR030381;IPR003130;IPR020850;IPR027417;	4909.A0A099NXW8;	exon-XM_029463813.1-1	rna-XM_029463813.1	XP_029319673.1	PKUD0A07960%3B similar to Saccharomyces cerevisiae| YLL001W |DNM1|%3B ancestral locus Anc_5.218	BOH78_2907 C5L36_0A07960 CAS74_004171 JL09_g3154	780	1988.35	1809.83	1567.47	1773.83	1726.67	1675.96	NC_042506.1	40381906	uncharacterized protein	789	Chromosome 1	mRNA	-	1750238	1752607
C5L36_0A07970	RTT109	Histone acetyltransferase (EC 2.3.1.48)	0.71	0.32	0.05	0.49	1.64		-0.681779	4.87e-12	7.61e-13	11.3122	0.623396	Down	-0.648397	0.805952	0.126188	0.0936906	0.637989		A0A2U9QYU4		RTT109	YLL002W		PF08214;	IPR013178;IPR016849;		exon-XM_029463814.1-1	rna-XM_029463814.1	XP_029319674.1	PKUD0A07970%3B similar to Saccharomyces cerevisiae| YLL002W |RTT109|%3B ancestral locus Anc_5.217	C5L36_0A07970	781	213.11	255.61	266.47	303.41	346.569	334.474	NC_042506.1	40381907	uncharacterized protein	423	Chromosome 1	mRNA	-	1753593	1754864
C5L36_0A07990	PKUD0A07990%3B	Uncharacterized protein	0.68	0.32	0.05	0.49	1.6		-0.673008	5.13e-12	8.03e-13	11.29	0.627197	Down	-0.412664	0.805952	0.126728	0.0936906	0.751235		A0A2U9QZ22		PKUD0A07990%3B		eIF-3_zeta	PF05091;	IPR007783;		exon-XM_029463816.1-1	rna-XM_029463816.1	XP_029319676.1	PKUD0A07990%3B Pfam Domains: eIF-3_zeta|7.2e-82|	C5L36_0A07990	783	3661.56	3682.37	3707.26	3053.86	3293.51	3226.77	NC_042506.1	40381909	uncharacterized protein	533	Chromosome 1	mRNA	+	1756046	1757647
C5L36_0A08010	C5L36_0A08010	Uncharacterized protein	-0.64	0.32	0.05	0.49	0.64		-0.818013	5.29e-12	8.3e-13	11.2766	0.567223	Down	-0.660462	0.805952	0.127134	0.0936906	0.632676		A0A2U9QYT9			YGR093W		PF04677;PF04676;	IPR040194;IPR006768;IPR006767;		exon-XM_029463818.1-1	rna-XM_029463818.1	XP_029319678.1	PKUD0A08010%3B similar to Saccharomyces cerevisiae| YGR093W%3B ancestral locus Anc_3.431	C5L36_0A08010	785	309.42	260.13	232.3	331.89	289.066	264.164	NC_042506.1	40381911	uncharacterized protein	500	Chromosome 1	mRNA	-	1763188	1764690
C5L36_0A08030	PRP31	Pre-mRNA-processing factor 31	0.74	0.32	0.05	0.49	1.67		-1.02939	5.61e-12	8.83e-13	11.2511	0.489916	Down	0.489564	0.805952	0.127161	0.0936906	1.40402		A0A1V2LMB1		PRP31	YGR091W		PF01798;PF09785;	IPR042239;IPR002687;IPR036070;IPR027105;IPR019175;		exon-XM_029463820.1-1	rna-XM_029463820.1	XP_029319680.1	PKUD0A08030%3B similar to Saccharomyces cerevisiae| YGR091W |PRP31|%3B ancestral locus Anc_3.429	BOH78_2899 C5L36_0A08030	787	425.27	446.89	306.68	500.16	335.893	374.192	NC_042506.1	40381913	uncharacterized protein	448	Chromosome 1	mRNA	-	1766947	1768293
C5L36_0A08040	VAS1	Valyl-tRNA synthetase (EC 6.1.1.9)	0.82	0.32	0.05	0.49	1.76		-0.680495	5.61e-12	8.84e-13	11.251	0.623951	Down	-0.431774	0.805952	0.127313	0.0936906	0.74135		A0A2U9QYW3		VAS1	YGR094W		PF08264;PF00133;	IPR001412;IPR002300;IPR033705;IPR013155;IPR014729;IPR009080;IPR037118;IPR009008;IPR002303;		exon-XM_029463821.1-1	rna-XM_029463821.1	XP_029319681.1	PKUD0A08040%3B similar to Saccharomyces cerevisiae| YGR094W |VAS1|%3B ancestral locus Anc_3.433	C5L36_0A08040	788	12616.2	12135	6574.95	8994.11	9895.89	9258.53	NC_042506.1	40381914	uncharacterized protein	1092	Chromosome 1	mRNA	+	1768610	1771888
C5L36_0A08070	NOC4	CBF domain-containing protein	-0.54	0.33	0.05	0.49	0.69		-0.839409	6.48e-12	1.03e-12	11.1882	0.558872	Down	-0.517323	0.805952	0.127798	0.0936906	0.698667		A0A2U9QYV2		NOC4	YPR144C		PF03914;	IPR005612;IPR027193;		exon-XM_029463824.1-1	rna-XM_029463824.1	XP_029319684.1	PKUD0A08070%3B similar to Saccharomyces cerevisiae| YPR144C |NOC4|%3B ancestral locus Anc_3.482	C5L36_0A08070	791	1051.92	866.43	522.79	801.09	526.322	507.706	NC_042506.1	40381917	uncharacterized protein	556	Chromosome 1	mRNA	+	1776033	1777703
C5L36_0A08090	NPL6	Uncharacterized protein	0.66	0.33	0.05	0.49	1.58		-0.730077	7e-12	1.11e-12	11.155	0.602872	Down	0.476617	0.805952	0.127932	0.0936906	1.39148		A0A2U9QZ32		NPL6	YMR091C		PF08624;	IPR013933;		exon-XM_029463826.1-1	rna-XM_029463826.1	XP_029319686.1	PKUD0A08090%3B similar to Saccharomyces cerevisiae| YMR091C |NPL6|%3B ancestral locus Anc_2.471	C5L36_0A08090	793	1092.1	1215.84	1473.44	1066.25	1613.83	1582.94	NC_042506.1	40381919	uncharacterized protein	404	Chromosome 1	mRNA	-	1779002	1780216
C5L36_0A08097	C5L36_0A08097	Uncharacterized protein	0.84	0.33	0.05	0.48	1.79		-0.885879	7.76e-12	1.23e-12	11.1103	0.541158	Down	-0.511419	0.80622	0.128339	0.0935466	0.701532		A0A2U9QYU5								exon-XM_029463828.1-1	rna-XM_029463828.1	XP_029319688.1	PKUD0A08097	C5L36_0A08097	795	388	413.39	100	69.1	56.2496	97.8982	NC_042506.1	40381921	uncharacterized protein	84	Chromosome 1	mRNA	-	1781406	1781660
C5L36_0A08100	SPE2	Adenosylmethionine decarboxylase (EC 4.1.1.50)	0.9	0.33	0.05	0.48	1.86		-0.7255	7.86e-12	1.25e-12	11.1043	0.604788	Down	-0.59587	0.80622	0.12837	0.0935466	0.661645		A0A2U9QYU9		SPE2	YOL052C		PF01536;	IPR001985;IPR016067;IPR018166;		exon-XM_029463829.1-1	rna-XM_029463829.1	XP_029319689.1	PKUD0A08100%3B similar to Saccharomyces cerevisiae| YOL052C |SPE2|%3B ancestral locus Anc_8.800	C5L36_0A08100	796	711.06	771.84	264.51	196.44	205.605	250.69	NC_042506.1	40381922	uncharacterized protein	427	Chromosome 1	mRNA	+	1781752	1783035
C5L36_0A08120	C5L36_0A08120	Uncharacterized protein	0.95	0.33	0.05	0.48	1.93		-0.810222	8.26e-12	1.32e-12	11.0829	0.570294	Down	0.459588	0.811378	0.129453	0.090777	1.37515		A0A2U9QYX3								exon-XM_029463831.1-1	rna-XM_029463831.1	XP_029319691.1	PKUD0A08120	C5L36_0A08120	798	2200.51	1999.92	1015.62	1771.44	1176.23	1206.01	NC_042506.1	40381924	uncharacterized protein	647	Chromosome 1	mRNA	-	1785461	1787404
C5L36_0A08150	SEC39	Sec39 domain-containing protein	1.21	0.33	0.05	0.48	2.31		-0.63433	8.78e-12	1.4e-12	11.0564	0.64424	Down	-0.763958	0.812047	0.129932	0.0904191	0.588878		A0A2U9QYW6		SEC39	YLR440C		PF08314;	IPR013244;		exon-XM_029463834.1-1	rna-XM_029463834.1	XP_029319694.1	PKUD0A08150%3B similar to Saccharomyces cerevisiae| YLR440C |SEC39|%3B ancestral locus Anc_4.323	C5L36_0A08150	800	946.48	828.15	705.71	1241.46	1025.12	1041.09	NC_042506.1	40381927	uncharacterized protein	768	Chromosome 1	mRNA	+	1790097	1792403
C5L36_0A08190	HSP10	10 kDa heat shock protein	0.96	0.33	0.05	0.48	1.95		-0.984428	1.06e-11	1.71e-12	10.9729	0.505426	Down	-0.726555	0.815244	0.131164	0.0887122	0.604345		A0A099P069		HSP10	YOR020C					exon-XM_029463838.1-1	rna-XM_029463838.1	XP_029319698.1	PKUD0A08190%3B similar to Saccharomyces cerevisiae| YOR020C |HSP10|%3B ancestral locus Anc_5.607		804	503.89	598.99	1386.5	534.19	619.207	800.186	NC_042506.1	40381931	uncharacterized protein	103	Chromosome 1	mRNA	-	1807687	1807998
C5L36_0A08200	C5L36_0A08200	Uncharacterized protein	-0.59	0.33	0.05	0.48	0.66		-0.908025	1.07e-11	1.72e-12	10.9703	0.532914	Down	0.40662	0.815244	0.131204	0.0887122	1.32558		A0A2U9QYV8			YOR020W-A		PF11022;	IPR021278;		exon-XM_029463839.1-1	rna-XM_029463839.1	XP_029319699.1	PKUD0A08200%3B similar to Saccharomyces cerevisiae| YOR020W-A%3B ancestral locus Anc_5.606	C5L36_0A08200	805	861.74	870.43	1678.56	979.75	1077.74	1111.84	NC_042506.1	40381932	uncharacterized protein	104	Chromosome 1	mRNA	+	1808192	1808506
C5L36_0A08210	VPS29	Uncharacterized protein	-0.67	0.33	0.05	0.48	0.63		-0.771446	1.13e-11	1.82e-12	10.9476	0.58583	Down	0.466444	0.8159	0.13151	0.0883632	1.3817		A0A2U9QYW5		VPS29	YHR012W			IPR029052;IPR000979;IPR028661;		exon-XM_029463840.1-1	rna-XM_029463840.1	XP_029319700.1	PKUD0A08210%3B similar to Saccharomyces cerevisiae| YHR012W |VPS29|%3B ancestral locus Anc_5.599	C5L36_0A08210	806	63.01	76.54	112.81	64.45	106.325	93.7104	NC_042506.1	40381933	uncharacterized protein	203	Chromosome 1	mRNA	+	1808929	1809540
C5L36_0A08250	MRPS17	Uncharacterized protein	-0.62	0.33	0.05	0.48	0.65		-0.884307	1.5e-11	2.42e-12	10.8248	0.541748	Down	0.476146	0.816755	0.132389	0.0879082	1.39102		A0A2U9QYX7		MRPS17	YMR188C		PF00366;	IPR012340;IPR000266;IPR019979;		exon-XM_029463844.1-1	rna-XM_029463844.1	XP_029319704.1	PKUD0A08250%3B similar to Saccharomyces cerevisiae| YMR188C |MRPS17|%3B ancestral locus Anc_6.275	C5L36_0A08250	810	2570.88	2139.55	1742.56	2918.44	2217.68	2176.3	NC_042506.1	40381937	uncharacterized protein	246	Chromosome 1	mRNA	-	1814685	1815425
C5L36_0A08270	C5L36_0A08270	Uncharacterized protein	-0.58	0.33	0.05	0.48	0.67		-0.694473	1.59e-11	2.58e-12	10.7986	0.617935	Down	0.5323	0.818287	0.132955	0.0870944	1.44623		A0A2U9QZ52								exon-XM_029463846.1-1	rna-XM_029463846.1	XP_029319706.1	PKUD0A08270	C5L36_0A08270	812	141.22	145.29	204.79	369.21	263.272	260.418	NC_042506.1	40381939	uncharacterized protein	169	Chromosome 1	mRNA	-	1819557	1820066
C5L36_0A08290	LEE1	Uncharacterized protein	-0.95	0.33	0.05	0.48	0.52		-0.683724	1.67e-11	2.72e-12	10.7766	0.622556	Down	-0.422566	0.818446	0.133393	0.0870102	0.746096		A0A2U9QYW4		LEE1	YPL054W					exon-XM_029463848.1-1	rna-XM_029463848.1	XP_029319708.1	PKUD0A08290%3B similar to Saccharomyces cerevisiae| YPL054W |LEE1|%3B ancestral locus Anc_8.509	C5L36_0A08290	814	279.75	267.84	230.97	191.08	233.532	221.319	NC_042506.1	40381941	uncharacterized protein	147	Chromosome 1	mRNA	-	1826198	1826641
C5L36_0A08330	ECM32	AAA domain-containing protein	0.68	0.33	0.05	0.48	1.61		-1.0971	1.76e-11	2.88e-12	10.7535	0.467454	Down	0.693703	0.818446	0.134154	0.0870102	1.61743		A0A2U9QZ07		ECM32	YER176W		PF13086;PF13087;	IPR003593;IPR041679;IPR041677;IPR027417;		exon-XM_029463852.1-1	rna-XM_029463852.1	XP_029319712.1	PKUD0A08330%3B similar to Saccharomyces cerevisiae| YER176W |ECM32|%3B ancestral locus Anc_8.242	C5L36_0A08330	818	1571.41	1399.41	1119.53	1709.08	1651.11	1535.71	NC_042506.1	40381945	uncharacterized protein	1215	Chromosome 1	mRNA	+	1833777	1837424
C5L36_0A08400	C5L36_0A08400	Uncharacterized protein	0.89	0.34	0.06	0.47	1.86		-0.911016	2.18e-11	3.59e-12	10.6615	0.531811	Down	-0.460644	0.818446	0.134944	0.0870102	0.726662		A0A2U9QYX2								exon-XM_029463859.1-1	rna-XM_029463859.1	XP_029319719.1	PKUD0A08400	C5L36_0A08400	824	63.13	71.02	155.87	131.25	85.1448	79.0118	NC_042506.1	40381952	uncharacterized protein	497	Chromosome 1	mRNA	+	1853819	1855312
C5L36_0A08410	ARO1	Pentafunctional AROM polypeptide [Includes: 3-dehydroquinate synthase (DHQS) (EC 4.2.3.4); 3-phosphoshikimate 1-carboxyvinyltransferase (EC 2.5.1.19) (5-enolpyruvylshikimate-3-phosphate synthase) (EPSP synthase) (EPSPS); Shikimate kinase (SK) (EC 2.7.1.71); 3-dehydroquinate dehydratase (3-dehydroquinase) (EC 4.2.1.10); Shikimate dehydrogenase (EC 1.1.1.25)]	0.59	0.34	0.06	0.47	1.51		-0.612936	2.36e-11	3.89e-12	10.6278	0.653865	Down	-0.501222	0.818446	0.134971	0.0870102	0.706508		A0A2U9QYY8	ARO1	ARO1	YDR127W		PF01761;PF01487;PF00275;PF18317;PF01488;PF08501;PF01202;	IPR018508;IPR013785;IPR016037;IPR030960;IPR001381;IPR001986;IPR036968;IPR006264;IPR023193;IPR036291;IPR027417;IPR008289;IPR013792;IPR041121;IPR031322;IPR013708;IPR010110;IPR000623;IPR023000;IPR006151;		exon-XM_029463860.1-1	rna-XM_029463860.1	XP_029319720.1	PKUD0A08410%3B similar to Saccharomyces cerevisiae| YDR127W |ARO1|%3B ancestral locus Anc_8.287	ARO1 C5L36_0A08410	825	6322.49	5947.41	5058.88	6584.17	6766.08	6369.9	NC_042506.1	40381953	uncharacterized protein	1560	Chromosome 1	mRNA	+	1855581	1860263
C5L36_0A08420	RAD59	Uncharacterized protein	-0.54	0.34	0.06	0.47	0.69		-0.683089	2.36e-11	3.9e-12	10.6265	0.62283	Down	-0.458713	0.81927	0.135429	0.086573	0.727635		A0A1Z8JIY8		RAD59	YDL059C		PF04098;	IPR041247;IPR007232;IPR042525;IPR016810;		exon-XM_029463861.1-1	rna-XM_029463861.1	XP_029319721.1	PKUD0A08420%3B similar to Saccharomyces cerevisiae| YDL059C |RAD59|%3B ancestral locus Anc_4.239	C5L36_0A08420 CAS74_004217	826	242.52	266.99	389.38	239.51	277.548	346.036	NC_042506.1	40381954	uncharacterized protein	222	Chromosome 1	mRNA	+	1860520	1861188
C5L36_0A08430	VPS33	Uncharacterized protein	0.55	0.34	0.06	0.46	1.46		-0.849016	2.39e-11	3.95e-12	10.6216	0.555163	Down	-0.670045	0.81927	0.135433	0.086573	0.628487		A0A2U9QZ13		VPS33	YLR396C		PF00995;	IPR043127;IPR001619;IPR027482;IPR036045;IPR027121;IPR043155;		exon-XM_029463862.1-1	rna-XM_029463862.1	XP_029319722.1	PKUD0A08430%3B similar to Saccharomyces cerevisiae| YLR396C |VPS33|%3B ancestral locus Anc_4.258	C5L36_0A08430	827	702.03	715.16	603.91	919.74	836.575	858.045	NC_042506.1	40381955	uncharacterized protein	668	Chromosome 1	mRNA	-	1861213	1863219
C5L36_0A08440	COX9	Cytochrome c oxidase subunit 9	0.69	0.34	0.06	0.46	1.61		-0.811528	2.42e-11	4.01e-12	10.6159	0.569778	Down	0.497691	0.819532	0.135639	0.0864342	1.41195		A0A1V2LJX6		COX9	YDL067C					exon-XM_029463863.1-1	rna-XM_029463863.1	XP_029319723.1	PKUD0A08440%3B similar to Saccharomyces cerevisiae| YDL067C |COX9|%3B ancestral locus Anc_4.257		828	1417.08	1512.45	2370.54	1457.54	2098.12	2048.62	NC_042506.1	40381956	uncharacterized protein	59	Chromosome 1	mRNA	-	1863877	1864056
C5L36_0A08450	COX8	Uncharacterized protein	-0.63	0.34	0.06	0.46	0.65		-0.644766	2.43e-11	4.03e-12	10.6139	0.639597	Down	-0.485829	0.822548	0.136436	0.0848389	0.714087		A0A2U9QYZ3		COX8	YLR395C		PF02935;	IPR004202;IPR036636;		exon-XM_029463864.1-1	rna-XM_029463864.1	XP_029319724.1	PKUD0A08450%3B similar to Saccharomyces cerevisiae| YLR395C |COX8|%3B ancestral locus Anc_4.256	C5L36_0A08450	829	694.29	851.17	1729.06	1259.58	1402.28	1447.45	NC_042506.1	40381957	uncharacterized protein	74	Chromosome 1	mRNA	+	1864662	1864886
C5L36_0A08480	C5L36_0A08480	Uncharacterized protein	-0.6	0.34	0.06	0.46	0.66		-0.847655	2.62e-11	4.35e-12	10.5823	0.555687	Down	-0.621456	0.823322	0.136968	0.0844305	0.650015		A0A2U9QZ03								exon-XM_029463867.1-1	rna-XM_029463867.1	XP_029319727.1	PKUD0A08480	C5L36_0A08480	832	89.78	70.92	48.48	140.43	88.0595	82.3129	NC_042506.1	40381960	uncharacterized protein	679	Chromosome 1	mRNA	+	1869625	1871664
C5L36_0A08520	GCV1	Aminomethyltransferase (EC 2.1.2.10) (Glycine cleavage system T protein)	-0.75	0.35	0.06	0.46	0.6		-0.823857	3.14e-11	5.24e-12	10.5037	0.564929	Down	0.674309	0.825787	0.137987	0.0831318	1.59583		A0A2U9QZ24		GCV1	YDR019C		PF01571;PF08669;	IPR006223;IPR028896;IPR013977;IPR006222;IPR029043;IPR027266;		exon-XM_029463871.1-1	rna-XM_029463871.1	XP_029319731.1	PKUD0A08520%3B similar to Saccharomyces cerevisiae| YDR019C |GCV1|%3B ancestral locus Anc_3.246	C5L36_0A08520	836	154.17	178.23	315.1	208.81	303.522	280.043	NC_042506.1	40381964	uncharacterized protein	406	Chromosome 1	mRNA	+	1879320	1880540
C5L36_0A08530	SMC3	Structural maintenance of chromosomes protein	0.78	0.35	0.06	0.46	1.72		-1.0477	3.24e-11	5.41e-12	10.49	0.48374	Down	-0.518439	0.828172	0.13855	0.0818793	0.698127		A0A2U9QZ21		SMC3	YJL074C		PF06470;PF02463;	IPR027417;IPR003395;IPR024704;IPR041741;IPR010935;IPR036277;		exon-XM_029463872.1-1	rna-XM_029463872.1	XP_029319732.1	PKUD0A08530%3B similar to Saccharomyces cerevisiae| YJL074C |SMC3|%3B ancestral locus Anc_1.295	C5L36_0A08530	837	404.06	368.45	305.53	487.88	381.888	399.551	NC_042506.1	40381965	uncharacterized protein	1219	Chromosome 1	mRNA	+	1880810	1884469
C5L36_0A08550	RAD28	Uncharacterized protein	-0.67	0.35	0.06	0.46	0.63		-0.798377	4.08e-11	6.84e-12	10.3897	0.574996	Down	-0.741462	0.832513	0.139648	0.0796091	0.598133		A0A2U9QZ06		RAD28	YDR030C		PF00400;	IPR042238;IPR015943;IPR001680;IPR019775;IPR036322;		exon-XM_029463874.1-1	rna-XM_029463874.1	XP_029319734.1	PKUD0A08550%3B similar to Saccharomyces cerevisiae| YDR030C |RAD28|%3B ancestral locus Anc_3.259	C5L36_0A08550	839	456.03	385.63	517.61	364.35	448.909	449.34	NC_042506.1	40381967	uncharacterized protein	288	Chromosome 1	mRNA	-	1887945	1888811
C5L36_0A08560	RER1	Protein RER1	-0.63	0.35	0.06	0.46	0.65		-0.646556	4.13e-11	6.93e-12	10.3843	0.638804	Down	-0.52093	0.832513	0.139837	0.0796091	0.696922		A0A099NVY5		RER1	YCL001W		PF03248;	IPR004932;	4909.A0A099NVY5;	exon-XM_029463875.1-1	rna-XM_029463875.1	XP_029319735.1	PKUD0A08560%3B similar to Saccharomyces cerevisiae| YCL001W |RER1|%3B ancestral locus Anc_1.417	BOH78_3368 C5L36_0A08560 CAS74_004231 JL09_g3916	840	2505.83	2311.57	2449.67	1960	1857.75	1915.8	NC_042506.1	40381968	uncharacterized protein	187	Chromosome 1	mRNA	+	1889361	1889924
C5L36_0A08570	INP54	IPPc domain-containing protein	0.78	0.35	0.06	0.46	1.72		-0.648198	4.23e-11	7.1e-12	10.3741	0.638077	Down	-0.469439	0.832513	0.139938	0.0796091	0.722246		A0A2U9QZ83		INP54	YOL065C			IPR036691;IPR000300;		exon-XM_029463876.1-1	rna-XM_029463876.1	XP_029319736.1	PKUD0A08570%3B similar to Saccharomyces cerevisiae| YOL065C |INP54|%3B ancestral locus Anc_3.155	C5L36_0A08570	841	189.34	192.93	259.33	233.31	231.635	256.936	NC_042506.1	40381969	uncharacterized protein	369	Chromosome 1	mRNA	-	1889998	1891107
C5L36_0A08580	C5L36_0A08580	Uncharacterized protein	-0.88	0.35	0.06	0.46	0.54		-0.869533	4.24e-11	7.14e-12	10.3725	0.547324	Down	0.530166	0.833277	0.140232	0.0792107	1.4441		A0A2U9QZ12					PF11309;	IPR021460;		exon-XM_029463877.1-1	rna-XM_029463877.1	XP_029319737.1	PKUD0A08580	C5L36_0A08580	842	6741.79	6186.82	6006.34	7044.08	5181.91	5207.37	NC_042506.1	40381970	uncharacterized protein	422	Chromosome 1	mRNA	-	1891486	1892754
C5L36_0A08590	PKUD0A08590%3B	4-hydroxyphenylpyruvate dioxygenase	1.14	0.35	0.06	0.46	2.21		-0.850873	4.58e-11	7.72e-12	10.3392	0.554449	Down	-0.530036	0.837939	0.14124	0.0767875	0.692537		A0A2U9QYZ4		PKUD0A08590%3B		Glyoxalase	PF00903;	IPR005956;IPR041735;IPR041736;IPR029068;IPR004360;IPR037523;		exon-XM_029463878.1-1	rna-XM_029463878.1	XP_029319738.1	PKUD0A08590%3B Pfam Domains: Glyoxalase|2.4e-12|	C5L36_0A08590	843	115.44	93.51	77.92	93.9	97.6445	76.6651	NC_042506.1	40381971	uncharacterized protein	418	Chromosome 1	mRNA	+	1893460	1894716
C5L36_0A08600	SCP1	Transgelin	0.56	0.35	0.06	0.46	1.48		-0.827357	4.6e-11	7.76e-12	10.3375	0.563561	Down	0.493456	0.838112	0.141908	0.0766981	1.40781		A0A1V2LLS9		SCP1	YOR367W		PF00307;	IPR001715;IPR036872;IPR003096;		exon-XM_029463880.1-1	rna-XM_029463880.1	XP_029319740.1	PKUD0A08600%3B similar to Saccharomyces cerevisiae| YOR367W |SCP1|%3B ancestral locus Anc_7.14	BOH78_3364 C5L36_0A08600 CAS74_004236	845	1019.26	1095.47	760.32	675.11	674.712	673.17	NC_042506.1	40381973	uncharacterized protein	200	Chromosome 1	mRNA	-	1895522	1896124
C5L36_0A08630	KTI12	Uncharacterized protein	-0.92	0.35	0.06	0.46	0.53		-0.68366	5.25e-11	8.88e-12	10.28	0.622584	Down	0.519378	0.838112	0.142032	0.0766981	1.43334		A0A1Z8JJ24		KTI12	YKL110C		PF08433;	IPR013641;IPR027417;		exon-XM_029463883.1-1	rna-XM_029463883.1	XP_029319743.1	PKUD0A08630%3B similar to Saccharomyces cerevisiae| YKL110C |KTI12|%3B ancestral locus Anc_2.462	C5L36_0A08630 CAS74_004240	847	1088.52	1136.05	1838.78	990.91	1437.67	1296.01	NC_042506.1	40381976	uncharacterized protein	305	Chromosome 1	mRNA	-	1903415	1904332
C5L36_0A08640	MTG1	G domain-containing protein	0.72	0.35	0.06	0.46	1.65		-0.791785	5.4e-11	9.15e-12	10.2679	0.577629	Down	-0.747174	0.838112	0.142153	0.0766981	0.59577		A0A2U9QZ14		MTG1	YMR097C		PF01926;	IPR006073;IPR023179;IPR027417;		exon-XM_029463884.1-1	rna-XM_029463884.1	XP_029319744.1	PKUD0A08640%3B similar to Saccharomyces cerevisiae| YMR097C |MTG1|%3B ancestral locus Anc_2.463	C5L36_0A08640	848	587.31	665.88	656.08	465.57	593.417	660.028	NC_042506.1	40381977	uncharacterized protein	396	Chromosome 1	mRNA	+	1904599	1905789
C5L36_0A08670	OSH7	Uncharacterized protein	-0.57	0.35	0.06	0.46	0.68		-0.706019	6.18e-11	1.05e-11	10.2093	0.61301	Down	-0.603899	0.838993	0.143012	0.0762415	0.657973		A0A2U9QZ05		OSH7	YHR001W		PF01237;	IPR037239;IPR000648;IPR018494;		exon-XM_029463888.1-1	rna-XM_029463888.1	XP_029319748.1	PKUD0A08670%3B similar to Saccharomyces cerevisiae| YHR001W |OSH7| and YKR003W |OSH6|%3B ancestral locus Anc_2.513	C5L36_0A08670	852	2823.01	2815.93	3856.88	3145.69	3608.47	3417.71	NC_042506.1	40381981	uncharacterized protein	453	Chromosome 1	mRNA	-	1913313	1913340
C5L36_0A08680	PAP1	Poly(A) polymerase (EC 2.7.7.19)	0.61	0.35	0.06	0.46	1.52		-0.664056	6.72e-11	1.15e-11	10.1724	0.631101	Down	0.484744	0.838993	0.143027	0.0762415	1.39934		A0A1V2LKM2		PAP1	YKR002W		PF01909;PF04928;PF04926;	IPR043519;IPR011068;IPR007012;IPR007010;IPR014492;IPR002934;		exon-XM_029463889.1-1	rna-XM_029463889.1	XP_029319749.1	PKUD0A08680%3B similar to Saccharomyces cerevisiae| YKR002W |PAP1|%3B ancestral locus Anc_2.512	BOH78_3355 C5L36_0A08680	853	969.97	938.55	852.92	1025	801.076	888.371	NC_042506.1	40381982	uncharacterized protein	620	Chromosome 1	mRNA	-	1914157	1916019
C5L36_0A08690	C5L36_0A08690	Uncharacterized protein	0.77	0.35	0.06	0.46	1.71		-0.698844	6.81e-11	1.16e-11	10.1667	0.616066	Down	0.497818	0.839293	0.143492	0.0760864	1.41208		A0A2U9QZ18						IPR015943;		exon-XM_029463890.1-1	rna-XM_029463890.1	XP_029319750.1	PKUD0A08690	C5L36_0A08690	854	880.33	872.49	762.73	1041.44	947.588	929.983	NC_042506.1	40381983	uncharacterized protein	866	Chromosome 1	mRNA	-	1918329	1920929
C5L36_0A08700	ORM1 | ORM2	Protein ORM1	0.66	0.35	0.06	0.45	1.57		-1.38081	6.89e-11	1.18e-11	10.1615	0.384003	Down	0.515582	0.839293	0.143758	0.0760864	1.42957		A0A1V2LKS2		ORM1 | ORM2	YGR038W | YLR350W		PF04061;	IPR007203;		exon-XM_029463892.1-1	rna-XM_029463892.1	XP_029319752.1	PKUD0A08700%3B similar to Saccharomyces cerevisiae| YGR038W |ORM1| and YLR350W |ORM2|%3B ancestral locus Anc_4.182	BOH78_3351 C5L36_0A08700 CAS74_004251	856	471.47	468.75	263.5	317.68	712.32	626.085	NC_042506.1	40381985	uncharacterized protein	214	Chromosome 1	mRNA	+	1924281	1924925
C5L36_0A08710	C5L36_0A08710	Uncharacterized protein	0.55	0.35	0.06	0.45	1.46		-0.626248	6.94e-11	1.19e-11	10.1585	0.647859	Down	-0.443839	0.839293	0.144088	0.0760864	0.735176		A0A1V2LK18								exon-XM_029463893.1-1	rna-XM_029463893.1	XP_029319753.1	PKUD0A08710	BOH78_3350 C5L36_0A08710	857	448.33	558.99	920.78	594.44	671.934	656.662	NC_042506.1	40381986	uncharacterized protein	258	Chromosome 1	mRNA	-	1925547	1926323
C5L36_0A08730	POP2	Poly(A)-specific ribonuclease (EC 3.1.13.4)	0.7	0.35	0.06	0.45	1.63		-0.945787	7.24e-11	1.24e-11	10.1404	0.519146	Down	-0.515114	0.839293	0.144236	0.0760864	0.699738		A0A2U9QZF7		POP2	YNR052C		PF04857;	IPR039637;IPR006941;IPR012337;IPR036397;		exon-XM_029463895.1-1	rna-XM_029463895.1	XP_029319755.1	PKUD0A08730%3B similar to Saccharomyces cerevisiae| YNR052C |POP2|%3B ancestral locus Anc_6.379	C5L36_0A08730	859	1383.4	1451.52	769.86	1549.83	1162.9	1044.91	NC_042506.1	40381988	uncharacterized protein	891	Chromosome 1	mRNA	+	1929242	1931917
C5L36_0A08760	CDC50 | YNR048W	Uncharacterized protein	-1.33	0.36	0.06	0.45	0.4		-0.733816	7.74e-11	1.33e-11	10.1111	0.601311	Down	-0.620352	0.839293	0.144735	0.0760864	0.650512		A0A2U9QZ16		CDC50 | YNR048W	YCR094W | YNR048W		PF03381;	IPR005045;		exon-XM_029463898.1-1	rna-XM_029463898.1	XP_029319758.1	PKUD0A08760%3B similar to Saccharomyces cerevisiae| YCR094W |CDC50| and YNR048W |YNR048W|%3B ancestral locus Anc_6.374	C5L36_0A08760	862	1452.14	1434.68	1494.1	1341.43	1414.65	1502.09	NC_042506.1	40381991	uncharacterized protein	400	Chromosome 1	mRNA	-	1935001	1936203
C5L36_0A08770	CDC39	Uncharacterized protein	-0.58	0.36	0.06	0.45	0.67		-2.1707	8.19e-11	1.41e-11	10.0866	0.222102	Down	-0.60901	0.839293	0.144838	0.0760864	0.655646		A0A2U9QZ15		CDC39	YCR093W		PF16415;PF16418;PF16419;PF16417;PF12842;PF04054;	IPR007196;IPR024557;IPR040398;IPR032191;IPR032194;IPR032195;IPR032193;IPR038535;IPR016021;		exon-XM_029463899.1-1	rna-XM_029463899.1	XP_029319759.1	PKUD0A08770%3B similar to Saccharomyces cerevisiae| YCR093W |CDC39|%3B ancestral locus Anc_6.373%3B intron location uncertain	C5L36_0A08770	863	2466.99	2419.94	1398.64	2668.37	2509.66	2367.27	NC_042506.1	40381992	uncharacterized protein	2293	Chromosome 1	mRNA	-	1943677	1943694
C5L36_0A08800	C5L36_0A08800	Uncharacterized protein	-0.6	0.36	0.06	0.44	0.66		-0.732993	9.36e-11	1.62e-11	10.0288	0.601655	Down	-0.638538	0.839646	0.145762	0.0759038	0.642364		A0A2U9QZ56								exon-XM_029463903.1-1	rna-XM_029463903.1	XP_029319763.1	PKUD0A08800	C5L36_0A08800	867	69.11	112.94	156.17	126.87	118.698	106.664	NC_042506.1	40381996	uncharacterized protein	173	Chromosome 1	mRNA	+	1949146	1949667
C5L36_0A08810	UBP3	Ubiquitin carboxyl-terminal hydrolase (EC 3.4.19.12)	-0.52	0.36	0.06	0.44	0.7		-0.674081	9.38e-11	1.63e-11	10.0277	0.626732	Down	-0.826621	0.839646	0.145987	0.0759038	0.563848		A0A1Z8JJ41		UBP3	YER151C		PF00443;	IPR038765;IPR001394;IPR018200;IPR028889;		exon-XM_029463904.1-1	rna-XM_029463904.1	XP_029319764.1	PKUD0A08810%3B similar to Saccharomyces cerevisiae| YER151C |UBP3|%3B ancestral locus Anc_8.202	C5L36_0A08810 CAS74_004263	868	726.48	578.36	418.87	884.9	650.854	648.595	NC_042506.1	40381997	uncharacterized protein	673	Chromosome 1	mRNA	+	1950015	1952036
C5L36_0A08830	HSM3	HSM3_N domain-containing protein	-0.64	0.36	0.06	0.44	0.64		-1.11535	1.07e-10	1.87e-11	9.96873	0.461579	Down	-0.516994	0.839646	0.146121	0.0759038	0.698826		A0A099NWY2		HSM3	YBR272C		PF18795;	IPR041335;		exon-XM_029463906.1-1	rna-XM_029463906.1	XP_029319766.1	PKUD0A08830%3B similar to Saccharomyces cerevisiae| YBR272C |HSM3|%3B ancestral locus Anc_1.333	C5L36_0A08830 JL09_g3553	870	669.9	602.25	477.06	735.85	651.815	730.611	NC_042506.1	40381999	uncharacterized protein	476	Chromosome 1	mRNA	-	1955612	1957042
C5L36_0A08850	DCD1	CMP/dCMP-type deaminase domain-containing protein	-0.7	0.36	0.06	0.44	0.61		-0.68304	1.16e-10	2.02e-11	9.93681	0.622851	Down	0.485065	0.840437	0.146465	0.0754947	1.39965		A0A1Z8JJ40		DCD1	YHR144C		PF00383;	IPR016192;IPR002125;IPR016193;IPR015517;IPR035105;		exon-XM_029463908.1-1	rna-XM_029463908.1	XP_029319768.1	PKUD0A08850%3B similar to Saccharomyces cerevisiae| YHR144C |DCD1|%3B ancestral locus Anc_2.84	C5L36_0A08850 CAS74_004267	872	416.97	403.66	353.36	415.46	375.187	344.145	NC_042506.1	40382001	uncharacterized protein	327	Chromosome 1	mRNA	-	1958572	1959555
C5L36_0A08870	PHO2	Homeobox domain-containing protein	-0.71	0.36	0.06	0.44	0.61		-0.596623	1.21e-10	2.11e-11	9.91804	0.6613	Down	-0.454632	0.841957	0.147129	0.07471	0.729696		A0A099NWX6		PHO2	YDL106C		PF00046;	IPR009057;IPR017970;IPR001356;	4909.A0A099NWX6;	exon-XM_029463910.1-1	rna-XM_029463910.1	XP_029319770.1	PKUD0A08870%3B similar to Saccharomyces cerevisiae| YDL106C |PHO2|%3B ancestral locus Anc_2.337	C5L36_0A08870 JL09_g3549	874	883.99	880.55	717.14	1210.36	1091.19	1060.76	NC_042506.1	40382003	uncharacterized protein	836	Chromosome 1	mRNA	+	1962983	1965493
C5L36_0A08890	QRI7	tRNA N6-adenosine threonylcarbamoyltransferase	-0.74	0.36	0.06	0.44	0.6		-0.614034	1.26e-10	2.2e-11	9.90049	0.653367	Down	-0.485439	0.842128	0.147794	0.074622	0.714279		A0A2U9QZ58		QRI7	YDL104C					exon-XM_029463912.1-1	rna-XM_029463912.1	XP_029319772.1	PKUD0A08890%3B similar to Saccharomyces cerevisiae| YDL104C |QRI7|%3B ancestral locus Anc_2.343		876	456.07	459.57	537.02	421.33	407.706	397.428	NC_042506.1	40382005	uncharacterized protein	380	Chromosome 1	mRNA	-	1966947	1968089
C5L36_0A08920	PKUD0A08920%3B	Golgi to ER traffic protein 2	-0.73	0.37	0.06	0.44	0.6		-0.718093	1.35e-10	2.36e-11	9.87116	0.6079	Down	-0.87375	0.842128	0.147912	0.074622	0.545726		A0A1V2LKS1		PKUD0A08920%3B		GET2	PF08690;	IPR028143;		exon-XM_029463915.1-1	rna-XM_029463915.1	XP_029319775.1	PKUD0A08920%3B Pfam Domains: GET2|8.6e-10|	BOH78_3329 C5L36_0A08920	879	1332.56	1178.06	1386.42	954.98	1044.2	1079.54	NC_042506.1	40382008	uncharacterized protein	259	Chromosome 1	mRNA	-	1970647	1971426
C5L36_0A08960	URA7 | URA8	CTP synthase (EC 6.3.4.2) (UTP--ammonia ligase)	0.58	0.37	0.06	0.44	1.5		-0.649682	1.44e-10	2.54e-11	9.84251	0.637421	Down	0.418466	0.842535	0.149215	0.0744122	1.33651		A0A2U9QZ34		URA7 | URA8	YBL039C | YJR103W		PF06418;PF00117;	IPR029062;IPR004468;IPR017456;IPR017926;IPR033828;IPR027417;		exon-XM_029463919.1-1	rna-XM_029463919.1	XP_029319779.1	PKUD0A08960%3B similar to Saccharomyces cerevisiae| YBL039C |URA7| and YJR103W |URA8|%3B ancestral locus Anc_7.476	C5L36_0A08960	883	10061.5	10481.1	6278.62	6955.08	5372.33	5448.45	NC_042506.1	40382012	uncharacterized protein	575	Chromosome 1	mRNA	+	1978690	1980417
C5L36_0A08970	DGK1	Uncharacterized protein	0.67	0.37	0.06	0.44	1.59		-0.694618	1.47e-10	2.59e-11	9.83342	0.617873	Down	-0.851138	0.842535	0.149259	0.0744122	0.554347		A0A099NZ65		DGK1	YOR311C			IPR037997;	4909.A0A099NZ65;	exon-XM_029463920.1-1	rna-XM_029463920.1	XP_029319780.1	PKUD0A08970%3B similar to Saccharomyces cerevisiae| YOR311C |DGK1|%3B ancestral locus Anc_8.788	C5L36_0A08970 CAS74_004277 JL09_g3541	884	371.2	381.01	368.26	415.17	441.269	494.243	NC_042506.1	40382013	uncharacterized protein	321	Chromosome 1	mRNA	-	1980631	1981596
C5L36_0A08990	C5L36_0A08990	Uncharacterized protein	0.7	0.37	0.07	0.44	1.62		-0.876179	1.53e-10	2.71e-11	9.81581	0.544808	Down	-0.877422	0.842535	0.149656	0.0744122	0.544339		A0A2U9QZ71								exon-XM_029463922.1-1	rna-XM_029463922.1	XP_029319782.1	PKUD0A08990	C5L36_0A08990	886	124.45	171.02	270.04	116.74	145.444	154.129	NC_042506.1	40382015	uncharacterized protein	166	Chromosome 1	mRNA	-	1983211	1983711
C5L36_0A09000	NCE101	Uncharacterized protein	0.68	0.37	0.07	0.44	1.6		-0.595396	1.6e-10	2.83e-11	9.79607	0.661863	Down	-0.670568	0.842535	0.149847	0.0744122	0.628259		A0A2U9QZ76		NCE101	YJL205C		PF11654;	IPR024242;		exon-XM_029463923.1-1	rna-XM_029463923.1	XP_029319783.1	PKUD0A09000%3B similar to Saccharomyces cerevisiae| YJL205C |NCE101|%3B ancestral locus Anc_1.129	C5L36_0A09000	887	157.08	168.63	170.16	100.3	132.041	165.471	NC_042506.1	40382016	uncharacterized protein	67	Chromosome 1	mRNA	+	1983926	1984129
C5L36_0A09020	C5L36_0A09020	Uncharacterized protein	0.73	0.37	0.07	0.43	1.66		-0.621661	1.68e-10	2.99e-11	9.77382	0.649922	Down	-0.8136	0.842535	0.150269	0.0744122	0.56896		A0A2U9QZI4								exon-XM_029463925.1-1	rna-XM_029463925.1	XP_029319785.1	PKUD0A09020	C5L36_0A09020	889	423.15	423.21	596.32	448.88	427.815	432.098	NC_042506.1	40382018	uncharacterized protein	224	Chromosome 1	mRNA	+	1984738	1985412
C5L36_0A09090	PKUD0A09090%3B	M20_dimer domain-containing protein	-0.95	0.37	0.07	0.43	0.52		-0.586615	2.15e-10	3.85e-11	9.66748	0.665903	Down	0.438707	0.842535	0.150835	0.0744122	1.35539		A0A099NWV3		PKUD0A09090%3B		Peptidase_M20	PF07687;PF01546;	IPR017141;IPR002933;IPR011650;	4909.A0A099NWV3;	exon-XM_029463932.1-1	rna-XM_029463932.1	XP_029319792.1	PKUD0A09090%3B Pfam Domains: Peptidase_M20|5.3e-17||M20_dimer|3.4e-09|	C5L36_0A09090 JL09_g3530	895	3390.7	3401.6	2108.38	2824.03	2464.59	2543.49	NC_042506.1	40382025	uncharacterized protein	544	Chromosome 1	mRNA	-	1993096	1994730
C5L36_0A09110	C5L36_0A09110	Aminotran_1_2 domain-containing protein	1.53	0.37	0.07	0.43	2.89		-1.132	2.24e-10	4.01e-11	9.65036	0.456282	Down	-0.513475	0.842535	0.15121	0.0744122	0.700533		A0A2U9QZ60			YER152C		PF00155;	IPR004839;IPR015424;IPR015421;IPR015422;		exon-XM_029463934.1-1	rna-XM_029463934.1	XP_029319794.1	PKUD0A09110%3B similar to Saccharomyces cerevisiae| YER152C%3B ancestral locus Anc_8.204	C5L36_0A09110	897	1207.85	1269.47	1836.71	1382.96	1488.37	1424.58	NC_042506.1	40382027	uncharacterized protein	440	Chromosome 1	mRNA	-	1998142	1999464
C5L36_0A09120	KNS1	Dual specificity protein kinase KNS1	0.8	0.37	0.07	0.43	1.74		-0.624555	2.28e-10	4.08e-11	9.64277	0.64862	Down	-0.587493	0.842535	0.151292	0.0744122	0.665498		A0A1V2LLK4		KNS1	YLL019C		PF00069;	IPR011009;IPR000719;IPR017441;IPR008271;		exon-XM_029463935.1-1	rna-XM_029463935.1	XP_029319795.1	PKUD0A09120%3B similar to Saccharomyces cerevisiae| YLL019C |KNS1|%3B ancestral locus Anc_4.42	BOH78_3311 C5L36_0A09120	898	1799.74	1700.62	1862.38	2595.41	2233.05	2012.93	NC_042506.1	40382028	uncharacterized protein	781	Chromosome 1	mRNA	-	2000846	2003191
C5L36_0A09130	PKUD0A09130%3B	Uncharacterized protein	-0.59	0.37	0.07	0.43	0.66		-0.710059	2.29e-10	4.1e-11	9.64108	0.611295	Down	-0.548414	0.842535	0.151355	0.0744122	0.683772		A0A2U9QZF3		PKUD0A09130%3B		zf-C2H2	PF00096;	IPR036236;IPR013087;		exon-XM_029463936.1-1	rna-XM_029463936.1	XP_029319796.1	PKUD0A09130%3B Pfam Domains: zf-C2H2|6.4e-12|	C5L36_0A09130	899	729.25	743.71	768.33	933.48	873.893	909.021	NC_042506.1	40382029	uncharacterized protein	413	Chromosome 1	mRNA	+	2003987	2005228
C5L36_0A09170	MCH2	MFS domain-containing protein	0.71	0.37	0.07	0.43	1.64		-0.815932	2.39e-10	4.32e-11	9.62083	0.568042	Down	0.850329	0.842535	0.152225	0.0744122	1.80291		A0A099NXL4		MCH2	YKL221W		PF07690;	IPR011701;IPR020846;IPR036259;		exon-XM_029463940.1-1	rna-XM_029463940.1	XP_029319800.1	PKUD0A09170%3B similar to Saccharomyces cerevisiae| YKL221W |MCH2|	C5L36_0A09170 JL09_g3523	903	653.43	607.95	822.73	684.15	590.518	559.623	NC_042506.1	40382033	uncharacterized protein	497	Chromosome 1	mRNA	+	2009986	2011479
C5L36_0A09190	ATG20	PX domain-containing protein	-0.58	0.38	0.07	0.43	0.67		-0.741757	2.49e-10	4.5e-11	9.60367	0.598011	Down	-1.20921	0.842535	0.152443	0.0744122	0.432505		A0A2U9QZ90		ATG20	YDL113C		PF00787;	IPR001683;IPR036871;IPR044106;		exon-XM_029463942.1-1	rna-XM_029463942.1	XP_029319802.1	PKUD0A09190%3B similar to Saccharomyces cerevisiae| YDL113C |ATG20|%3B ancestral locus Anc_2.324	C5L36_0A09190	905	157.41	179.1	109.1	234.24	204.865	227.839	NC_042506.1	40382035	uncharacterized protein	546	Chromosome 1	mRNA	-	2012879	2014519
C5L36_0A09230	RCY1	Uncharacterized protein	-0.63	0.38	0.07	0.42	0.65		-0.642059	2.68e-10	4.87e-11	9.57127	0.640798	Down	-0.574512	0.843419	0.153316	0.0739566	0.671513		A0A2U9QZG3		RCY1	YJL204C		PF07393;	IPR009976;		exon-XM_029463946.1-1	rna-XM_029463946.1	XP_029319806.1	PKUD0A09230%3B similar to Saccharomyces cerevisiae| YJL204C |RCY1|%3B ancestral locus Anc_1.131	C5L36_0A09230	909	367.51	376.34	299.77	509.99	339.75	333.715	NC_042506.1	40382039	uncharacterized protein	985	Chromosome 1	mRNA	+	2018878	2021835
C5L36_0A09240	C5L36_0A09240	Zn(2)-C6 fungal-type domain-containing protein	-0.59	0.38	0.07	0.42	0.66		-1.34631	2.85e-10	5.17e-11	9.54574	0.393297	Down	0.687175	0.843419	0.153778	0.0739566	1.61013		A0A2U9QZ79					PF00172;	IPR016024;IPR001138;IPR036864;		exon-XM_029463947.1-1	rna-XM_029463947.1	XP_029319807.1	PKUD0A09240	C5L36_0A09240	910	220.8	201.85	179.62	234.47	167.437	193.472	NC_042506.1	40382040	uncharacterized protein	935	Chromosome 1	mRNA	-	2022089	2024896
C5L36_0A09250	ERV2	Sulfhydryl oxidase (EC 1.8.3.2)	-0.58	0.38	0.07	0.42	0.67		-1.02422	2.86e-10	5.2e-11	9.54395	0.491675	Down	0.486685	0.843419	0.153783	0.0739566	1.40122		A0A099NWV8		ERV2	YPR037C		PF04777;	IPR039799;IPR036774;IPR017905;	4909.A0A099NWV8;	exon-XM_029463948.1-1	rna-XM_029463948.1	XP_029319808.1	PKUD0A09250%3B similar to Saccharomyces cerevisiae| YPR037C |ERV2|%3B ancestral locus Anc_7.456	BOH78_3298 C5L36_0A09250 CAS74_004302 JL09_g3515	911	986.61	987.61	1077.89	798.69	981.069	1037.64	NC_042506.1	40382041	uncharacterized protein	207	Chromosome 1	mRNA	-	2026703	2027326
C5L36_0A09300	VID27	Uncharacterized protein	0.63	0.38	0.07	0.42	1.55		-0.758319	3.42e-10	6.27e-11	9.46543	0.591185	Down	-0.509311	0.843419	0.154769	0.0739566	0.702558		A0A2U9QZ80		VID27	YNL212W		PF08553;PF17748;PF17747;	IPR011047;IPR040458;IPR013863;IPR040979;IPR040768;		exon-XM_029463954.1-1	rna-XM_029463954.1	XP_029319814.1	PKUD0A09300%3B similar to Saccharomyces cerevisiae| YNL212W |VID27|%3B ancestral locus Anc_2.35	C5L36_0A09300	916	554.14	556.51	377.66	697.38	568.559	507.392	NC_042506.1	40382047	uncharacterized protein	811	Chromosome 1	mRNA	-	2034649	2037084
C5L36_0A09310	RRG9	Required for respiratory growth protein 9	-0.61	0.38	0.07	0.42	0.66		-0.736558	3.55e-10	6.5e-11	9.44994	0.60017	Down	0.436219	0.843419	0.154923	0.0739566	1.35305		A0A2U9QZL7		RRG9	YNL213C					exon-XM_029463955.1-1	rna-XM_029463955.1	XP_029319815.1	PKUD0A09310%3B similar to Saccharomyces cerevisiae| YNL213C |RRG9|%3B ancestral locus Anc_2.34		917	398.88	348.81	248.33	354.52	265.071	233.147	NC_042506.1	40382048	uncharacterized protein	256	Chromosome 1	mRNA	+	2037375	2038145
C5L36_0A09320	PEX17	Uncharacterized protein	0.63	0.39	0.07	0.41	1.55		-0.63646	3.57e-10	6.54e-11	9.44756	0.643289	Down	-0.568166	0.843419	0.154964	0.0739566	0.674474		A0A2U9QZH9		PEX17	YNL214W					exon-XM_029463956.1-1	rna-XM_029463956.1	XP_029319816.1	PKUD0A09320%3B similar to Saccharomyces cerevisiae| YNL214W |PEX17|%3B ancestral locus Anc_2.33	C5L36_0A09320	918	395.94	386.72	432.09	451.02	395.276	449.272	NC_042506.1	40382049	uncharacterized protein	268	Chromosome 1	mRNA	-	2038142	2038948
C5L36_0A09330	NUT1	Mediator complex subunit 5 (Mediator of RNA polymerase II transcription subunit 5)	0.69	0.39	0.07	0.41	1.61		-0.607811	3.57e-10	6.56e-11	9.44716	0.656192	Down	-0.49902	0.843419	0.154969	0.0739566	0.707587		A0A2U9QZ89		NUT1	YGL151W			IPR014801;		exon-XM_029463957.1-1	rna-XM_029463957.1	XP_029319817.1	PKUD0A09330%3B similar to Saccharomyces cerevisiae| YGL151W |NUT1|%3B ancestral locus Anc_2.316	C5L36_0A09330	919	1255.95	1236.21	788.12	1419.99	1290.25	1271.61	NC_042506.1	40382050	uncharacterized protein	939	Chromosome 1	mRNA	-	2039166	2041985
C5L36_0A09340	PKUD0A09340%3B	Uncharacterized protein	0.63	0.39	0.07	0.41	1.55		-0.932933	3.81e-10	7.02e-11	9.41851	0.523792	Down	-0.601724	0.843419	0.155177	0.0739566	0.658966		A0A2U9QZ72		PKUD0A09340%3B		MFS_1	PF07690;	IPR011701;IPR036259;		exon-XM_029463959.1-1	rna-XM_029463959.1	XP_029319819.1	PKUD0A09340%3B Pfam Domains: MFS_1|3.3e-30|	C5L36_0A09340	921	282.52	265.88	366.67	345.16	257.414	290.767	NC_042506.1	40382052	uncharacterized protein	532	Chromosome 1	mRNA	+	2047493	2049091
C5L36_0A09390	RPS2	Ribosomal protein S5	1.04	0.39	0.07	0.41	2.05		-0.767921	4.78e-10	8.84e-11	9.32068	0.587263	Down	-0.555107	0.846638	0.156693	0.0723024	0.680606		A0A099NWF2		RPS2	YGL123W		PF00333;PF03719;	IPR000851;IPR005324;IPR020568;IPR014721;IPR005711;IPR013810;IPR018192;	4909.A0A099NWF2;	exon-XM_029463964.1-1	rna-XM_029463964.1	XP_029319824.1	PKUD0A09390%3B similar to Saccharomyces cerevisiae| YGL123W |RPS2|%3B ancestral locus Anc_6.129	BOH78_4471 C5L36_0A09390 CAS74_004318 JL09_g3727	926	48082.4	50870.1	56128.2	45087.1	48847.8	48444	NC_042506.1	40382057	uncharacterized protein	242	Chromosome 1	mRNA	-	2060548	2061276
C5L36_0A09395	C5L36_0A09395	Uncharacterized protein	-0.68	0.39	0.07	0.41	0.62		-1.11942	4.83e-10	8.94e-11	9.3161	0.46028	Down	-0.524613	0.846638	0.156893	0.0723024	0.695145		A0A2U9QZM7								exon-XM_029463965.1-1	rna-XM_029463965.1	XP_029319825.1	PKUD0A09395	C5L36_0A09395	927	97.51	72.95	66.37	49.8	69.8669	63.814	NC_042506.1	40382058	uncharacterized protein	123	Chromosome 1	mRNA	-	2061469	2061840
C5L36_0A09425	C5L36_0A09425	Uncharacterized protein	0.71	0.39	0.07	0.41	1.64		-0.687228	5.03e-10	9.35e-11	9.29886	0.621046	Down	-0.489521	0.853246	0.15868	0.0689258	0.712261		A0A2U9QZ82								exon-XM_029463969.1-1	rna-XM_029463969.1	XP_029319829.1	PKUD0A09425	C5L36_0A09425	931	56.28	55.33	166.49	157.23	160.917	147.998	NC_042506.1	40382062	uncharacterized protein	604	Chromosome 1	mRNA	+	2069241	2071055
C5L36_0A09470	TMA23	Uncharacterized protein	-0.53	0.39	0.07	0.41	0.69		-0.621103	5.93e-10	1.11e-10	9.22685	0.650174	Down	-0.842293	0.857155	0.160299	0.0669405	0.557756		A0A2U9QZA2		TMA23	YMR269W					exon-XM_029463974.1-1	rna-XM_029463974.1	XP_029319834.1	PKUD0A09470%3B similar to Saccharomyces cerevisiae| YMR269W |TMA23|%3B ancestral locus Anc_8.823	C5L36_0A09470	936	180.6	208.31	170.25	181.84	94.6138	121.935	NC_042506.1	40382067	uncharacterized protein	229	Chromosome 1	mRNA	-	2082531	2083220
C5L36_0A09490	HEM2	Delta-aminolevulinic acid dehydratase (EC 4.2.1.24)	0.67	0.39	0.07	0.4	1.59		-0.646194	5.99e-10	1.12e-10	9.22278	0.638964	Down	0.63003	0.857155	0.160665	0.0669405	1.5476		A0A099NX16		HEM2	YGL040C		PF00490;	IPR001731;IPR030656;IPR013785;	4909.A0A099NX16;	exon-XM_029463976.1-1	rna-XM_029463976.1	XP_029319836.1	PKUD0A09490%3B similar to Saccharomyces cerevisiae| YGL040C |HEM2|%3B ancestral locus Anc_4.70	C5L36_0A09490 CAS74_004329 JL09_g3715	938	4388.18	4563.84	5029.69	3115.21	3504.04	3681.98	NC_042506.1	40382069	uncharacterized protein	345	Chromosome 1	mRNA	-	2084376	2085413
C5L36_0A09540	RVB1	RuvB-like helicase (EC 3.6.4.12)	-0.75	0.4	0.07	0.4	0.59		-0.789035	8.12e-10	1.53e-10	9.09031	0.578731	Down	-0.461166	0.863406	0.162765	0.0637852	0.726399		A0A099NZ64		RVB1	YDR190C		PF06068;PF17856;	IPR003593;IPR027417;IPR027238;IPR041048;IPR037938;IPR010339;	4909.A0A099NZ64;	exon-XM_029463981.1-1	rna-XM_029463981.1	XP_029319841.1	PKUD0A09540%3B similar to Saccharomyces cerevisiae| YDR190C |RVB1|%3B ancestral locus Anc_8.395	BOH78_4456 C5L36_0A09540 CAS74_004334 JL09_g3711	943	5327.46	5226.48	4525.98	4239.31	4624.89	4790.21	NC_042506.1	40382074	uncharacterized protein	476	Chromosome 1	mRNA	-	2091732	2093162
C5L36_0A09560	SKO1	BZIP domain-containing protein	-0.6	0.4	0.07	0.4	0.66		-1.00214	8.47e-10	1.6e-10	9.07213	0.49926	Down	-0.538518	0.864719	0.163219	0.0631248	0.688478		A0A2U9QZD9		SKO1	YNL167C		PF00170;	IPR000837;IPR004827;		exon-XM_029463983.1-1	rna-XM_029463983.1	XP_029319843.1	PKUD0A09560%3B similar to Saccharomyces cerevisiae| YNL167C |SKO1|%3B ancestral locus Anc_2.86	C5L36_0A09560	945	128.13	99.77	180.72	195.36	252.809	299.137	NC_042506.1	40382076	uncharacterized protein	807	Chromosome 1	mRNA	-	2094336	2096759
C5L36_0A09570	NCR1	SSD domain-containing protein	0.74	0.4	0.07	0.4	1.67		-0.649313	8.48e-10	1.6e-10	9.07137	0.637584	Down	-0.484179	0.865213	0.16358	0.0628771	0.714904		A0A2U9QZB2		NCR1	YPL006W		PF16414;PF02460;	IPR032190;IPR003392;IPR000731;		exon-XM_029463984.1-1	rna-XM_029463984.1	XP_029319844.1	PKUD0A09570%3B similar to Saccharomyces cerevisiae| YPL006W |NCR1|%3B ancestral locus Anc_8.83	C5L36_0A09570	946	734.7	648.9	487.33	768.74	628.831	588.491	NC_042506.1	40382077	uncharacterized protein	1306	Chromosome 1	mRNA	+	2097450	2101370
C5L36_0A09590	MLH1	DNA_mis_repair domain-containing protein	-0.67	0.4	0.08	0.4	0.63		-0.791073	8.76e-10	1.66e-10	9.05735	0.577914	Down	-0.955174	0.865528	0.164058	0.062719	0.515779		A0A099NWY5		MLH1	YMR167W		PF01119;PF16413;	IPR014762;IPR002099;IPR013507;IPR036890;IPR032189;IPR038973;IPR020568;IPR014721;	4909.A0A099NWY5;	exon-XM_029463986.1-1	rna-XM_029463986.1	XP_029319846.1	PKUD0A09590%3B similar to Saccharomyces cerevisiae| YMR167W |MLH1|%3B ancestral locus Anc_2.341	C5L36_0A09590 JL09_g3705	948	500.58	445.78	272.5	447.65	375.167	382.288	NC_042506.1	40382079	uncharacterized protein	723	Chromosome 1	mRNA	-	2103212	2105383
C5L36_0A09600	LYS5	L-aminoadipate-semialdehyde dehydrogenase-phosphopantetheinyl transferase	-0.65	0.4	0.08	0.4	0.64		-1.20511	9.1e-10	1.72e-10	9.04093	0.433736	Down	0.63476	0.865528	0.164061	0.062719	1.55268		A0A099NZ45		LYS5	YGL154C		PF01648;	IPR008278;IPR037143;	4909.A0A099NZ45;	exon-XM_029463987.1-1	rna-XM_029463987.1	XP_029319847.1	PKUD0A09600%3B similar to Saccharomyces cerevisiae| YGL154C |LYS5|%3B ancestral locus Anc_2.314	BOH78_4450 C5L36_0A09600 JL09_g3704	949	373.23	308.05	290.57	413.68	308.16	348.587	NC_042506.1	40382080	uncharacterized protein	284	Chromosome 1	mRNA	+	2105814	2106668
C5L36_0A09630	PKUD0A09630%3B	Pyr_redox_2 domain-containing protein	0.6	0.4	0.08	0.4	1.52		-0.903915	1.06e-09	2.01e-10	8.97515	0.534434	Down	-0.828157	0.869132	0.165495	0.0609143	0.563248		A0A2U9QZB8		PKUD0A09630%3B		Pyr_redox_2	PF07992;	IPR036188;IPR023753;		exon-XM_029463990.1-1	rna-XM_029463990.1	XP_029319850.1	PKUD0A09630%3B Pfam Domains: Pyr_redox_2|9.2e-15||Pyr_redox|8.2e-10|	C5L36_0A09630	952	34.86	42.56	109	62.76	69.8899	79.6837	NC_042506.1	40382083	uncharacterized protein	702	Chromosome 1	mRNA	+	2110787	2112895
C5L36_0A09650	LSB3 | YSC84	Protein YSC84	0.79	0.4	0.08	0.4	1.73		-0.781051	1.08e-09	2.05e-10	8.96706	0.581943	Down	-0.793396	0.869132	0.165545	0.0609143	0.576984		A0A1V2LJB2		LSB3 | YSC84	YFR024C-AYHR016C		PF00018;PF04366;	IPR036028;IPR001452;IPR033643;IPR007461;		exon-XM_029463992.1-1	rna-XM_029463992.1	XP_029319852.1	PKUD0A09650%3B similar to Saccharomyces cerevisiae| YFR024C-A |LSB3| and YHR016C |YSC84|%3B ancestral locus Anc_1.356	BOH78_4444 C5L36_0A09650	953	1367.44	1432.63	1671.41	1396.92	2266.65	2249.85	NC_042506.1	40382085	uncharacterized protein	402	Chromosome 1	mRNA	-	2116161	2117369
C5L36_0A09660	USE1	Uncharacterized protein	-0.79	0.4	0.08	0.4	0.58		-0.589111	1.12e-09	2.13e-10	8.95244	0.664753	Down	0.51527	0.869132	0.165681	0.0609143	1.42926		A0A099NWW9		USE1	YGL098W		PF09753;	IPR019150;		exon-XM_029463993.1-1	rna-XM_029463993.1	XP_029319853.1	PKUD0A09660%3B similar to Saccharomyces cerevisiae| YGL098W |USE1|%3B ancestral locus Anc_6.164	C5L36_0A09660 JL09_g3698	954	708.84	743.41	791.96	516.91	615.409	612.803	NC_042506.1	40382086	uncharacterized protein	253	Chromosome 1	mRNA	+	2117692	2118453
C5L36_0A09670	C5L36_0A09670	Ribosomal lysine N-methyltransferase 1	-0.57	0.4	0.08	0.4	0.68		-0.614099	1.18e-09	2.24e-10	8.92953	0.653338	Down	-0.431601	0.869132	0.166067	0.0609143	0.741438		A0A1V2LH55								exon-XM_029463994.1-1	rna-XM_029463994.1	XP_029319854.1	PKUD0A09670	BOH78_4442 C5L36_0A09670	955	1113.99	1109.47	865.56	1000.67	911.167	888.473	NC_042506.1	40382087	uncharacterized protein	564	Chromosome 1	mRNA	-	2118434	2120128
C5L36_0A09720	SWS2	Uncharacterized protein	0.67	0.41	0.08	0.39	1.59		-2.15686	1.29e-09	2.48e-10	8.88939	0.224244	Down	-0.725051	0.869326	0.166852	0.0608176	0.604976		A0A2U9QZC6		SWS2	YNL081C		PF00416;	IPR027437;IPR001892;IPR010979;IPR019980;IPR018269;		exon-XM_029464000.1-1	rna-XM_029464000.1	XP_029319860.1	PKUD0A09720%3B similar to Saccharomyces cerevisiae| YNL081C |SWS2|%3B ancestral locus Anc_2.213	C5L36_0A09720	961	4108.05	4158.95	4428.39	2803.85	3099.17	3071.71	NC_042506.1	40382093	uncharacterized protein	121	Chromosome 1	mRNA	-	2130931	2130981
C5L36_0A09730	EOS1	Uncharacterized protein	-0.58	0.41	0.08	0.39	0.67		-1.30347	1.46e-09	2.8e-10	8.83671	0.40515	Down	-0.413676	0.871406	0.167723	0.0597792	0.750708		A0A2U9QZF4		EOS1	YNL080C		PF12326;	IPR021100;		exon-XM_029464001.1-1	rna-XM_029464001.1	XP_029319861.1	PKUD0A09730%3B similar to Saccharomyces cerevisiae| YNL080C |EOS1|%3B ancestral locus Anc_2.214	C5L36_0A09730	962	723.04	744.59	960.83	597.74	547.404	534.252	NC_042506.1	40382094	uncharacterized protein	421	Chromosome 1	mRNA	-	2131262	2132527
C5L36_0A09750	APJ1	DnaJ subfamily A member 2	1.08	0.41	0.08	0.39	2.11		-1.67261	1.55e-09	2.98e-10	8.80958	0.313685	Down	-0.493356	0.871406	0.167877	0.0597792	0.710371		A0A099NYN0		APJ1	YNL077W		PF00226;PF01556;PF00684;	IPR002939;IPR001623;IPR018253;IPR044713;IPR008971;IPR001305;IPR036410;IPR036869;	4909.A0A099NYN0;	exon-XM_029464003.1-1	rna-XM_029464003.1	XP_029319863.1	PKUD0A09750%3B similar to Saccharomyces cerevisiae| YNL077W |APJ1|%3B ancestral locus Anc_2.218	BOH78_2570 C5L36_0A09750 JL09_g3688	964	820.2	805.32	711.37	1112.28	1012.7	1027.12	NC_042506.1	40382096	uncharacterized protein	690	Chromosome 1	mRNA	-	2133890	2135962
C5L36_0A09765	C5L36_0A09765	Uncharacterized protein	0.66	0.41	0.08	0.39	1.58		-1.14462	1.67e-09	3.23e-10	8.77716	0.45231	Down	-0.481004	0.873016	0.168602	0.0589778	0.716479		A0A2U9QZN0								exon-XM_029464006.1-1	rna-XM_029464006.1	XP_029319866.1	PKUD0A09765	C5L36_0A09765	967	237.65	190.79	195.81	303.26	306.355	326.233	NC_042506.1	40382099	uncharacterized protein	992	Chromosome 1	mRNA	+	2141579	2144557
C5L36_0A09780	SMT3	Ubiquitin-like domain-containing protein	1.01	0.41	0.08	0.39	2.01		-3.22267	1.72e-09	3.33e-10	8.76464	0.107122	Down	0.68099	0.874491	0.169234	0.0582446	1.60324		A0A2U9QZD2		SMT3	YDR510W		PF11976;	IPR022617;IPR000626;IPR029071;		exon-XM_029464008.1-1	rna-XM_029464008.1	XP_029319868.1	PKUD0A09780%3B similar to Saccharomyces cerevisiae| YDR510W |SMT3|%3B ancestral locus Anc_1.51	C5L36_0A09780	969	2434.5	2533.24	4414.56	2812.24	4005.72	4016.24	NC_042506.1	40382101	uncharacterized protein	91	Chromosome 1	mRNA	-	2149309	2149584
C5L36_0A09820	C5L36_0A09820	RF_PROK_I domain-containing protein	0.74	0.41	0.08	0.38	1.67		-0.62572	2.16e-09	4.21e-10	8.66462	0.648096	Down	-0.609964	0.878362	0.170797	0.0563265	0.655213		A0A2U9QZF5			YOL114C		PF00472;	IPR000352;		exon-XM_029464012.1-1	rna-XM_029464012.1	XP_029319872.1	PKUD0A09820%3B similar to Saccharomyces cerevisiae| YOL114C%3B ancestral locus Anc_3.59	C5L36_0A09820	973	439.44	511.71	508.38	362.81	301.396	328.06	NC_042506.1	40382105	uncharacterized protein	170	Chromosome 1	mRNA	+	2156736	2157248
C5L36_0A09830	PEX11	Uncharacterized protein	0.59	0.41	0.08	0.38	1.5		-0.608067	2.17e-09	4.23e-10	8.66278	0.656075	Down	0.589716	0.878362	0.170983	0.0563265	1.50495		A0A2U9QZG9		PEX11	YOL147C		PF05648;	IPR008733;		exon-XM_029464013.1-1	rna-XM_029464013.1	XP_029319873.1	PKUD0A09830%3B similar to Saccharomyces cerevisiae| YOL147C |PEX11|%3B ancestral locus Anc_3.3	C5L36_0A09830	974	288.52	297.78	392.99	321.18	366.633	300.104	NC_042506.1	40382106	uncharacterized protein	244	Chromosome 1	mRNA	-	2157250	2157984
C5L36_0A09900	TIF4632 | TIF4631	MIF4G domain-containing protein	0.69	0.42	0.08	0.38	1.61		-0.698152	2.61e-09	5.12e-10	8.58274	0.616361	Down	0.469213	0.884369	0.173306	0.0533667	1.38435		A0A2U9QZE5		TIF4632 | TIF4631	YGL049C | YGR162W		PF12152;PF02854;	IPR016024;IPR022745;IPR036211;IPR016021;IPR003890;		exon-XM_029464020.1-1	rna-XM_029464020.1	XP_029319880.1	PKUD0A09900%3B similar to Saccharomyces cerevisiae| YGL049C |TIF4632| and YGR162W |TIF4631|%3B ancestral locus Anc_4.56	C5L36_0A09900	981	3582.11	3352.68	2097.01	2698.27	3050.42	2898.94	NC_042506.1	40382113	uncharacterized protein	962	Chromosome 1	mRNA	-	2169505	2172393
C5L36_0A09910	C5L36_0A09910	AAA domain-containing protein	0.64	0.42	0.08	0.38	1.56		-0.794966	2.7e-09	5.3e-10	8.5685	0.576357	Down	-0.61655	0.884369	0.173628	0.0533667	0.652229		A0A099NX80				AAA	PF00004;PF17862;PF16450;	IPR005937;IPR003593;IPR041569;IPR003959;IPR003960;IPR027417;IPR032501;IPR035261;	4909.A0A099NX80;	exon-XM_029464021.1-1	rna-XM_029464021.1	XP_029319881.1	PKUD0A09910%3B Pfam Domains: AAA|3.5e-88||AAA_5|1.3e-07||AAA_3|9.7e-06|	BOH78_2554 C5L36_0A09910 JL09_g4259	982	4986.22	5069.23	5635.78	3831.81	5388.74	5424.77	NC_042506.1	40382114	uncharacterized protein	405	Chromosome 1	mRNA	+	2173072	2174289
C5L36_0A09970	C5L36_0A09970	Zn(2)-C6 fungal-type domain-containing protein	0.79	0.42	0.08	0.38	1.73		-0.704378	3.44e-09	6.79e-10	8.46313	0.613707	Down	-0.674816	0.887718	0.175615	0.051725	0.626412		A0A099NVD6			YJL206C		PF11951;PF00172;	IPR021858;IPR001138;IPR036864;	4909.A0A099NVD6;	exon-XM_029464027.1-1	rna-XM_029464027.1	XP_029319887.1	PKUD0A09970%3B similar to Saccharomyces cerevisiae| YJL206C%3B ancestral locus Anc_1.128	C5L36_0A09970 JL09_g4264	988	920.66	1032.12	1090.55	951.83	1141.91	1127.95	NC_042506.1	40382120	uncharacterized protein	506	Chromosome 1	mRNA	-	2184565	2186085
C5L36_0A10030	ADE5	AIR synthase (EC 6.3.3.1) (EC 6.3.4.13) (Glycinamide ribonucleotide synthetase) (Phosphoribosyl-aminoimidazole synthetase) (Phosphoribosylamine--glycine ligase) (Phosphoribosylformylglycinamidine cyclo-ligase) (Phosphoribosylglycinamide synthetase)	-0.54	0.42	0.08	0.37	0.69		-0.832916	3.73e-09	7.4e-10	8.4283	0.561393	Down	-0.549675	0.887718	0.17653	0.051725	0.683174		A0A1Z8JJH1		ADE5	YGL234W		PF00586;PF02769;PF01071;PF02843;PF02844;	IPR011761;IPR013815;IPR016185;IPR020561;IPR000115;IPR020560;IPR037123;IPR020559;IPR020562;IPR010918;IPR036676;IPR016188;IPR036921;IPR004733;IPR011054;		exon-XM_029464033.1-1	rna-XM_029464033.1	XP_029319893.1	PKUD0A10030%3B similar to Saccharomyces cerevisiae| YGL234W |ADE5%2C7|%3B ancestral locus Anc_3.557	C5L36_0A10030 CAS74_004385	994	2863.1	3087.19	2885.55	2846.32	3719.53	3558.87	NC_042506.1	40382126	uncharacterized protein	793	Chromosome 1	mRNA	-	2201608	2203989
C5L36_0A10100	C5L36_0A10100	Uncharacterized protein	0.68	0.43	0.09	0.37	1.6		-0.873485	4.13e-09	8.26e-10	8.38356	0.545827	Down	0.620308	0.8879	0.177474	0.051636	1.5372		A0A2U9QZG2								exon-XM_029464040.1-1	rna-XM_029464040.1	XP_029319900.1	PKUD0A10100	C5L36_0A10100	1001	450.16	500.48	378.59	413.15	482.435	418.188	NC_042506.1	40382133	uncharacterized protein	821	Chromosome 1	mRNA	+	2219728	2222193
C5L36_0A10110	DMA2 | DMA1	Uncharacterized protein	0.62	0.43	0.09	0.37	1.53		-0.638684	4.17e-09	8.34e-10	8.38028	0.642299	Down	0.400353	0.887912	0.177791	0.0516302	1.31983		A0A2U9QZJ9		DMA2 | DMA1	YNL116W | YHR115C		PF00498;PF17123;	IPR000253;IPR008984;IPR001841;IPR013083;		exon-XM_029464041.1-1	rna-XM_029464041.1	XP_029319901.1	PKUD0A10110%3B similar to Saccharomyces cerevisiae| YNL116W |DMA2| and YHR115C |DMA1|%3B ancestral locus Anc_2.157	C5L36_0A10110	1002	1244.41	1244.39	1479.23	1310.5	1614.76	1591.14	NC_042506.1	40382134	uncharacterized protein	634	Chromosome 1	mRNA	+	2222641	2224545
C5L36_0A10125	PKUD0A10125%3B	Complex I-B22 (NADH dehydrogenase [ubiquinone] 1 beta subcomplex subunit 9) (NADH-ubiquinone oxidoreductase B22 subunit)	0.89	0.43	0.09	0.36	1.86		-0.666067	4.3e-09	8.62e-10	8.36675	0.630222	Down	0.548157	0.887912	0.178457	0.0516302	1.46222		A0A1V2LMI4		PKUD0A10125%3B		Complex1_LYR	PF05347;	IPR008011;IPR033034;		exon-XM_029464043.1-1	rna-XM_029464043.1	XP_029319903.1	PKUD0A10125%3B Pfam Domains: Complex1_LYR|4.6e-12|	BOH78_2530 C5L36_0A10125 CAS74_004398	1004	1282.2	1176.04	1794.46	1320.38	1555.39	1517.14	NC_042506.1	40382136	uncharacterized protein	112	Chromosome 1	mRNA	-	2229255	2229593
C5L36_0A10160	LHP1	La protein	0.72	0.43	0.09	0.36	1.64		-1.06572	4.67e-09	9.4e-10	8.33065	0.477735	Down	-0.468115	0.887912	0.179225	0.0516302	0.722909		A0A1V2LMG6		LHP1	YDL051W		PF05383;PF00076;	IPR006630;IPR002344;IPR012677;IPR035979;IPR000504;IPR036388;IPR036390;		exon-XM_029464047.1-1	rna-XM_029464047.1	XP_029319907.1	PKUD0A10160%3B similar to Saccharomyces cerevisiae| YDL051W |LHP1|%3B ancestral locus Anc_4.224	BOH78_2526 C5L36_0A10160	1008	3412.09	3422.22	3222.53	2296.55	2621.56	2779.72	NC_042506.1	40382140	uncharacterized protein	244	Chromosome 1	mRNA	-	2235908	2236642
C5L36_0A10190	C5L36_0A10190	Pyridoxal phosphate homeostasis protein (PLP homeostasis protein)	0.56	0.43	0.09	0.36	1.48		-0.88582	4.68e-09	9.43e-10	8.33001	0.54118	Down	-0.616671	0.887912	0.179815	0.0516302	0.652174		A0A2U9QZF6			YBL036C		PF01168;	IPR001608;IPR029066;IPR011078;		exon-XM_029464049.1-1	rna-XM_029464049.1	XP_029319909.1	PKUD0A10190%3B similar to Saccharomyces cerevisiae| YBL036C%3B ancestral locus Anc_3.324	C5L36_0A10190	1010	4023.51	4056.74	5651.69	4146.51	5316.97	5611.08	NC_042506.1	40382142	uncharacterized protein	264	Chromosome 1	mRNA	-	2239748	2240542
C5L36_0A10240	PKUD0A10240%3B	PUM-HD domain-containing protein	-0.65	0.44	0.09	0.36	0.64		-0.65644	5.12e-09	1.04e-09	8.29055	0.634442	Down	-0.669992	0.887912	0.180029	0.0516302	0.62851		A0A2U9QZI1		PKUD0A10240%3B		PUF	PF00806;	IPR011989;IPR016024;IPR033133;IPR033712;IPR001313;		exon-XM_029464054.1-1	rna-XM_029464054.1	XP_029319914.1	PKUD0A10240%3B Pfam Domains: PUF|1.1e-51|	C5L36_0A10240	1015	304.26	230.99	477.87	617.53	645.267	586.85	NC_042506.1	40382147	uncharacterized protein	680	Chromosome 1	mRNA	-	2251112	2253154
C5L36_0A10250	SLA1	Actin cytoskeleton-regulatory complex protein SLA1	-0.77	0.44	0.09	0.36	0.59		-0.718634	5.21e-09	1.06e-09	8.28349	0.607673	Down	0.459622	0.887912	0.180213	0.0516302	1.37518		A0A2U9QZW2		SLA1	YBL007C		PF00018;PF14604;PF03983;	IPR013761;IPR036028;IPR001452;IPR007131;IPR029922;IPR035800;IPR035821;		exon-XM_029464055.1-1	rna-XM_029464055.1	XP_029319915.1	PKUD0A10250%3B similar to Saccharomyces cerevisiae| YBL007C |SLA1|%3B ancestral locus Anc_4.108	C5L36_0A10250	1016	964.46	968.46	986.79	947.96	1608.16	1486.65	NC_042506.1	40382148	uncharacterized protein	1258	Chromosome 1	mRNA	+	2254173	2257949
C5L36_0A10260	HOT1	GCR1_C domain-containing protein	0.66	0.44	0.09	0.36	1.58		-0.811704	5.65e-09	1.15e-09	8.24768	0.569709	Down	-0.479502	0.887912	0.180818	0.0516302	0.717225		A0A2U9QZS7		HOT1	YMR172W		PF12550;	IPR030127;IPR022210;		exon-XM_029464056.1-1	rna-XM_029464056.1	XP_029319916.1	PKUD0A10260%3B similar to Saccharomyces cerevisiae| YMR172W |HOT1|%3B ancestral locus Anc_6.243	C5L36_0A10260	1017	406.75	381.19	529.18	535.09	534.127	524.541	NC_042506.1	40382149	uncharacterized protein	609	Chromosome 1	mRNA	-	2258197	2260026
C5L36_0A10280	C5L36_0A10280	Uncharacterized protein	-0.61	0.44	0.09	0.36	0.65		-3.13706	5.78e-09	1.18e-09	8.23788	0.113671	Down	-0.699874	0.887912	0.181099	0.0516302	0.615626		A0A2U9QZI5								exon-XM_029464058.1-1	rna-XM_029464058.1	XP_029319918.1	PKUD0A10280	C5L36_0A10280	1019	54.22	50.15	37.94	51.48	50.74	45.2511	NC_042506.1	40382151	uncharacterized protein	218	Chromosome 1	mRNA	+	2262581	2263237
C5L36_0A10350	TMN2 | EMP70	Transmembrane 9 superfamily member	-0.49	0.45	0.09	0.35	0.71		-0.586699	6.7e-09	1.37e-09	8.17376	0.665865	Down	-0.500201	0.888168	0.182144	0.051505	0.707008		A0A2U9QZT7		TMN2 | EMP70	YDR107C | YLR083C		PF02990;	IPR004240;		exon-XM_029464066.1-1	rna-XM_029464066.1	XP_029319926.1	PKUD0A10350%3B similar to Saccharomyces cerevisiae| YDR107C |TMN2| and YLR083C |EMP70|%3B ancestral locus Anc_8.254	C5L36_0A10350	1027	3139.07	3119.97	2184.88	2514.16	2436.85	2412.61	NC_042506.1	40382159	uncharacterized protein	639	Chromosome 1	mRNA	-	2279647	2281566
C5L36_0A10370	TRS85	Uncharacterized protein	-0.48	0.45	0.09	0.35	0.72		-0.644724	7.23e-09	1.49e-09	8.14073	0.639615	Down	-0.585737	0.889618	0.182919	0.0507967	0.666309		A0A2U9QZJ3		TRS85	YDR108W		PF12739;	IPR024420;		exon-XM_029464068.1-1	rna-XM_029464068.1	XP_029319928.1	PKUD0A10370%3B similar to Saccharomyces cerevisiae| YDR108W |TRS85|%3B ancestral locus Anc_8.255	C5L36_0A10370	1029	950.98	897.46	827.72	893.48	756.093	796.936	NC_042506.1	40382161	uncharacterized protein	665	Chromosome 1	mRNA	-	2287347	2289344
C5L36_0A10380	RAX2	Uncharacterized protein	0.74	0.45	0.09	0.35	1.67		-0.821648	7.31e-09	1.5e-09	8.13621	0.565795	Down	-0.564871	0.889618	0.18302	0.0507967	0.676016		A0A2U9QZH7		RAX2	YLR084C					exon-XM_029464069.1-1	rna-XM_029464069.1	XP_029319929.1	PKUD0A10380%3B similar to Saccharomyces cerevisiae| YLR084C |RAX2|%3B ancestral locus Anc_8.256	C5L36_0A10380	1030	883.52	851.73	642.68	854.19	687.19	601.401	NC_042506.1	40382162	uncharacterized protein	1218	Chromosome 1	mRNA	-	2289661	2293317
C5L36_0A10390	ITT1	Uncharacterized protein	-1.11	0.45	0.09	0.35	0.46		-0.585478	7.49e-09	1.54e-09	8.12553	0.666429	Down	-0.426145	0.889618	0.18312	0.0507967	0.744248		A0A2U9QZJ7		ITT1	YML068W		PF01485;PF05773;	IPR031127;IPR002867;IPR031128;IPR006575;IPR044066;IPR016135;IPR001841;IPR013083;IPR017907;		exon-XM_029464070.1-1	rna-XM_029464070.1	XP_029319930.1	PKUD0A10390%3B similar to Saccharomyces cerevisiae| YML068W |ITT1|%3B ancestral locus Anc_4.332	C5L36_0A10390	1031	643.37	630.23	415.16	459.28	375.11	359.407	NC_042506.1	40382163	uncharacterized protein	520	Chromosome 1	mRNA	+	2293799	2295361
C5L36_0A10405	C5L36_0A10405	C2H2-type domain-containing protein	-0.47	0.45	0.09	0.35	0.72		-1.21922	7.71e-09	1.59e-09	8.11271	0.429516	Down	-0.425265	0.892316	0.18403	0.0494814	0.744702		A0A1V2LMV7						IPR039327;IPR013087;		exon-XM_029464072.1-1	rna-XM_029464072.1	XP_029319932.1	PKUD0A10405	BOH78_2503 C5L36_0A10405 CAS74_004428	1033	29.85	35.48	33.33	48.98	45.0153	49.5753	NC_042506.1	40382165	uncharacterized protein	422	Chromosome 1	mRNA	+	2300036	2301304
C5L36_0A10420	CPR3	Peptidyl-prolyl cis-trans isomerase (PPIase) (EC 5.2.1.8)	0.59	0.45	0.09	0.35	1.5		-0.59887	8.18e-09	1.69e-09	8.08731	0.660271	Down	0.41287	0.896564	0.185567	0.0474188	1.33133		A0A099P773		CPR3	YML078W		PF00160;	IPR029000;IPR024936;IPR020892;IPR002130;	4909.A0A099P773;	exon-XM_029464074.1-1	rna-XM_029464074.1	XP_029319934.1	PKUD0A10420%3B similar to Saccharomyces cerevisiae| YML078W |CPR3|%3B ancestral locus Anc_4.347	BOH78_2501 C5L36_0A10420 CAS74_004430 JL09_g31	1035	1267.73	1249.86	1252.88	973.03	1185.89	1242.67	NC_042506.1	40382167	uncharacterized protein	179	Chromosome 1	mRNA	-	2303899	2304438
C5L36_0A10460	PDX1	Uncharacterized protein	0.69	0.45	0.09	0.35	1.61		-0.597041	8.78e-09	1.82e-09	8.05655	0.661108	Down	-0.443624	0.896564	0.186128	0.0474188	0.735285		A0A2U9QZK1		PDX1	YGR193C		PF00364;PF02817;	IPR003016;IPR000089;IPR036625;IPR004167;IPR011053;		exon-XM_029464078.1-1	rna-XM_029464078.1	XP_029319938.1	PKUD0A10460%3B similar to Saccharomyces cerevisiae| YGR193C |PDX1|%3B ancestral locus Anc_5.153	C5L36_0A10460	1039	2551.35	2611.84	4052.22	3090.33	3430.43	3400.3	NC_042506.1	40382171	uncharacterized protein	382	Chromosome 1	mRNA	+	2313767	2314915
C5L36_0A10490	SAM35	Uncharacterized protein	0.74	0.45	0.09	0.35	1.68		-0.979825	9.91e-09	2.06e-09	8.0041	0.507041	Down	0.66186	0.897013	0.186727	0.0472012	1.58212		A0A1Z8JJM2		SAM35	YHR083W		PF10806;	IPR021211;		exon-XM_029464081.1-1	rna-XM_029464081.1	XP_029319941.1	PKUD0A10490%3B similar to Saccharomyces cerevisiae| YHR083W |SAM35|%3B ancestral locus Anc_5.378	C5L36_0A10490 CAS74_004437	1042	192.77	218.94	242.18	182.53	242.209	200.461	NC_042506.1	40382174	uncharacterized protein	328	Chromosome 1	mRNA	+	2320419	2321405
C5L36_0A10530	C5L36_0A10530	EAF domain-containing protein	-0.72	0.45	0.09	0.35	0.61		-0.894894	1.07e-08	2.23e-09	7.97197	0.537787	Down	-0.362628	0.898512	0.188184	0.0464764	0.777747		A0A2U9QZZ1					PF09816;	IPR019194;		exon-XM_029464085.1-1	rna-XM_029464085.1	XP_029319945.1	PKUD0A10530	C5L36_0A10530	1046	1122.54	1051.6	1274.5	1275.72	1019.31	1108.43	NC_042506.1	40382178	uncharacterized protein	776	Chromosome 1	mRNA	+	2327140	2329470
C5L36_0A10580	MGM1	Uncharacterized protein	-0.67	0.45	0.1	0.34	0.63		-1.46297	1.22e-08	2.56e-09	7.91321	0.362746	Down	0.444526	0.898512	0.188686	0.0464764	1.36087		A0A2U9QZL5		MGM1	YOR211C		PF01031;PF00350;	IPR001401;IPR019762;IPR022812;IPR000375;IPR030381;IPR020850;IPR027417;		exon-XM_029464090.1-1	rna-XM_029464090.1	XP_029319950.1	PKUD0A10580%3B similar to Saccharomyces cerevisiae| YOR211C |MGM1|%3B ancestral locus Anc_8.628	C5L36_0A10580	1051	3144.1	2887.67	2135.9	3474.71	3405.56	3364.35	NC_042506.1	40382183	uncharacterized protein	911	Chromosome 1	mRNA	+	2337043	2339778
C5L36_0A10640	CDC9	DNA ligase (EC 6.5.1.1)	0.64	0.45	0.1	0.34	1.56		-0.703984	1.31e-08	2.76e-09	7.88284	0.613875	Down	-0.540636	0.900621	0.190807	0.0454579	0.687468		A0A2U9QZW9		CDC9	YDL164C		PF04679;PF01068;PF04675;	IPR000977;IPR012309;IPR012310;IPR016059;IPR012308;IPR036599;IPR012340;		exon-XM_029464096.1-1	rna-XM_029464096.1	XP_029319956.1	PKUD0A10640%3B similar to Saccharomyces cerevisiae| YDL164C |CDC9|%3B ancestral locus Anc_7.343	C5L36_0A10640	1057	594.24	571.34	424.45	686.66	578.126	497.033	NC_042506.1	40382189	uncharacterized protein	761	Chromosome 1	mRNA	-	2352205	2354490
C5L36_0A10670	LSM3	U6 snRNA-associated Sm-like protein LSm3	-0.45	0.45	0.1	0.34	0.73		-0.827999	1.42e-08	3e-09	7.84832	0.56331	Down	0.38279	0.900621	0.191086	0.0454579	1.30386		A0A1V2LML0		LSM3	YLR438C-A		PF01423;	IPR001163;IPR010920;IPR040002;		exon-XM_029464099.1-1	rna-XM_029464099.1	XP_029319959.1	PKUD0A10670%3B similar to Saccharomyces cerevisiae| YLR438C-A |LSM3|%3B ancestral locus Anc_4.319	BOH78_2480 C5L36_0A10670	1060	856.39	754.96	948.45	610.36	684.322	609.478	NC_042506.1	40382192	uncharacterized protein	88	Chromosome 1	mRNA	-	2367714	2367980
C5L36_0A10680	YSH1 | SYC1	Endoribonuclease YSH1 (mRNA 3'-end-processing protein YSH1)	0.74	0.46	0.1	0.34	1.67		-0.755428	1.46e-08	3.1e-09	7.83486	0.592371	Down	0.467421	0.900621	0.19109	0.0454579	1.38264		A0A099P9N8		YSH1 | SYC1	YLR277C | YOR179C		PF10996;PF11718;PF00753;PF07521;	IPR022712;IPR021718;IPR001279;IPR036866;IPR011108;	4909.A0A099P9N8;	exon-XM_029464100.1-1	rna-XM_029464100.1	XP_029319960.1	PKUD0A10680%3B similar to Saccharomyces cerevisiae| YLR277C |YSH1| and YOR179C |SYC1|%3B ancestral locus Anc_6.74	C5L36_0A10680 CAS74_004453 JL09_g53	1061	1839.72	1925	1981.06	1774.21	1799.41	1782.5	NC_042506.1	40382193	uncharacterized protein	785	Chromosome 1	mRNA	+	2368289	2370646
C5L36_0A10710	C5L36_0A10710	SPX domain-containing protein	0.58	0.46	0.1	0.34	1.49		-0.816055	1.54e-08	3.27e-09	7.81313	0.567993	Down	-0.6923	0.900621	0.19179	0.0454579	0.618867		A0A2U9QZY3			YDR089W			IPR004331;IPR042267;		exon-XM_029464103.1-1	rna-XM_029464103.1	XP_029319963.1	PKUD0A10710%3B similar to Saccharomyces cerevisiae| YDR089W%3B ancestral locus Anc_8.223	C5L36_0A10710	1064	822.17	770.87	552.49	1029.14	630.699	587.497	NC_042506.1	40382196	uncharacterized protein	917	Chromosome 1	mRNA	-	2375680	2378433
C5L36_0A10740	POB3	FACT complex subunit POB3	0.89	0.46	0.1	0.34	1.85		-0.878334	1.64e-08	3.48e-09	7.78578	0.543995	Down	-0.612446	0.900621	0.191927	0.0454579	0.654087		A0A099P748		POB3	YML069W		PF17292;PF08512;PF03531;	IPR013719;IPR011993;IPR035417;IPR000969;IPR024954;IPR038167;	4909.A0A099P748;	exon-XM_029464106.1-1	rna-XM_029464106.1	XP_029319966.1	PKUD0A10740%3B similar to Saccharomyces cerevisiae| YML069W |POB3|%3B ancestral locus Anc_4.333	C5L36_0A10740 JL09_g59	1066	2000.8	2059.91	2801.87	2810.3	2913.59	3088.56	NC_042506.1	40382199	uncharacterized protein	545	Chromosome 1	mRNA	-	2383131	2384768
C5L36_0A10770	MET7	Folylpolyglutamate synthase (EC 6.3.2.17) (Folylpoly-gamma-glutamate synthetase) (Tetrahydrofolylpolyglutamate synthase)	-0.54	0.46	0.1	0.34	0.69		-0.778293	1.66e-08	3.54e-09	7.7804	0.583056	Down	-0.461395	0.900621	0.192427	0.0454579	0.726284		A0A2U9QZL2		MET7	YOR241W			IPR001645;IPR023600;IPR036565;IPR036615;		exon-XM_029464109.1-1	rna-XM_029464109.1	XP_029319969.1	PKUD0A10770%3B similar to Saccharomyces cerevisiae| YOR241W |MET7|%3B ancestral locus Anc_8.669	C5L36_0A10770	1069	1936.28	1932.8	1344.65	1519.83	1566.82	1586.76	NC_042506.1	40382202	uncharacterized protein	556	Chromosome 1	mRNA	+	2389454	2391124
C5L36_0A10790	PRP22	Uncharacterized protein	0.58	0.46	0.1	0.34	1.49		-0.869676	1.68e-08	3.59e-09	7.77449	0.54727	Down	-0.416965	0.900621	0.192715	0.0454579	0.748999		A0A2U9QZR1		PRP22	YER013W		PF00270;PF04408;PF00271;PF07717;PF00575;	IPR011545;IPR002464;IPR011709;IPR007502;IPR014001;IPR001650;IPR012340;IPR027417;IPR022967;IPR003029;		exon-XM_029464111.1-1	rna-XM_029464111.1	XP_029319971.1	PKUD0A10790%3B similar to Saccharomyces cerevisiae| YER013W |PRP22|%3B ancestral locus Anc_7.163	C5L36_0A10790	1071	720.53	785.42	487.31	671.39	570.414	550.334	NC_042506.1	40382204	uncharacterized protein	963	Chromosome 1	mRNA	+	2394723	2397614
C5L36_0A10800	MSL1	RRM domain-containing protein	-0.74	0.46	0.1	0.34	0.6		-0.872708	1.69e-08	3.61e-09	7.77276	0.546121	Down	-0.603365	0.900621	0.192724	0.0454579	0.658217		A0A099P6Q0		MSL1	YIR009W		PF00076;	IPR012677;IPR035979;IPR000504;	4909.A0A099P6Q0;	exon-XM_029464112.1-1	rna-XM_029464112.1	XP_029319972.1	PKUD0A10800%3B similar to Saccharomyces cerevisiae| YIR009W |MSL1|%3B ancestral locus Anc_7.165	C5L36_0A10800 JL09_g65	1072	268.22	214.65	311.85	343.47	233.499	211.083	NC_042506.1	40382205	uncharacterized protein	128	Chromosome 1	mRNA	-	2397690	2398076
C5L36_0A10870	C5L36_0A10870	Kinetochore protein SPC25	0.61	0.46	0.1	0.34	1.53		-0.643229	1.86e-08	4.01e-09	7.73004	0.640278	Down	-0.479944	0.9059	0.19513	0.0429199	0.717006		A0A2U9QZP5					PF08234;	IPR013255;		exon-XM_029464120.1-1	rna-XM_029464120.1	XP_029319980.1	PKUD0A10870	C5L36_0A10870	1079	671.43	748.23	950.88	868.55	823.153	757.545	NC_042506.1	40382213	uncharacterized protein	256	Chromosome 1	mRNA	-	2412239	2413009
C5L36_0A10890	CTR2	Copper transporter	-0.74	0.46	0.1	0.34	0.6		-0.593798	1.92e-08	4.15e-09	7.71559	0.662596	Down	-0.556991	0.906872	0.195681	0.0424541	0.679718		A0A099P929		CTR2	YHR175W		PF04145;	IPR007274;	4909.A0A099P929;	exon-XM_029464122.1-1	rna-XM_029464122.1	XP_029319982.1	PKUD0A10890%3B similar to Saccharomyces cerevisiae| YHR175W |CTR2|%3B ancestral locus Anc_5.61	BOH78_2459 C5L36_0A10890 JL09_g73	1081	1214.8	1223.8	1382.07	903.74	1617.66	1601.43	NC_042506.1	40382215	uncharacterized protein	203	Chromosome 1	mRNA	+	2415569	2416180
C5L36_0A10920	MCH5	MFS domain-containing protein	-0.64	0.46	0.1	0.33	0.64		-0.773459	2.01e-08	4.36e-09	7.69576	0.585013	Down	-0.377076	0.907029	0.196256	0.0423787	0.769997		A0A1Z8JHG8		MCH5	YOR306C		PF07690;	IPR011701;IPR020846;IPR036259;		exon-XM_029464125.1-1	rna-XM_029464125.1	XP_029319985.1	PKUD0A10920%3B similar to Saccharomyces cerevisiae| YOR306C |MCH5|%3B ancestral locus Anc_8.783	C5L36_0A10920 CAS74_004742	1084	161.49	183.03	506.9	345.8	418.368	431.606	NC_042506.1	40382218	uncharacterized protein	456	Chromosome 1	mRNA	+	2421127	2422497
C5L36_0A10930	C5L36_0A10930	Uncharacterized protein	0.94	0.46	0.1	0.33	1.92		-0.977455	2.1e-08	4.54e-09	7.67838	0.507875	Down	-0.371435	0.90722	0.196477	0.0422875	0.773013		A0A2U9QZZ8								exon-XM_029464126.1-1	rna-XM_029464126.1	XP_029319986.1	PKUD0A10930	C5L36_0A10930	1085	246.1	214.78	342.81	228.77	376.249	425.608	NC_042506.1	40382219	uncharacterized protein	300	Chromosome 1	mRNA	-	2422648	2423550
C5L36_0A10960	TFA1	Transcription initiation factor IIE subunit alpha	0.62	0.46	0.1	0.33	1.53		-0.788154	2.34e-08	5.08e-09	7.63137	0.579085	Down	0.428008	0.909771	0.197753	0.0410677	1.34537		A0A099P734		TFA1	YKL028W		PF02002;	IPR039997;IPR017919;IPR002853;IPR024550;IPR013083;	4909.A0A099P734;	exon-XM_029464130.1-1	rna-XM_029464130.1	XP_029319990.1	PKUD0A10960%3B similar to Saccharomyces cerevisiae| YKL028W |TFA1|%3B ancestral locus Anc_2.528	C5L36_0A10960 JL09_g79	1089	1610.48	1756.14	1883.73	1270.33	1464.39	1636.48	NC_042506.1	40382223	uncharacterized protein	531	Chromosome 1	mRNA	+	2429282	2430877
C5L36_0A11000	SAM50	Omp85 domain-containing protein	0.49	0.47	0.1	0.33	1.41		-0.75509	2.45e-08	5.35e-09	7.61012	0.592509	Down	0.477653	0.910581	0.198712	0.0406813	1.39248		A0A099P6Z3		SAM50	YNL026W		PF01103;	IPR000184;IPR039910;	4909.A0A099P6Z3;	exon-XM_029464134.1-1	rna-XM_029464134.1	XP_029319994.1	PKUD0A11000%3B similar to Saccharomyces cerevisiae| YNL026W |SAM50|%3B ancestral locus Anc_2.304	C5L36_0A11000 CAS74_004750 JL09_g83	1093	791.12	814.93	335.52	596.43	523.497	574.542	NC_042506.1	40382227	uncharacterized protein	510	Chromosome 1	mRNA	-	2436605	2438137
C5L36_0A11010	C5L36_0A11010	4HBT domain-containing protein	-0.82	0.47	0.1	0.33	0.57		-0.869474	2.57e-08	5.61e-09	7.59041	0.547346	Down	0.410984	0.910581	0.198924	0.0406813	1.32959		A0A099P6Y7			YBL095W		PF03061;	IPR029069;IPR006683;	4909.A0A099P6Y7;	exon-XM_029464135.1-1	rna-XM_029464135.1	XP_029319995.1	PKUD0A11010%3B similar to Saccharomyces cerevisiae| YBL095W%3B ancestral locus Anc_7.427	C5L36_0A11010 CAS74_004751 JL09_g84	1094	1212.4	1145.15	1626.38	1323.17	1184.91	1217.33	NC_042506.1	40382228	uncharacterized protein	235	Chromosome 1	mRNA	-	2438337	2439044
C5L36_0A11140	SKT5 | SHC1	Uncharacterized protein	-0.57	0.48	0.11	0.32	0.68		-0.6465	3.54e-08	7.83e-09	7.4504	0.638828	Down	-0.446425	0.91232	0.201896	0.039853	0.733859		A0A099P972		SKT5 | SHC1	YBL061C | YER096W		PF08238;	IPR006597;IPR011990;	4909.A0A099P972;	exon-XM_029464148.1-1	rna-XM_029464148.1	XP_029320008.1	PKUD0A11140%3B similar to Saccharomyces cerevisiae| YBL061C |SKT5| and YER096W |SHC1|%3B ancestral locus Anc_7.386	C5L36_0A11140 JL09_g96	1107	599.12	529.35	560.29	824.18	545.525	628.865	NC_042506.1	40382241	uncharacterized protein	676	Chromosome 1	mRNA	+	2465021	2467051
C5L36_0A11220	PUP2	PROTEASOME_ALPHA_1 domain-containing protein	0.62	0.48	0.11	0.32	1.54		-0.614244	3.8e-08	8.45e-09	7.42029	0.653272	Down	-0.394123	0.91232	0.203508	0.039853	0.760952		A0A099P9C9		PUP2	YGR253C		PF00227;PF10584;	IPR029055;IPR023332;IPR033812;IPR000426;IPR001353;	4909.A0A099P9C9;	exon-XM_029464156.1-1	rna-XM_029464156.1	XP_029320016.1	PKUD0A11220%3B similar to Saccharomyces cerevisiae| YGR253C |PUP2|%3B ancestral locus Anc_5.64	C5L36_0A11220 JL09_g103	1115	2720.24	2813.63	3943.69	2731.24	3599.86	3505.66	NC_042506.1	40382249	uncharacterized protein	258	Chromosome 1	mRNA	-	2479737	2480513
C5L36_0A11225	C5L36_0A11225	Uncharacterized protein	-0.62	0.49	0.11	0.31	0.65		-0.787009	3.85e-08	8.58e-09	7.41451	0.579544	Down	-0.441542	0.91232	0.203567	0.039853	0.736347		A0A2U9QZS0								exon-XM_029464157.1-1	rna-XM_029464157.1	XP_029320017.1	PKUD0A11225	C5L36_0A11225	1116	45.18	32.34	84.08	52.18	68.0204	60.1744	NC_042506.1	40382250	uncharacterized protein	127	Chromosome 1	mRNA	-	2481882	2482265
C5L36_0A11230	TIP1	Temperature shock-inducible protein 1	-0.61	0.49	0.11	0.31	0.65		-0.858753	3.92e-08	8.73e-09	7.40705	0.551429	Down	-0.446552	0.91232	0.203663	0.039853	0.733795		A0A1V2LN51		TIP1	YBR067C		PF00660;	IPR000992;		exon-XM_029464158.1-1	rna-XM_029464158.1	XP_029320018.1	PKUD0A11230%3B similar to Saccharomyces cerevisiae| YBR067C |TIP1|	BOH78_2427 C5L36_0A11230 CAS74_004770	1117	7903.7	8592.12	7597.9	7677.73	11620.8	11875.4	NC_042506.1	40382251	uncharacterized protein	213	Chromosome 1	mRNA	+	2482459	2483100
C5L36_0A11380	C5L36_0A11380	Uncharacterized protein	-0.8	0.49	0.11	0.31	0.58		-0.619646	5.17e-08	1.17e-08	7.28669	0.65083	Down	-0.488974	0.917196	0.207203	0.0375376	0.712532		A0A2U9R057								exon-XM_029464173.1-1	rna-XM_029464173.1	XP_029320033.1	PKUD0A11380	C5L36_0A11380	1132	340.65	406.07	636.05	399.14	390.481	384.671	NC_042506.1	40382266	uncharacterized protein	175	Chromosome 1	mRNA	+	2523504	2524031
C5L36_0A11400	RTN2 | RTN1	Reticulon-like protein	-0.47	0.49	0.11	0.31	0.72		-0.660088	5.28e-08	1.19e-08	7.27767	0.63284	Down	-0.69455	0.918213	0.207797	0.0370565	0.617902		A0A2U9R0A3		RTN2 | RTN1	YDL204W | YDR233C		PF02453;	IPR003388;		exon-XM_029464175.1-1	rna-XM_029464175.1	XP_029320035.1	PKUD0A11400%3B similar to Saccharomyces cerevisiae| YDL204W |RTN2| and YDR233C |RTN1|%3B ancestral locus Anc_8.454	C5L36_0A11400	1134	666.81	652.67	658.82	819	1235.85	1188.86	NC_042506.1	40382268	uncharacterized protein	317	Chromosome 1	mRNA	+	2525637	2526590
C5L36_0A11420	HAS1	ATP-dependent RNA helicase HAS1 (EC 3.6.4.13) (ATP-dependent RNA helicase has1)	-0.63	0.5	0.11	0.3	0.65		-0.691408	5.4e-08	1.22e-08	7.26742	0.619249	Down	0.541218	0.919273	0.208819	0.0365554	1.4552		A0A2U9QZT6		HAS1	YMR290C		PF00270;PF13959;PF00271;	IPR044773;IPR011545;IPR025313;IPR014001;IPR001650;IPR027417;IPR000629;IPR014014;		exon-XM_029464177.1-1	rna-XM_029464177.1	XP_029320037.1	PKUD0A11420%3B similar to Saccharomyces cerevisiae| YMR290C |HAS1|%3B ancestral locus Anc_5.40	C5L36_0A11420	1136	3420.2	3377.65	2478.59	2963.65	2133.38	2212.42	NC_042506.1	40382270	uncharacterized protein	602	Chromosome 1	mRNA	+	2528021	2529829
C5L36_0A11430	FOL2	GTP cyclohydrolase 1 (EC 3.5.4.16) (GTP cyclohydrolase I)	-0.43	0.5	0.11	0.3	0.74		-0.661548	5.44e-08	1.23e-08	7.26433	0.6322	Down	0.496914	0.919273	0.208924	0.0365554	1.41119		A0A2U9QZT9		FOL2	YGR267C		PF01227;	IPR043133;IPR043134;IPR001474;IPR018234;IPR020602;		exon-XM_029464178.1-1	rna-XM_029464178.1	XP_029320038.1	PKUD0A11430%3B similar to Saccharomyces cerevisiae| YGR267C |FOL2|%3B ancestral locus Anc_5.37	C5L36_0A11430	1137	2074.69	2089.15	2063.35	1798.05	1638.57	1795.27	NC_042506.1	40382271	uncharacterized protein	299	Chromosome 1	mRNA	-	2530098	2530997
C5L36_0A11450	SDO1	Ribosome maturation protein SDO1 (SBDS family rRNA metabolism protein)	0.89	0.5	0.11	0.3	1.85		-0.693827	6.07e-08	1.38e-08	7.21679	0.618212	Down	-0.429436	0.919273	0.209188	0.0365554	0.742552		A0A099P6L5		SDO1	YLR022C		PF01172;PF09377;	IPR018023;IPR036786;IPR018978;IPR019783;IPR002140;IPR039100;IPR037188;	4909.A0A099P6L5;	exon-XM_029464180.1-1	rna-XM_029464180.1	XP_029320040.1	PKUD0A11450%3B similar to Saccharomyces cerevisiae| YLR022C |SDO1|%3B ancestral locus Anc_5.198	BOH78_4522 C5L36_0A11450 CAS74_004795 JL09_g124	1139	1033.68	1030.8	920.28	981.59	803.943	788.95	NC_042506.1	40382273	uncharacterized protein	251	Chromosome 1	mRNA	-	2531944	2532699
C5L36_0A11470	PKUD0A11470%3B	Kinesin motor domain-containing protein	-0.53	0.5	0.11	0.3	0.69		-0.589611	6.13e-08	1.39e-08	7.21288	0.664522	Down	-0.70817	0.919273	0.209592	0.0365554	0.612096		A0A2U9QZX0		PKUD0A11470%3B		Kinesin	PF00225;	IPR001752;IPR036961;IPR027417;		exon-XM_029464182.1-1	rna-XM_029464182.1	XP_029320042.1	PKUD0A11470%3B Pfam Domains: Kinesin|2.1e-29|	C5L36_0A11470	1141	947.38	868.95	488.67	1163.27	721.631	771.457	NC_042506.1	40382275	uncharacterized protein	1070	Chromosome 1	mRNA	-	2536950	2540162
C5L36_0A11500	GOR1	Glyoxylate reductase 1	0.67	0.5	0.11	0.3	1.6		-0.680753	6.36e-08	1.45e-08	7.19622	0.623839	Down	0.416081	0.919273	0.209864	0.0365554	1.3343		A0A099P731		GOR1	YNL274C		PF00389;PF02826;	IPR006139;IPR029752;IPR006140;IPR036291;	4909.A0A099P731;	exon-XM_029464185.1-1	rna-XM_029464185.1	XP_029320045.1	PKUD0A11500%3B similar to Saccharomyces cerevisiae| YNL274C |GOR1|%3B ancestral locus Anc_1.75	BOH78_4517 C5L36_0A11500 CAS74_004802 JL09_g129	1144	1702.95	1681.26	2598.11	2003.4	2164.12	2288.4	NC_042506.1	40382278	uncharacterized protein	344	Chromosome 1	mRNA	+	2542631	2543665
C5L36_0A11580	DBP7	DBP7	0.78	0.51	0.12	0.3	1.71		-0.752318	7.26e-08	1.67e-08	7.13925	0.593649	Down	-0.36959	0.919802	0.211447	0.0363058	0.774003		A0A099P966		DBP7	YKR024C		PF00270;PF13959;PF00271;	IPR011545;IPR025313;IPR014001;IPR001650;IPR027417;IPR014014;	4909.A0A099P966;	exon-XM_029464193.1-1	rna-XM_029464193.1	XP_029320053.1	PKUD0A11580%3B similar to Saccharomyces cerevisiae| YKR024C |DBP7|%3B ancestral locus Anc_1.261	C5L36_0A11580 CAS74_004809 JL09_g135	1152	846.56	829.78	409.71	690.22	524.446	448.63	NC_042506.1	40382286	uncharacterized protein	785	Chromosome 1	mRNA	+	2557060	2559417
C5L36_0A11590	C5L36_0A11590	Uncharacterized protein	-0.64	0.51	0.12	0.3	0.64		-1.98939	7.3e-08	1.68e-08	7.13671	0.251845	Down	-0.530798	0.921486	0.212071	0.0355112	0.692172		A0A099P9Q1								exon-XM_029464194.1-1	rna-XM_029464194.1	XP_029320054.1	PKUD0A11590	C5L36_0A11590 JL09_g136	1153	216.38	194.1	162.72	310.3	251.754	275.405	NC_042506.1	40382287	uncharacterized protein	640	Chromosome 1	mRNA	-	2559514	2561436
C5L36_0A11640	URC2	Zn(2)-C6 fungal-type domain-containing protein	0.48	0.51	0.12	0.29	1.39		-1.06022	7.68e-08	1.77e-08	7.11436	0.479559	Down	-0.470603	0.921828	0.21294	0.0353501	0.721663		A0A099P6M5		URC2	YDR520C		PF00172;	IPR001138;IPR036864;		exon-XM_029464199.1-1	rna-XM_029464199.1	XP_029320059.1	PKUD0A11640%3B similar to Saccharomyces cerevisiae| YDR520C |URC2|%3B ancestral locus Anc_1.26	C5L36_0A11640 CAS74_004817 JL09_g141	1157	80.95	57.64	129.27	210.19	181.985	164.207	NC_042506.1	40382292	uncharacterized protein	698	Chromosome 1	mRNA	+	2570520	2572616
C5L36_0A11770	C5L36_0A11770	Uncharacterized protein	0.54	0.52	0.12	0.29	1.46		-0.599341	9.3e-08	2.17e-08	7.0317	0.660055	Down	-0.647515	0.927122	0.216629	0.0328631	0.638379		A0A1Z8JI23			YDL233W		PF01803;	IPR029005;		exon-XM_029464213.1-1	rna-XM_029464213.1	XP_029320073.1	PKUD0A11770%3B similar to Saccharomyces cerevisiae| YDL233W%3B ancestral locus Anc_2.32	C5L36_0A11770 CAS74_004832	1171	566.89	534.75	357.04	483.31	491.011	504.927	NC_042506.1	40382306	uncharacterized protein	680	Chromosome 1	mRNA	-	2595386	2597428
C5L36_0A11910	RFT1	Oligosaccharide translocation protein RFT1	1	0.52	0.12	0.28	2		-0.875246	1.25e-07	2.95e-08	6.90428	0.545161	Down	0.412758	0.930347	0.220652	0.0313549	1.33123		A0A2U9QZZ7		RFT1	YBL020W		PF04506;	IPR007594;		exon-XM_029464230.1-1	rna-XM_029464230.1	XP_029320090.1	PKUD0A11910%3B similar to Saccharomyces cerevisiae| YBL020W |RFT1|%3B ancestral locus Anc_8.166	C5L36_0A11910	1187	319.87	248.7	232.23	338.72	232.537	215.694	NC_042506.1	40382323	uncharacterized protein	511	Chromosome 1	mRNA	-	2621398	2622933
C5L36_0A11960	PKUD0A11960%3B	Threonine dehydratase (EC 4.3.1.19) (Threonine deaminase)	-0.53	0.52	0.12	0.28	0.69		-0.635198	1.33e-07	3.16e-08	6.87699	0.643852	Down	-0.384455	0.930347	0.221265	0.0313549	0.766068		A0A2U9R0G7		PKUD0A11960%3B		PALP	PF00291;PF00585;	IPR001926;IPR000634;IPR001721;IPR038110;IPR005787;IPR036052;		exon-XM_029464235.1-1	rna-XM_029464235.1	XP_029320095.1	PKUD0A11960%3B Pfam Domains: PALP|1e-93||Thr_dehydrat_C|2.6e-43|	C5L36_0A11960	1192	149.18	150.75	221.5	177.14	194.327	195.633	NC_042506.1	40382328	uncharacterized protein	556	Chromosome 1	mRNA	+	2629118	2630788
C5L36_0A11990	PKUD0A11990%3B	HTH CENPB-type domain-containing protein	-0.53	0.52	0.13	0.28	0.69		-0.658007	1.36e-07	3.23e-08	6.86755	0.633753	Down	0.345495	0.930362	0.221951	0.031348	1.27059		A0A2U9R000		PKUD0A11990%3B		CenpB-DNA-bind	PF03221;	IPR009057;IPR006600;		exon-XM_029464238.1-1	rna-XM_029464238.1	XP_029320098.1	PKUD0A11990%3B Pfam Domains: CenpB-DNA-bind|9.1e-16|	C5L36_0A11990	1195	479.48	482.2	303.3	429.84	401.981	405.413	NC_042506.1	40382331	uncharacterized protein	210	Chromosome 1	mRNA	+	2634762	2635394
C5L36_0A12010	hog1	Mitogen-activated protein kinase (EC 2.7.11.24)	-0.58	0.52	0.13	0.28	0.67		-0.602843	1.37e-07	3.27e-08	6.8636	0.658455	Down	0.406024	0.931151	0.222381	0.03098	1.32503		A0A1V2LG11	hog1	RCK1 | RCK2	YGL158W | YLR248W		PF00069;	IPR011009;IPR003527;IPR008352;IPR038783;IPR000719;IPR017441;IPR008271;		exon-XM_029464240.1-1	rna-XM_029464240.1	XP_029320100.1	PKUD0A12010%3B similar to Saccharomyces cerevisiae| YGL158W |RCK1| and YLR248W |RCK2|%3B ancestral locus Anc_1.390	hog1 BOH78_4946 C5L36_0A12010 CAS74_004855	1197	1919.1	1978.8	2236.07	2315.13	2322.05	2448.21	NC_042506.1	40382333	uncharacterized protein	387	Chromosome 1	mRNA	-	2636664	2637827
C5L36_0A12030	SUL2	STAS domain-containing protein	0.56	0.53	0.13	0.28	1.47		-0.653662	1.48e-07	3.55e-08	6.82838	0.635665	Down	0.38345	0.932341	0.2233	0.030425	1.30446		A0A1Z8JHP6		SUL2	YLR092W		PF00916;	IPR018045;IPR011547;IPR001902;IPR002645;		exon-XM_029464242.1-1	rna-XM_029464242.1	XP_029320102.1	PKUD0A12030%3B similar to Saccharomyces cerevisiae| YLR092W |SUL2|%3B ancestral locus Anc_8.271	C5L36_0A12030 CAS74_004857	1199	287.32	217.09	350.85	363.17	339.807	372.706	NC_042506.1	40382335	uncharacterized protein	894	Chromosome 1	mRNA	+	2639847	2642531
C5L36_0A12060	YPR1 | GCY1	Aldo_ket_red domain-containing protein	0.63	0.53	0.13	0.28	1.55		-0.937995	1.59e-07	3.81e-08	6.7986	0.521958	Down	-0.627766	0.932383	0.223601	0.0304056	0.647178		A0A2U9R0H8		YPR1 | GCY1	YDR368W | YOR120W		PF00248;	IPR020471;IPR018170;IPR023210;IPR036812;		exon-XM_029464245.1-1	rna-XM_029464245.1	XP_029320105.1	PKUD0A12060%3B similar to Saccharomyces cerevisiae| YDR368W |YPR1| and YOR120W |GCY1|%3B ancestral locus Anc_5.434	C5L36_0A12060	1202	1974.63	2058.61	2445.18	1875.16	2513.5	2706.34	NC_042506.1	40382338	uncharacterized protein	340	Chromosome 1	mRNA	-	2646165	2647187
C5L36_0A12100	CNE1	Uncharacterized protein	-0.47	0.53	0.13	0.28	0.72		-1.25283	1.69e-07	4.06e-08	6.77234	0.419624	Down	0.387211	0.934008	0.224993	0.0296495	1.30786		A0A2U9QZZ5		CNE1	YAL058W		PF00262;	IPR001580;IPR018124;IPR009033;IPR013320;		exon-XM_029464249.1-1	rna-XM_029464249.1	XP_029320109.1	PKUD0A12100%3B similar to Saccharomyces cerevisiae| YAL058W |CNE1|%3B ancestral locus Anc_7.5	C5L36_0A12100	1206	543.95	542.04	732.77	795.75	905.566	804.761	NC_042506.1	40382342	uncharacterized protein	565	Chromosome 1	mRNA	-	2653564	2655261
C5L36_0A12300	ATG27	Uncharacterized protein	-0.43	0.53	0.13	0.28	0.74		-0.705759	2.37e-07	5.79e-08	6.62542	0.61312	Down	-0.493325	0.936021	0.228793	0.0287143	0.710386		A0A2U9R061		ATG27	YJL178C		PF09451;	IPR018939;		exon-XM_029464271.1-1	rna-XM_029464271.1	XP_029320131.1	PKUD0A12300%3B similar to Saccharomyces cerevisiae| YJL178C |ATG27|%3B ancestral locus Anc_1.160	C5L36_0A12300	1224	593.25	487.26	685.79	639.14	720.792	625.426	NC_042506.1	40382364	uncharacterized protein	271	Chromosome 1	mRNA	+	2690957	2691772
C5L36_0A12360	GON7	EKC/KEOPS complex subunit GON7	-0.42	0.53	0.13	0.27	0.75		-1.19854	2.51e-07	6.15e-08	6.60052	0.435715	Down	0.408572	0.937015	0.229739	0.0282536	1.32737		A0A1Z8JHV2		GON7	YJL184W		PF08738;	IPR014849;		exon-XM_029464277.1-1	rna-XM_029464277.1	XP_029320137.1	PKUD0A12360%3B similar to Saccharomyces cerevisiae| YJL184W |GON7|%3B ancestral locus Anc_1.154	C5L36_0A12360 CAS74_004892	1229	400.81	552.86	703.46	298.36	400.986	434.425	NC_042506.1	40382370	uncharacterized protein	109	Chromosome 1	mRNA	-	2697565	2697894
C5L36_0A12380	HIS2	Histidinol-phosphatase (HolPase) (EC 3.1.3.15)	-0.96	0.53	0.13	0.27	0.51		-0.756956	2.62e-07	6.44e-08	6.581	0.591743	Down	0.42073	0.937713	0.230869	0.0279302	1.33861		A0A2U9R031		HIS2	YFR025C		PF02811;	IPR010140;IPR004013;IPR016195;		exon-XM_029464279.1-1	rna-XM_029464279.1	XP_029320139.1	PKUD0A12380%3B similar to Saccharomyces cerevisiae| YFR025C |HIS2|%3B ancestral locus Anc_1.351	C5L36_0A12380	1231	809.44	664.01	804.86	1134.5	834.63	747.189	NC_042506.1	40382372	uncharacterized protein	340	Chromosome 1	mRNA	-	2700160	2701182
C5L36_0A12390	PCP1	Rhomboid domain-containing protein	-0.42	0.53	0.13	0.27	0.75		-0.653261	2.68e-07	6.59e-08	6.57152	0.635841	Down	0.369549	0.937713	0.23132	0.0279302	1.29195		A0A1Z8JHU5		PCP1	YGR101W		PF01694;	IPR022764;IPR035952;		exon-XM_029464280.1-1	rna-XM_029464280.1	XP_029320140.1	PKUD0A12390%3B similar to Saccharomyces cerevisiae| YGR101W |PCP1|%3B ancestral locus Anc_3.445	C5L36_0A12390 CAS74_004895	1232	1134.23	1066.33	1235.58	1060.59	967.628	991.527	NC_042506.1	40382373	uncharacterized protein	352	Chromosome 1	mRNA	-	2701348	2702406
C5L36_0A12500	MUS81	Crossover junction endonuclease MUS81	0.6	0.54	0.13	0.27	1.51		-0.959235	3.11e-07	7.72e-08	6.5066	0.51433	Down	-0.489899	0.937713	0.233897	0.0279302	0.712075		A0A099P6Q6		MUS81	YDR386W		PF02732;	IPR027421;IPR042530;IPR006166;IPR011335;IPR036388;	4909.A0A099P6Q6;	exon-XM_029464292.1-1	rna-XM_029464292.1	XP_029320151.1	PKUD0A12500%3B similar to Saccharomyces cerevisiae| YDR386W |MUS81|%3B ancestral locus Anc_5.468	C5L36_0A12500 JL09_g222	1244	175.87	174.34	165.68	144.31	144.499	128.801	NC_042506.1	40382385	uncharacterized protein	645	Chromosome 1	mRNA	-	2718424	2720361
C5L36_0A12510	C5L36_0A12510	Uncharacterized protein	0.64	0.54	0.13	0.27	1.55		-0.702949	3.17e-07	7.87e-08	6.49862	0.614315	Down	0.494709	0.937713	0.234097	0.0279302	1.40904		A0A2U9R073					PF05071;	IPR007763;		exon-XM_029464293.1-1	rna-XM_029464293.1	XP_029320152.1	PKUD0A12510	C5L36_0A12510	1245	1357.49	1387.77	1520.14	1054.18	1045.13	1153.67	NC_042506.1	40382386	uncharacterized protein	217	Chromosome 1	mRNA	-	2720756	2721409
C5L36_0A12560	RNR1 | RNR3	Ribonucleoside-diphosphate reductase (EC 1.17.4.1)	-0.58	0.54	0.13	0.27	0.67		-0.764322	3.32e-07	8.27e-08	6.47895	0.58873	Down	-0.413713	0.937713	0.234513	0.0279302	0.750689		A0A2U9R049		RNR1 | RNR3	YER070W | YIL066C		PF03477;PF02867;PF00317;	IPR005144;IPR013346;IPR000788;IPR013509;IPR008926;IPR039718;		exon-XM_029464298.1-1	rna-XM_029464298.1	XP_029320157.1	PKUD0A12560%3B similar to Saccharomyces cerevisiae| YER070W |RNR1| and YIL066C |RNR3|%3B ancestral locus Anc_7.256	C5L36_0A12560	1250	4430.6	3985.77	3006.9	4235.52	3852.49	3654.13	NC_042506.1	40382391	uncharacterized protein	879	Chromosome 1	mRNA	+	2731075	2733714
C5L36_0A12700	RIB5	Riboflavin synthase (Riboflavin synthase	-0.47	0.55	0.14	0.26	0.72		-0.957534	3.88e-07	9.77e-08	6.41133	0.514937	Down	-0.784462	0.939217	0.237022	0.027234	0.580568		A0A099P6Y6		RIB5	YBR256C					exon-XM_029464312.1-1	rna-XM_029464312.1	XP_029320171.1	PKUD0A12700%3B similar to Saccharomyces cerevisiae| YBR256C |RIB5|%3B ancestral locus Anc_7.181		1264	783.11	806.02	665.36	554.98	625.938	609.354	NC_042506.1	40382405	uncharacterized protein	235	Chromosome 1	mRNA	-	2748045	2748752
C5L36_0A12720	C5L36_0A12720	Uncharacterized protein	-0.41	0.55	0.14	0.26	0.75		-0.860946	4.06e-07	1.02e-07	6.39184	0.550591	Down	0.360345	0.939217	0.237199	0.027234	1.28373		A0A099P9A1					PF13430;	IPR025187;		exon-XM_029464314.1-1	rna-XM_029464314.1	XP_029320173.1	PKUD0A12720	BOH78_4045 C5L36_0A12720 JL09_g239	1266	748.98	878.89	1112.54	468.16	400.883	518.075	NC_042506.1	40382407	uncharacterized protein	245	Chromosome 1	mRNA	-	2750986	2751723
C5L36_0A12740	MRPS18	Uncharacterized protein	0.63	0.55	0.14	0.26	1.55		-0.743509	4.15e-07	1.05e-07	6.38156	0.597285	Down	-0.455204	0.939217	0.23737	0.027234	0.729407		A0A2U9R0P8		MRPS18	YNL306W		PF00411;	IPR001971;IPR036967;		exon-XM_029464316.1-1	rna-XM_029464316.1	XP_029320175.1	PKUD0A12740%3B similar to Saccharomyces cerevisiae| YNL306W |MRPS18|%3B ancestral locus Anc_3.42	C5L36_0A12740	1268	2153.83	2284.06	2363.82	1682.27	1641.43	1614.77	NC_042506.1	40382409	uncharacterized protein	201	Chromosome 1	mRNA	-	2753717	2754322
C5L36_0A12750	CPR7	PPIase cyclophilin-type domain-containing protein	-0.7	0.55	0.14	0.26	0.62		-0.644299	4.41e-07	1.12e-07	6.35513	0.639803	Down	-0.41839	0.939484	0.237999	0.0271105	0.748259		A0A099P8T7		CPR7	YJR032W		PF00160;	IPR029000;IPR002130;IPR011990;IPR019734;	4909.A0A099P8T7;	exon-XM_029464317.1-1	rna-XM_029464317.1	XP_029320176.1	PKUD0A12750%3B similar to Saccharomyces cerevisiae| YJR032W |CPR7|%3B ancestral locus Anc_1.456	C5L36_0A12750 JL09_g242	1269	940.61	907.89	1101.86	968.48	934.152	1000.63	NC_042506.1	40382410	uncharacterized protein	383	Chromosome 1	mRNA	+	2754619	2755770
C5L36_0A12760	YPK3	Uncharacterized protein	-0.69	0.55	0.14	0.26	0.62		-1.0236	4.43e-07	1.12e-07	6.35328	0.491888	Down	0.402979	0.939484	0.238319	0.0271105	1.32223		A0A2U9R066		YPK3	YBR028C		PF00069;PF00433;	IPR000961;IPR011009;IPR017892;IPR000719;IPR008271;		exon-XM_029464318.1-1	rna-XM_029464318.1	XP_029320177.1	PKUD0A12760%3B similar to Saccharomyces cerevisiae| YBR028C |YPK3|%3B ancestral locus Anc_3.229	C5L36_0A12760	1270	596.48	609.92	513.33	561.78	460.333	410.323	NC_042506.1	40382411	uncharacterized protein	431	Chromosome 1	mRNA	+	2756004	2757299
C5L36_0A12780	RIT1	Uncharacterized protein	-0.48	0.55	0.14	0.26	0.72		-0.611003	4.51e-07	1.14e-07	6.34584	0.654741	Down	0.328988	0.939484	0.238575	0.0271105	1.25613		A0A099P8Q2		RIT1	YMR283C		PF04179;PF17184;	IPR007306;IPR033421;IPR033449;	4909.A0A099P8Q2;	exon-XM_029464320.1-1	rna-XM_029464320.1	XP_029320179.1	PKUD0A12780%3B similar to Saccharomyces cerevisiae| YMR283C |RIT1|%3B ancestral locus Anc_8.848	C5L36_0A12780 CAS74_004930 JL09_g245	1272	509.16	467.61	582.72	427.56	471.865	404.438	NC_042506.1	40382413	uncharacterized protein	435	Chromosome 1	mRNA	+	2758038	2759345
C5L36_0A12820	ECM2	RRM domain-containing protein	0.62	0.55	0.14	0.26	1.54		-0.613211	4.76e-07	1.21e-07	6.32256	0.65374	Down	0.587677	0.939484	0.239701	0.0271105	1.50282		A0A099P9D0		ECM2	YBR065C		PF00076;	IPR039171;IPR012677;IPR035979;IPR000504;	4909.A0A099P9D0;	exon-XM_029464324.1-1	rna-XM_029464324.1	XP_029320183.1	PKUD0A12820%3B similar to Saccharomyces cerevisiae| YBR065C |ECM2|%3B ancestral locus Anc_3.280	C5L36_0A12820 JL09_g249	1276	170.19	138.24	143.12	222.68	174.202	186.366	NC_042506.1	40382417	uncharacterized protein	323	Chromosome 1	mRNA	+	2768067	2769038
C5L36_0A12875	C5L36_0A12875	Eukaryotic translation initiation factor 3 subunit H	-0.54	0.55	0.14	0.26	0.69		-0.789604	5.28e-07	1.35e-07	6.27714	0.578503	Down	-0.630611	0.939484	0.24047	0.0271105	0.645903		A0A1V2LIT8						IPR027524;		exon-XM_029464330.1-1	rna-XM_029464330.1	XP_029320189.1	PKUD0A12875	BOH78_4060 C5L36_0A12875	1282	5781.1	5524.11	4376.31	5275.05	4491.83	4459.13	NC_042506.1	40382423	uncharacterized protein	344	Chromosome 1	mRNA	+	2774905	2775939
C5L36_0A12880	C5L36_0A12880	Uncharacterized protein	-0.61	0.55	0.14	0.26	0.65		-0.990912	5.43e-07	1.39e-07	6.26545	0.50316	Down	-0.472458	0.939484	0.240537	0.0271105	0.720736		A0A099P9S4					PF13593;	IPR016833;		exon-XM_029464331.1-1	rna-XM_029464331.1	XP_029320190.1	PKUD0A12880	C5L36_0A12880 JL09_g255	1283	450.71	383.71	794.24	944.7	708.32	675.194	NC_042506.1	40382424	uncharacterized protein	432	Chromosome 1	mRNA	-	2776316	2777614
C5L36_0A12890	PKUD0A12890%3B	Uncharacterized protein	0.42	0.55	0.14	0.26	1.34		-0.945237	5.52e-07	1.41e-07	6.25819	0.519344	Down	-0.446438	0.939484	0.240694	0.0271105	0.733853		A0A2U9R0B3		PKUD0A12890%3B		PTR2	PF00854;	IPR036259;IPR000109;		exon-XM_029464332.1-1	rna-XM_029464332.1	XP_029320191.1	PKUD0A12890%3B Pfam Domains: PTR2|1.1e-27|	C5L36_0A12890	1284	366.2	302.38	449.99	393.56	287.078	265.559	NC_042506.1	40382425	uncharacterized protein	608	Chromosome 1	mRNA	-	2777901	2779727
C5L36_0A12910	C5L36_0A12910	MBOAT_2 domain-containing protein	0.51	0.55	0.14	0.26	1.42		-2.14081	5.52e-07	1.41e-07	6.25814	0.226752	Down	-0.544266	0.939484	0.240978	0.0271105	0.68574		A0A2U9R0L7					PF13813;	IPR032805;		exon-XM_029464334.1-1	rna-XM_029464334.1	XP_029320193.1	PKUD0A12910	C5L36_0A12910	1286	164.41	124.69	159.08	211.67	225.978	208.28	NC_042506.1	40382427	uncharacterized protein	497	Chromosome 1	mRNA	-	2783828	2785321
C5L36_0A12930	SHE4	UNC45-central domain-containing protein	-0.49	0.56	0.14	0.25	0.71		-0.907102	5.58e-07	1.43e-07	6.25331	0.533255	Down	-0.409512	0.939484	0.241171	0.0271105	0.752878		A0A2U9R0R7		SHE4	YOR035C		PF11701;	IPR011989;IPR016024;IPR024660;		exon-XM_029464336.1-1	rna-XM_029464336.1	XP_029320195.1	PKUD0A12930%3B similar to Saccharomyces cerevisiae| YOR035C |SHE4|%3B ancestral locus Anc_5.627	C5L36_0A12930	1288	1269.05	1172.5	854.41	1730.94	1358.21	1354.99	NC_042506.1	40382429	uncharacterized protein	724	Chromosome 1	mRNA	+	2790120	2792294
C5L36_0A12960	RPT1	AAA domain-containing protein	0.63	0.56	0.14	0.25	1.55		-0.629742	5.69e-07	1.46e-07	6.24473	0.646292	Down	0.495995	0.941313	0.242516	0.026266	1.41029		A0A099P9A5		RPT1	YKL145W		PF00004;PF17862;	IPR005937;IPR003593;IPR041569;IPR003959;IPR003960;IPR027417;IPR035245;	4909.A0A099P9A5;	exon-XM_029464339.1-1	rna-XM_029464339.1	XP_029320198.1	PKUD0A12960%3B similar to Saccharomyces cerevisiae| YKL145W |RPT1|%3B ancestral locus Anc_5.251	BOH78_4773 C5L36_0A12960 JL09_g263	1291	2837.2	2950.46	3166.72	3359.9	3858.31	3782.38	NC_042506.1	40382432	uncharacterized protein	442	Chromosome 1	mRNA	+	2796133	2797461
C5L36_0A12990	PKUD0A12990%3B	PPM-type phosphatase domain-containing protein	-0.62	0.56	0.14	0.25	0.65		-0.717381	6.02e-07	1.55e-07	6.22052	0.6082	Down	-0.775284	0.941313	0.242763	0.026266	0.584274		A0A099P8R3		PKUD0A12990%3B		PP2C	PF00481;	IPR015655;IPR000222;IPR036457;IPR001932;	4909.A0A099P8R3;	exon-XM_029464342.1-1	rna-XM_029464342.1	XP_029320201.1	PKUD0A12990%3B Pfam Domains: PP2C|3.4e-76|	C5L36_0A12990 JL09_g266	1294	373.87	405.17	547.55	494.77	668.196	678.252	NC_042506.1	40382435	uncharacterized protein	402	Chromosome 1	mRNA	-	2800964	2802172
C5L36_0A13040	C5L36_0A13040	DUF2235 domain-containing protein	0.49	0.56	0.14	0.25	1.41		-0.616904	6.4e-07	1.66e-07	6.19392	0.652069	Down	-0.422595	0.942474	0.243998	0.0257308	0.746081		A0A2U9R0N2			YEL023C		PF09994;	IPR018712;		exon-XM_029464347.1-1	rna-XM_029464347.1	XP_029320206.1	PKUD0A13040%3B similar to Saccharomyces cerevisiae| YEL023C%3B ancestral locus Anc_1.460	C5L36_0A13040	1299	60.71	63.21	41.07	19.13	19.9783	24.658	NC_042506.1	40382440	uncharacterized protein	49	Chromosome 1	mRNA	-	2808212	2808361
C5L36_0A13140	ATX2	Uncharacterized protein	0.6	0.56	0.15	0.25	1.52		-0.836199	7.87e-07	2.05e-07	6.10407	0.560117	Down	0.326508	0.943394	0.246111	0.0253068	1.25397		A0A2U9R0P2		ATX2	YOR079C		PF02535;	IPR003689;		exon-XM_029464357.1-1	rna-XM_029464357.1	XP_029320216.1	PKUD0A13140%3B similar to Saccharomyces cerevisiae| YOR079C |ATX2|%3B ancestral locus Anc_5.688	C5L36_0A13140	1309	224.71	230.5	272	308.69	252.681	240.993	NC_042506.1	40382450	uncharacterized protein	270	Chromosome 1	mRNA	+	2828279	2829091
C5L36_0A13150	BUD21	Uncharacterized protein	-0.44	0.56	0.15	0.25	0.74		-0.594741	7.91e-07	2.07e-07	6.1017	0.662163	Down	-0.494416	0.944079	0.246708	0.0249917	0.709849		A0A099P8L7		BUD21	YOR078W		PF08297;	IPR013268;		exon-XM_029464358.1-1	rna-XM_029464358.1	XP_029320217.1	PKUD0A13150%3B similar to Saccharomyces cerevisiae| YOR078W |BUD21|%3B ancestral locus Anc_5.687	BOH78_4754 C5L36_0A13150 CAS74_004969 JL09_g281	1310	871.34	875.32	694.93	597.42	383.662	385.075	NC_042506.1	40382451	uncharacterized protein	210	Chromosome 1	mRNA	-	2829213	2829845
C5L36_0B00100	GIM5	Prefoldin	-0.85	0.56	0.15	0.25	0.56		-0.724996	8.23e-07	2.16e-07	6.08455	0.604999	Down	-1.04094	0.945552	0.248352	0.0243147	0.486011		A0A1Z8JHC0		GIM5	YML094W					exon-XM_029464361.1-1	rna-XM_029464361.1	XP_029320220.1	PKUD0B00100%3B similar to Saccharomyces cerevisiae| YML094W |GIM5|%3B ancestral locus Anc_8.873		1315	608.81	686.63	854.88	602.8	787.758	846.389	NC_042507.1	40382508	uncharacterized protein	160	Chromosome 2	mRNA	+	8643	9125
C5L36_0B00120	PCC1	Uncharacterized protein	-0.8	0.56	0.15	0.25	0.57		-0.71197	8.46e-07	2.22e-07	6.07286	0.610486	Down	0.441164	0.945552	0.248517	0.0243147	1.3577		A0A2U9R0D8		PCC1	YKR095W-A		PF09341;	IPR015419;		exon-XM_029464363.1-1	rna-XM_029464363.1	XP_029320222.1	PKUD0B00120%3B similar to Saccharomyces cerevisiae| YKR095W-A |PCC1|%3B ancestral locus Anc_5.705	C5L36_0B00120	1317	970.46	1116.63	2039.63	895.12	1186.84	1268.18	NC_042507.1	40382510	uncharacterized protein	85	Chromosome 2	mRNA	-	11401	11658
C5L36_0B00150	GDT1	GDT1 family protein	-0.4	0.56	0.15	0.25	0.76		-1.20326	8.87e-07	2.34e-07	6.05201	0.434294	Down	-0.498238	0.945552	0.249304	0.0243147	0.707971		A0A099P010		GDT1	YBR187W		PF01169;	IPR001727;IPR036259;	4909.A0A099P010;	exon-XM_029464366.1-1	rna-XM_029464366.1	XP_029320225.1	PKUD0B00150%3B similar to Saccharomyces cerevisiae| YBR187W |GDT1|%3B ancestral locus Anc_8.557	C5L36_0B00150 CAS74_004986 JL09_g3373	1320	1797.03	1737.97	1824.4	1577.07	1499.8	1542.81	NC_042507.1	40382513	uncharacterized protein	315	Chromosome 2	mRNA	+	17008	17955
C5L36_0B00270	MRL1	MRH domain-containing protein	0.47	0.57	0.15	0.24	1.39		-0.945915	9.95e-07	2.64e-07	6.00212	0.5191	Down	0.407494	0.945552	0.251183	0.0243147	1.32638		A0A2U9R0C6		MRL1	YPR079W		PF00878;	IPR000479;IPR009011;IPR044865;		exon-XM_029464378.1-1	rna-XM_029464378.1	XP_029320237.1	PKUD0B00270%3B similar to Saccharomyces cerevisiae| YPR079W |MRL1|%3B ancestral locus Anc_3.377	C5L36_0B00270	1332	541.47	568.13	689.29	708.77	699.697	734.112	NC_042507.1	40382525	uncharacterized protein	266	Chromosome 2	mRNA	+	40086	40886
C5L36_0B00280	PKUD0B00280%3B	Trimethylguanosine synthase	0.65	0.57	0.15	0.24	1.57		-0.604668	1e-06	2.67e-07	5.99853	0.657623	Down	0.340166	0.946094	0.251629	0.0240656	1.2659		A0A2U9R0D4		PKUD0B00280%3B		Methyltransf_15	PF09445;	IPR019012;IPR029063;		exon-XM_029464379.1-1	rna-XM_029464379.1	XP_029320238.1	PKUD0B00280%3B Pfam Domains: Methyltransf_15|3.2e-59|	C5L36_0B00280	1333	486.01	551	814.66	585.74	662.367	648.531	NC_042507.1	40382526	uncharacterized protein	243	Chromosome 2	mRNA	+	41015	41746
C5L36_0B00310	PMU1	Uncharacterized protein	-0.52	0.58	0.15	0.24	0.7		-0.985158	1.03e-06	2.75e-07	5.98693	0.50517	Down	-0.533476	0.946935	0.252456	0.02368	0.690888		A0A2U9R0F8		PMU1	YKL128C		PF00300;	IPR013078;IPR029033;		exon-XM_029464382.1-1	rna-XM_029464382.1	XP_029320241.1	PKUD0B00310%3B similar to Saccharomyces cerevisiae| YKL128C |PMU1|%3B ancestral locus Anc_2.442	C5L36_0B00310	1336	5915.05	6528.96	8696.88	5060.53	6107.5	6332.92	NC_042507.1	40382529	uncharacterized protein	368	Chromosome 2	mRNA	+	44975	46081
C5L36_0B00340	PRE10	PROTEASOME_ALPHA_1 domain-containing protein	-0.56	0.58	0.15	0.24	0.68		-0.665979	1.07e-06	2.85e-07	5.97176	0.630261	Down	0.396622	0.946935	0.252867	0.02368	1.31642		A0A099NZQ9		PRE10	YOR362C		PF00227;PF10584;	IPR029055;IPR023332;IPR000426;IPR016050;IPR001353;IPR034647;	4909.A0A099NZQ9;	exon-XM_029464385.1-1	rna-XM_029464385.1	XP_029320244.1	PKUD0B00340%3B similar to Saccharomyces cerevisiae| YOR362C |PRE10|%3B ancestral locus Anc_7.20	C5L36_0B00340 CAS74_005003 JL09_g3355	1339	3687.58	3750.8	3983.84	2830.2	3471.55	3415.51	NC_042507.1	40382532	uncharacterized protein	250	Chromosome 2	mRNA	+	49948	50700
C5L36_0B00510	SEC26	Coatomer subunit beta (Beta-coat protein)	-0.49	0.58	0.16	0.24	0.71		-0.664165	1.31e-06	3.53e-07	5.883	0.631054	Down	-0.599993	0.956039	0.25846	0.0195245	0.659757		A0A2U9R0H7		SEC26	YDR238C		PF01602;PF07718;PF14806;	IPR011989;IPR016024;IPR002553;IPR011710;IPR016460;IPR029446;		exon-XM_029464402.1-1	rna-XM_029464402.1	XP_029320261.1	PKUD0B00510%3B similar to Saccharomyces cerevisiae| YDR238C |SEC26|%3B ancestral locus Anc_8.462	C5L36_0B00510	1354	3291.59	3001.57	1684.47	3156.16	3363.46	2845.66	NC_042507.1	40382549	uncharacterized protein	910	Chromosome 2	mRNA	+	88397	91129
C5L36_0B00560	C5L36_0B00560	Uncharacterized protein	-0.52	0.58	0.16	0.24	0.7		-0.821784	1.42e-06	3.85e-07	5.84792	0.565742	Down	-0.416949	0.956424	0.259296	0.0193495	0.749007		A0A2U9R0Z6			YDL206W		PF01699;	IPR004837;		exon-XM_029464407.1-1	rna-XM_029464407.1	XP_029320266.1	PKUD0B00560%3B similar to Saccharomyces cerevisiae| YDL206W%3B ancestral locus Anc_8.458	C5L36_0B00560	1359	736.3	768.74	677.01	922.99	885.39	907.844	NC_042507.1	40382554	uncharacterized protein	812	Chromosome 2	mRNA	+	96588	99026
C5L36_0B00590	NHP2	Ribonucloprotein	-0.47	0.58	0.16	0.24	0.72		-0.606107	1.5e-06	4.08e-07	5.82285	0.656967	Down	-0.388622	0.958772	0.26052	0.0182849	0.763859		A0A099P093		NHP2	YDL208W		PF01248;	IPR002415;IPR029064;IPR004038;IPR018492;	4909.A0A099P093;	exon-XM_029464410.1-1	rna-XM_029464410.1	XP_029320269.1	PKUD0B00590%3B similar to Saccharomyces cerevisiae| YDL208W |NHP2|%3B ancestral locus Anc_8.465	BOH78_4503 C5L36_0B00590 CAS74_005027 JL09_g3331	1362	3345.06	3804.34	4373.45	2598.53	3120.24	3334.43	NC_042507.1	40382557	uncharacterized protein	154	Chromosome 2	mRNA	+	101662	102126
C5L36_0B00660	PKUD0B00660%3B	Uncharacterized protein	0.49	0.58	0.16	0.23	1.41		-0.857598	1.55e-06	4.22e-07	5.81082	0.551871	Down	0.303975	0.962182	0.262509	0.0167427	1.23454		A0A2U9R106		PKUD0B00660%3B		AA_permease	PF13520;	IPR002293;		exon-XM_029464417.1-1	rna-XM_029464417.1	XP_029320276.1	PKUD0B00660%3B Pfam Domains: AA_permease|1.2e-08|	C5L36_0B00660	1368	132.54	138.1	130.5	155.79	174.258	171.227	NC_042507.1	40382564	uncharacterized protein	554	Chromosome 2	mRNA	+	117532	119196
C5L36_0B00730	DCP1	Uncharacterized protein	0.45	0.59	0.16	0.23	1.37		-0.663482	1.69e-06	4.63e-07	5.77304	0.631353	Down	-0.636132	0.964248	0.264464	0.0158112	0.643436		A0A2U9R0U5		DCP1	YOL149W		PF06058;	IPR010334;IPR011993;		exon-XM_029464424.1-1	rna-XM_029464424.1	XP_029320283.1	PKUD0B00730%3B similar to Saccharomyces cerevisiae| YOL149W |DCP1|%3B ancestral locus Anc_3.1	C5L36_0B00730	1375	1226.35	1188.29	1298.48	944.5	1071.97	1132.72	NC_042507.1	40382571	uncharacterized protein	212	Chromosome 2	mRNA	+	132048	132686
C5L36_0B00800	BRR6	Brr6_like_C_C domain-containing protein	-0.47	0.59	0.16	0.23	0.72		-1.11161	1.8e-06	4.96e-07	5.74492	0.462779	Down	0.381	0.965223	0.266267	0.0153722	1.30224		A0A2U9R0I2		BRR6	YGL247W		PF10104;	IPR040202;IPR018767;		exon-XM_029464431.1-1	rna-XM_029464431.1	XP_029320290.1	PKUD0B00800%3B similar to Saccharomyces cerevisiae| YGL247W |BRR6|%3B ancestral locus Anc_3.571	C5L36_0B00800	1382	209.34	228.14	171.83	299.59	253.67	253.545	NC_042507.1	40382578	uncharacterized protein	530	Chromosome 2	mRNA	+	145364	146956
C5L36_0B00810	MOT2	Uncharacterized protein	0.67	0.59	0.16	0.23	1.6		-0.680158	1.82e-06	5.01e-07	5.74041	0.624097	Down	-0.463266	0.965223	0.266355	0.0153722	0.725343		A0A2U9R0K7		MOT2	YER068W		PF00076;	IPR034261;IPR039780;IPR039515;IPR012677;IPR035979;IPR000504;IPR003954;IPR000571;IPR001841;IPR013083;		exon-XM_029464432.1-1	rna-XM_029464432.1	XP_029320291.1	PKUD0B00810%3B similar to Saccharomyces cerevisiae| YER068W |MOT2|%3B ancestral locus Anc_7.249	C5L36_0B00810	1383	731.55	742.53	659.87	871.5	891.145	900.872	NC_042507.1	40382579	uncharacterized protein	632	Chromosome 2	mRNA	-	147097	148995
C5L36_0B00820	KAP114	Importin N-terminal domain-containing protein	-0.49	0.59	0.16	0.23	0.71		-0.685687	1.95e-06	5.4e-07	5.70895	0.62171	Down	0.32189	0.965223	0.266381	0.0153722	1.24997		A0A2U9R0L2		KAP114	YGL241W			IPR016024;IPR001494;		exon-XM_029464433.1-1	rna-XM_029464433.1	XP_029320292.1	PKUD0B00820%3B similar to Saccharomyces cerevisiae| YGL241W |KAP114|%3B ancestral locus Anc_3.564	C5L36_0B00820	1384	1488.33	1364.9	689.89	1363.89	1151.42	1080.73	NC_042507.1	40382580	uncharacterized protein	1041	Chromosome 2	mRNA	+	149327	152452
C5L36_0B00840	RMD8	DUF155 domain-containing protein	0.6	0.59	0.16	0.23	1.51		-0.819962	1.96e-06	5.41e-07	5.70821	0.566457	Down	0.453988	0.965602	0.266869	0.0152017	1.36982		A0A2U9R0J8		RMD8	YFR048W		PF02582;	IPR003734;		exon-XM_029464435.1-1	rna-XM_029464435.1	XP_029320294.1	PKUD0B00840%3B similar to Saccharomyces cerevisiae| YFR048W |RMD8|%3B ancestral locus Anc_3.568	C5L36_0B00840	1386	471.29	411.76	313.59	531.01	417.301	420.454	NC_042507.1	40382582	uncharacterized protein	704	Chromosome 2	mRNA	+	154451	156565
C5L36_0B00870	GCN20	Protein GCN20	0.86	0.59	0.16	0.23	1.82		-2.17982	2.05e-06	5.67e-07	5.68852	0.220703	Down	0.462583	0.965738	0.26759	0.0151406	1.37801		A0A1Z8JH69		GCN20	YFR009W		PF00005;PF12848;	IPR003593;IPR032781;IPR003439;IPR017871;IPR027417;		exon-XM_029464438.1-1	rna-XM_029464438.1	XP_029320297.1	PKUD0B00870%3B similar to Saccharomyces cerevisiae| YFR009W |GCN20|%3B ancestral locus Anc_1.366	C5L36_0B00870 CAS74_005058	1389	2620.19	2466.46	1271.72	2302.64	1826.18	1731.7	NC_042507.1	40382585	uncharacterized protein	749	Chromosome 2	mRNA	-	160962	163211
C5L36_0B00890	CNS1	Tetratricopeptide repeat protein 4	0.56	0.59	0.16	0.23	1.48		-0.858608	2.06e-06	5.72e-07	5.68595	0.551484	Down	0.363903	0.965738	0.267866	0.0151406	1.2869		A0A1V2LKB7		CNS1	YBR155W		PF18972;	IPR044059;IPR011990;IPR019734;		exon-XM_029464440.1-1	rna-XM_029464440.1	XP_029320299.1	PKUD0B00890%3B similar to Saccharomyces cerevisiae| YBR155W |CNS1|%3B ancestral locus Anc_8.506	BOH78_3271 C5L36_0B00890	1391	1079.66	1239.16	644.02	1037.85	700.529	822.475	NC_042507.1	40382587	uncharacterized protein	401	Chromosome 2	mRNA	-	167026	168231
C5L36_0B00920	NUP85	Nuclear pore complex protein Nup85	-0.55	0.59	0.16	0.23	0.68		-0.653638	2.16e-06	6e-07	5.66612	0.635675	Down	0.512437	0.967804	0.26925	0.0142125	1.42646		A0A2U9R0M2		NUP85	YJR042W		PF07575;	IPR011502;		exon-XM_029464443.1-1	rna-XM_029464443.1	XP_029320302.1	PKUD0B00920%3B similar to Saccharomyces cerevisiae| YJR042W |NUP85|%3B ancestral locus Anc_1.468	C5L36_0B00920	1394	955.8	984.08	612.04	984.04	942.799	950.792	NC_042507.1	40382590	uncharacterized protein	881	Chromosome 2	mRNA	+	174131	176776
C5L36_0B00990	PKUD0B00990%3B	Uncharacterized protein	0.69	0.59	0.17	0.23	1.61		-0.840763	2.26e-06	6.31e-07	5.64642	0.558348	Down	0.429606	0.967804	0.270362	0.0142125	1.34687		A0A2U9R0K6		PKUD0B00990%3B		PQ-loop	PF04193;	IPR005282;IPR006603;		exon-XM_029464450.1-1	rna-XM_029464450.1	XP_029320309.1	PKUD0B00990%3B Pfam Domains: PQ-loop|1.2e-21|	C5L36_0B00990	1401	68.81	75.4	74.46	79.64	109.213	101.674	NC_042507.1	40382597	uncharacterized protein	317	Chromosome 2	mRNA	-	188627	189580
C5L36_0B01000	WHI2	Uncharacterized protein	0.52	0.59	0.17	0.23	1.43		-0.619344	2.27e-06	6.34e-07	5.64425	0.650967	Down	-0.378485	0.968494	0.271132	0.0139031	0.769245		A0A2U9R0K2		WHI2	YOR043W			IPR011333;		exon-XM_029464451.1-1	rna-XM_029464451.1	XP_029320310.1	PKUD0B01000%3B similar to Saccharomyces cerevisiae| YOR043W |WHI2|%3B ancestral locus Anc_5.639	C5L36_0B01000	1402	243.51	203.27	259.51	207.4	343.749	289.373	NC_042507.1	40382598	uncharacterized protein	373	Chromosome 2	mRNA	-	190284	191405
C5L36_0B01010	YAE1	Protein YAE1 (Protein yae1)	-0.45	0.59	0.17	0.23	0.73		-0.639488	2.28e-06	6.38e-07	5.64248	0.641941	Down	-0.424141	0.968494	0.27124	0.0139031	0.745283		A0A2U9R0M7		YAE1	YJR067C		PF09811;	IPR019191;IPR038881;		exon-XM_029464452.1-1	rna-XM_029464452.1	XP_029320311.1	PKUD0B01010%3B similar to Saccharomyces cerevisiae| YJR067C |YAE1|%3B ancestral locus Anc_1.516	C5L36_0B01010	1403	527.06	562.21	723.18	351.42	594.419	523.57	NC_042507.1	40382599	uncharacterized protein	264	Chromosome 2	mRNA	+	192017	192811
C5L36_0B01090	SWD2	Uncharacterized protein	-0.65	0.59	0.17	0.23	0.64		-0.660539	2.58e-06	7.25e-07	5.58915	0.632642	Down	0.405849	0.968494	0.2726	0.0139031	1.32487		A0A2U9R0L6		SWD2	YKL018W		PF00400;	IPR037867;IPR015943;IPR001680;IPR036322;		exon-XM_029464460.1-1	rna-XM_029464460.1	XP_029320319.1	PKUD0B01090%3B similar to Saccharomyces cerevisiae| YKL018W |SWD2|%3B ancestral locus Anc_2.657	C5L36_0B01090	1411	139.96	171.31	279.66	167.12	251.802	263.716	NC_042507.1	40382607	uncharacterized protein	344	Chromosome 2	mRNA	+	213277	214311
C5L36_0B01120	DUG2	M20_dimer domain-containing protein	-0.4	0.59	0.17	0.23	0.76		-1.98738	2.61e-06	7.35e-07	5.58407	0.252196	Down	-0.339949	0.968494	0.273122	0.0139031	0.790069		A0A2U9R0P3		DUG2	YBR281C		PF07687;PF01546;PF00400;	IPR017149;IPR002933;IPR011650;IPR015943;IPR001680;IPR019775;IPR036322;		exon-XM_029464463.1-1	rna-XM_029464463.1	XP_029320322.1	PKUD0B01120%3B similar to Saccharomyces cerevisiae| YBR281C |DUG2|%3B ancestral locus Anc_1.306	C5L36_0B01120	1414	1290.28	1314.9	1205.02	1398.04	1215.55	1300.62	NC_042507.1	40382610	uncharacterized protein	958	Chromosome 2	mRNA	+	217966	220842
C5L36_0B01150	C5L36_0B01150	Uncharacterized protein	-0.45	0.59	0.17	0.23	0.73		-0.693282	2.67e-06	7.56e-07	5.57274	0.618445	Down	-0.427773	0.969527	0.27418	0.0134401	0.743408		A0A2U9R138			YDR306C			IPR032675;		exon-XM_029464466.1-1	rna-XM_029464466.1	XP_029320325.1	PKUD0B01150%3B similar to Saccharomyces cerevisiae| YDR306C%3B ancestral locus Anc_5.327	C5L36_0B01150	1417	269.31	287.22	282.21	252.45	218.174	205.271	NC_042507.1	40382613	uncharacterized protein	436	Chromosome 2	mRNA	+	223438	224748
C5L36_0B01160	ARC18	Actin-related protein 2/3 complex subunit 3	-0.38	0.59	0.17	0.23	0.77		-0.603938	2.71e-06	7.66e-07	5.56692	0.657956	Down	0.561959	0.969527	0.274293	0.0134401	1.47627		A0A099P3S3		ARC18	YLR370C		PF04062;	IPR007204;IPR036753;	4909.A0A099P3S3;	exon-XM_029464467.1-1	rna-XM_029464467.1	XP_029320326.1	PKUD0B01160%3B similar to Saccharomyces cerevisiae| YLR370C |ARC18|%3B ancestral locus Anc_4.218	BOH78_3246 C5L36_0B01160 JL09_g2026	1418	3703	3657.37	3817.06	3170.98	3824.76	3740.87	NC_042507.1	40382614	uncharacterized protein	155	Chromosome 2	mRNA	-	224871	225338
C5L36_0B01230	PKUD0B01230%3B	TIP120 domain-containing protein	0.47	0.6	0.17	0.22	1.38		-0.891364	2.88e-06	8.19e-07	5.54074	0.539104	Down	0.328294	0.974177	0.277301	0.011362	1.25553		A0A1Z8JHC2		PKUD0B01230%3B		TIP120	PF08623;	IPR016024;IPR039852;IPR013932;		exon-XM_029464475.1-1	rna-XM_029464475.1	XP_029320334.1	PKUD0B01230%3B Pfam Domains: TIP120|1.1e-15|	C5L36_0B01230 CAS74_005096	1425	823.55	809.73	528.62	1084.21	837.508	808.429	NC_042507.1	40382622	uncharacterized protein	1257	Chromosome 2	mRNA	-	245746	249519
C5L36_0B01240	HAA1 | CUP2	Copper-fist domain-containing protein	-0.46	0.6	0.17	0.22	0.73		-0.718391	2.95e-06	8.4e-07	5.52997	0.607775	Down	-0.388369	0.974177	0.27734	0.011362	0.763993		A0A2U9R147		HAA1 | CUP2	YPR008W | YGL166W		PF00649;	IPR001083;IPR036395;		exon-XM_029464476.1-1	rna-XM_029464476.1	XP_029320335.1	PKUD0B01240%3B similar to Saccharomyces cerevisiae| YPR008W |HAA1| and YGL166W |CUP2|%3B ancestral locus Anc_8.106	C5L36_0B01240	1426	685.34	654.69	341.3	871.05	804.064	794.286	NC_042507.1	40382623	uncharacterized protein	709	Chromosome 2	mRNA	-	249863	251992
C5L36_0B01250	IDS2	Uncharacterized protein	-0.41	0.6	0.17	0.22	0.75		-0.680852	2.96e-06	8.42e-07	5.52892	0.623797	Down	-0.339984	0.974177	0.277369	0.011362	0.79005		A0A2U9R166		IDS2	YJL146W		PF01501;	IPR002495;IPR029044;		exon-XM_029464477.1-1	rna-XM_029464477.1	XP_029320336.1	PKUD0B01250%3B similar to Saccharomyces cerevisiae| YJL146W |IDS2|%3B ancestral locus Anc_1.204	C5L36_0B01250	1427	235.33	248.69	323.22	248.15	268.006	253.703	NC_042507.1	40382624	uncharacterized protein	301	Chromosome 2	mRNA	+	252981	253886
C5L36_0B01295	VAB2	Uncharacterized protein	-0.44	0.6	0.17	0.22	0.74		-0.624281	3.03e-06	8.66e-07	5.51817	0.648743	Down	0.395904	0.974314	0.278916	0.011301	1.31577		A0A099P3P2		VAB2	YEL005C					exon-XM_029464482.1-1	rna-XM_029464482.1	XP_029320341.1	PKUD0B01295%3B similar to Saccharomyces cerevisiae| YEL005C |VAB2|%3B ancestral locus Anc_7.137	BOH78_3232 C5L36_0B01295 CAS74_005103 JL09_g2041	1432	737.34	724.22	709.99	907.61	704.433	691.552	NC_042507.1	40382629	uncharacterized protein	346	Chromosome 2	mRNA	-	260015	261055
C5L36_0B01340	C5L36_0B01340	Putative sugar epimerase YhfK	0.45	0.6	0.17	0.22	1.36		-0.655394	3.17e-06	9.09e-07	5.49873	0.634902	Down	0.390688	0.974314	0.279626	0.011301	1.31102		A0A099P3G9			YMR090W		PF13460;	IPR016040;IPR036291;	4909.A0A099P3G9;	exon-XM_029464487.1-1	rna-XM_029464487.1	XP_029320346.1	PKUD0B01340%3B similar to Saccharomyces cerevisiae| YMR090W	BOH78_3227 C5L36_0B01340 CAS74_005108 JL09_g2046	1437	912.4	1048.06	1250.37	889.22	1025.09	1111.75	NC_042507.1	40382634	uncharacterized protein	231	Chromosome 2	mRNA	+	270273	270968
C5L36_0B01350	C5L36_0B01350	Uncharacterized protein	0.64	0.6	0.17	0.22	1.55		-0.702783	3.19e-06	9.17e-07	5.49565	0.614386	Down	-0.433469	0.974314	0.27974	0.011301	0.740479		A0A2U9R0N4						IPR036517;		exon-XM_029464488.1-1	rna-XM_029464488.1	XP_029320347.1	PKUD0B01350	C5L36_0B01350	1438	798.66	888.15	983.84	734.59	491.836	617.584	NC_042507.1	40382635	uncharacterized protein	295	Chromosome 2	mRNA	-	271025	271912
C5L36_0B01430	RPL24A | RPL24B	60S ribosomal protein L24-B	0.45	0.61	0.18	0.21	1.37		-0.615694	3.44e-06	9.92e-07	5.46358	0.652616	Down	-0.387264	0.975317	0.281649	0.0108543	0.764578		A0A099P162		RPL24A | RPL24B	YGL031C | YGR148C		PF01246;	IPR038630;IPR000988;IPR023442;	4909.A0A099P162;	exon-XM_029464496.1-1	rna-XM_029464496.1	XP_029320355.1	PKUD0B01430%3B similar to Saccharomyces cerevisiae| YGL031C |RPL24A| and YGR148C |RPL24B|%3B ancestral locus Anc_4.84	BOH78_3219 C5L36_0B01430 CAS74_005117 JL09_g2054	1446	53928.5	54349.4	59509.7	42666.3	44398	45216.3	NC_042507.1	40382643	uncharacterized protein	154	Chromosome 2	mRNA	+	284416	284880
C5L36_0B01440	PKUD0B01440%3B	MFS domain-containing protein	0.61	0.61	0.18	0.21	1.53		-1.22114	3.48e-06	1.01e-06	5.45792	0.428943	Down	-0.570511	0.975317	0.2818	0.0108543	0.673378		A0A099P3B9		PKUD0B01440%3B		Sugar_tr	PF00083;	IPR020846;IPR005828;IPR036259;IPR003663;IPR005829;		exon-XM_029464497.1-1	rna-XM_029464497.1	XP_029320356.1	PKUD0B01440%3B Pfam Domains: Sugar_tr|3.2e-89||MFS_1|1.5e-15|	C5L36_0B01440 JL09_g2055	1447	127.64	102.88	156.35	132.44	127.295	125.133	NC_042507.1	40382644	uncharacterized protein	562	Chromosome 2	mRNA	-	285228	286916
C5L36_0B01480	C5L36_0B01480	Uncharacterized protein	0.45	0.61	0.18	0.21	1.36		-0.701973	3.52e-06	1.02e-06	5.4529	0.614731	Down	-0.474012	0.975317	0.2825	0.0108543	0.71996		A0A099NUF6					PF04912;	IPR028133;		exon-XM_029464501.1-1	rna-XM_029464501.1	XP_029320360.1	PKUD0B01480	BOH78_3214 C5L36_0B01480 CAS74_005122 JL09_g5211	1451	295.47	284.07	313.21	382.92	295.743	263.12	NC_042507.1	40382648	uncharacterized protein	345	Chromosome 2	mRNA	+	293599	294636
C5L36_0B01550	CWC25	Pre-mRNA-splicing factor CWC25	-0.6	0.62	0.18	0.21	0.66		-0.847157	4.04e-06	1.17e-06	5.39394	0.555879	Down	0.481019	0.97688	0.284155	0.0101589	1.39573		A0A2U9R0Q3		CWC25	YNL245C		PF10197;PF12542;	IPR019339;IPR022209;		exon-XM_029464508.1-1	rna-XM_029464508.1	XP_029320367.1	PKUD0B01550%3B similar to Saccharomyces cerevisiae| YNL245C |CWC25|%3B ancestral locus Anc_1.117	C5L36_0B01550	1458	269.43	278.24	257.29	303.08	275.663	237.611	NC_042507.1	40382655	uncharacterized protein	247	Chromosome 2	mRNA	-	305186	305929
C5L36_0B01610	SIR2 | HST1	Protein acetyllysine N-acetyltransferase (EC 2.3.1.286)	0.63	0.62	0.18	0.21	1.55		-0.824706	4.15e-06	1.21e-06	5.38218	0.564597	Down	-0.504321	0.978775	0.286381	0.00931734	0.704992		A0A1V2LKP0		SIR2 | HST1	YDL042C | YOL068C		PF04574;PF02146;	IPR029035;IPR007654;IPR003000;IPR026591;IPR026590;		exon-XM_029464515.1-1	rna-XM_029464515.1	XP_029320374.1	PKUD0B01610%3B similar to Saccharomyces cerevisiae| YDL042C |SIR2| and YOL068C |HST1|%3B ancestral locus Anc_3.151	BOH78_3201 C5L36_0B01610	1465	438.32	446.98	380.82	503.4	383.776	376.576	NC_042507.1	40382662	uncharacterized protein	585	Chromosome 2	mRNA	-	318217	319974
C5L36_0B01840	C5L36_0B01840	Uncharacterized protein	-0.53	0.63	0.19	0.2	0.69		-0.662781	4.86e-06	1.44e-06	5.3137	0.63166	Down	0.419246	0.980069	0.291133	0.00874314	1.33723		A0A2U9R0S7						IPR011011;		exon-XM_029464538.1-1	rna-XM_029464538.1	XP_029320397.1	PKUD0B01840	C5L36_0B01840	1488	145.63	115.6	189.69	196.3	231.752	182.959	NC_042507.1	40382685	uncharacterized protein	405	Chromosome 2	mRNA	+	358970	360187
C5L36_0B01910	MRP8	Uncharacterized protein	0.6	0.63	0.19	0.2	1.51		-0.806163	5.02e-06	1.5e-06	5.29945	0.571901	Down	0.279957	0.980069	0.292682	0.00874314	1.21416		A0A099NYY5		MRP8	YKL142W		PF07957;	IPR012917;	4909.A0A099NYY5;	exon-XM_029464545.1-1	rna-XM_029464545.1	XP_029320404.1	PKUD0B01910%3B similar to Saccharomyces cerevisiae| YKL142W |MRP8|%3B ancestral locus Anc_5.248	C5L36_0B01910 JL09_g3750	1495	141.92	192.42	129.38	105	178.086	172.4	NC_042507.1	40382692	uncharacterized protein	206	Chromosome 2	mRNA	-	368026	368646
C5L36_0B01950	PKUD0B01950%3B	eIF3_N domain-containing protein	-0.42	0.63	0.19	0.2	0.75		-0.789596	5.14e-06	1.54e-06	5.28896	0.578506	Down	0.412812	0.980069	0.29346	0.00874314	1.33128		A0A099NWU1		PKUD0B01950%3B		eIF3_N	PF09440;	IPR016650;IPR019010;	4909.A0A099NWU1;	exon-XM_029464549.1-1	rna-XM_029464549.1	XP_029320408.1	PKUD0B01950%3B Pfam Domains: eIF3_N|1.5e-06|	C5L36_0B01950 CAS74_003292 JL09_g3745	1499	6357.61	6407.79	3907.78	5962.26	4455.43	4584.26	NC_042507.1	40382696	uncharacterized protein	431	Chromosome 2	mRNA	-	372753	374048
C5L36_0B02070	C5L36_0B02070	DSC E3 ubiquitin ligase complex subunit 2	-0.47	0.63	0.19	0.2	0.72		-0.958311	6.1e-06	1.84e-06	5.21491	0.514659	Down	0.363609	0.980069	0.295438	0.00874314	1.28664		A0A099NWD1			YOL073C			IPR035952;	4909.A0A099NWD1;	exon-XM_029464561.1-1	rna-XM_029464561.1	XP_029320420.1	PKUD0B02070%3B similar to Saccharomyces cerevisiae| YOL073C%3B ancestral locus Anc_3.135	BOH78_3156 C5L36_0B02070 JL09_g3734	1510	758.45	734.39	677.97	772.98	665.188	623.283	NC_042507.1	40382708	uncharacterized protein	286	Chromosome 2	mRNA	-	392730	393590
C5L36_0B02110	BDH1	(R	0.44	0.63	0.19	0.2	1.35		-0.877775	6.26e-06	1.89e-06	5.20344	0.544206	Down	-0.332354	0.980686	0.296272	0.00847012	0.794239		A0A099P1I6		BDH1	YAL060W					exon-XM_029464565.1-1	rna-XM_029464565.1	XP_029320424.1	PKUD0B02110%3B similar to Saccharomyces cerevisiae| YAL060W |BDH1|%3B ancestral locus Anc_7.3		1514	3759.66	3720.04	6181.24	3166.39	2363.05	2270.56	NC_042507.1	40382712	uncharacterized protein	380	Chromosome 2	mRNA	+	403906	405048
C5L36_0B02150	C5L36_0B02150	DUF4149 domain-containing protein	0.49	0.63	0.19	0.2	1.41		-0.6117	6.39e-06	1.94e-06	5.19441	0.654425	Down	-0.412893	0.981102	0.297079	0.00828568	0.751116		A0A099P272			YPR098C		PF13664;	IPR025423;		exon-XM_029464569.1-1	rna-XM_029464569.1	XP_029320428.1	PKUD0B02150%3B similar to Saccharomyces cerevisiae| YPR098C%3B ancestral locus Anc_3.411	C5L36_0B02150 CAS74_003312 JL09_g2637 JL09_g5076	1518	1930.24	1856.35	1739.76	990.47	1349.51	1427	NC_042507.1	40382716	uncharacterized protein	162	Chromosome 2	mRNA	-	408022	408510
C5L36_0B02200	RTT103	CID domain-containing protein	-0.42	0.64	0.19	0.19	0.75		-0.786055	6.71e-06	2.04e-06	5.17317	0.579928	Down	-0.418205	0.981875	0.298289	0.00794371	0.748355		A0A2U9R194		RTT103	YDR289C		PF04818;	IPR006569;IPR008942;		exon-XM_029464574.1-1	rna-XM_029464574.1	XP_029320433.1	PKUD0B02200%3B similar to Saccharomyces cerevisiae| YDR289C |RTT103|%3B ancestral locus Anc_5.300	C5L36_0B02200	1523	1139.14	1071.03	1129.57	1383.14	1289.3	1223.02	NC_042507.1	40382721	uncharacterized protein	461	Chromosome 2	mRNA	+	419501	420886
C5L36_0B02270	RHO3	GTP-binding protein RHO3	-0.59	0.64	0.2	0.19	0.66		-0.633579	7.45e-06	2.28e-06	5.12757	0.644575	Down	0.324315	0.987192	0.301628	0.00559832	1.25207		A0A099P1H1		RHO3	YIL118W		PF00071;	IPR027417;IPR005225;IPR001806;IPR003578;	4909.A0A099P1H1;	exon-XM_029464581.1-1	rna-XM_029464581.1	XP_029320440.1	PKUD0B02270%3B similar to Saccharomyces cerevisiae| YIL118W |RHO3|%3B ancestral locus Anc_2.249	BOH78_2056 C5L36_0B02270 CAS74_003323 JL09_g2646	1530	3140.36	3175.9	3079.59	2355.74	2325.79	2476.34	NC_042507.1	40382728	uncharacterized protein	214	Chromosome 2	mRNA	-	429430	430074
C5L36_0B02280	PKUD0B02280%3B	VPS9 domain-containing protein	-0.47	0.64	0.2	0.19	0.72		-1.25782	7.77e-06	2.38e-06	5.10954	0.418176	Down	-0.414092	0.987192	0.301865	0.00559832	0.750492		A0A2U9R1A5		PKUD0B02280%3B		VPS9	PF02204;	IPR003123;IPR037191;		exon-XM_029464584.1-1	rna-XM_029464584.1	XP_029320443.1	PKUD0B02280%3B Pfam Domains: VPS9|1.6e-09|	C5L36_0B02280	1533	421.83	396.95	399.05	473.98	423.059	400.806	NC_042507.1	40382731	uncharacterized protein	735	Chromosome 2	mRNA	-	432908	435115
C5L36_0B02310	NHP10	Non-histone protein 10	-0.44	0.64	0.2	0.19	0.73		-0.593296	7.85e-06	2.41e-06	5.10491	0.662827	Down	0.339836	0.987645	0.302727	0.00539922	1.26561		A0A1V2LNM5		NHP10	YDL002C		PF00505;	IPR009071;IPR036910;IPR030483;		exon-XM_029464587.1-1	rna-XM_029464587.1	XP_029320446.1	PKUD0B02310%3B similar to Saccharomyces cerevisiae| YDL002C |NHP10|%3B ancestral locus Anc_3.210	BOH78_2062 C5L36_0B02310	1536	868.69	995.61	903.26	947.89	1133.31	1149.84	NC_042507.1	40382734	uncharacterized protein	449	Chromosome 2	mRNA	+	439909	441258
C5L36_0B02380	C5L36_0B02380	Uncharacterized protein	0.51	0.64	0.2	0.19	1.42		-0.865034	8.12e-06	2.5e-06	5.09069	0.549033	Down	-0.359037	0.987944	0.304215	0.00526784	0.779685		A0A2U9R1B7								exon-XM_029464594.1-1	rna-XM_029464594.1	XP_029320453.1	PKUD0B02380	C5L36_0B02380	1542	128.62	132.11	122.24	113.06	89.8955	97.4854	NC_042507.1	40382741	uncharacterized protein	296	Chromosome 2	mRNA	+	458279	459169
C5L36_0B02500	PKUD0B02500%3B	Protein mago nashi	-0.42	0.64	0.2	0.19	0.75		-0.82881	9.64e-06	2.99e-06	5.01591	0.562993	Down	-0.488706	0.990176	0.308286	0.00428776	0.712664		A0A1V2LR29		PKUD0B02500%3B		Mago_nashi	PF02792;	IPR004023;IPR036605;		exon-XM_029464609.1-1	rna-XM_029464609.1	XP_029320468.1	PKUD0B02500%3B Pfam Domains: Mago_nashi|7.4e-54|	BOH78_2082 C5L36_0B02500 CAS74_003350	1557	201.82	217.51	198.74	170.74	139.667	118.567	NC_042507.1	40382756	uncharacterized protein	166	Chromosome 2	mRNA	-	484273	484773
C5L36_0B02560	COX23	Cytochrome c oxidase-assembly factor COX23	-0.44	0.65	0.2	0.19	0.74		-1.28932	1.03e-05	3.22e-06	4.98633	0.409144	Down	-0.472115	0.990176	0.308984	0.00428776	0.720907		A0A099P1V1		COX23	YHR116W					exon-XM_029464615.1-1	rna-XM_029464615.1	XP_029320474.1	PKUD0B02560%3B similar to Saccharomyces cerevisiae| YHR116W |COX23|%3B ancestral locus Anc_2.153		1563	587.79	468.61	429.85	387.33	368.438	348.9	NC_042507.1	40382762	uncharacterized protein	149	Chromosome 2	mRNA	-	500976	501425
C5L36_0B02630	RPL14B | RPL14A	Ribosomal_L14e domain-containing protein	-0.37	0.65	0.2	0.19	0.77		-0.751815	1.07e-05	3.36e-06	4.96981	0.593856	Down	0.594466	0.990176	0.310235	0.00428776	1.50991		A0A099NZG9		RPL14B | RPL14A	YHL001W | YKL006W		PF01929;	IPR014722;IPR002784;IPR039660;IPR041985;IPR008991;	4909.A0A099NZG9;	exon-XM_029464622.1-2	rna-XM_029464622.1	XP_029320481.1	PKUD0B02630%3B similar to Saccharomyces cerevisiae| YHL001W |RPL14B| and YKL006W |RPL14A|%3B ancestral locus Anc_2.505	BOH78_2094 C5L36_0B02630 CAS74_003362 JL09_g2686	1570	51175.4	50620.2	53462.2	38951.4	38696.3	38609	NC_042507.1	40382769	uncharacterized protein	132	Chromosome 2	mRNA	+	511498	511782
C5L36_0B02850	MET32 | MET31	C2H2-type domain-containing protein	0.48	0.66	0.21	0.18	1.39		-1.0045	1.3e-05	4.14e-06	4.88525	0.498442	Down	0.479901	0.993385	0.315602	0.00288231	1.39465		A0A2U9R151		MET32 | MET31	YDR253C | YPL038W		PF00096;	IPR036236;IPR013087;		exon-XM_029464645.1-1	rna-XM_029464645.1	XP_029320504.1	PKUD0B02850%3B similar to Saccharomyces cerevisiae| YDR253C |MET32| and YPL038W |MET31|%3B ancestral locus Anc_8.486	C5L36_0B02850	1593	1019.55	916.94	1086.95	902.48	875.758	808.62	NC_042507.1	40382792	uncharacterized protein	397	Chromosome 2	mRNA	+	558286	559479
C5L36_0B03010	PRE2	Proteasome endopeptidase complex (EC 3.4.25.1)	-0.51	0.66	0.21	0.18	0.7		-0.830156	1.49e-05	4.8e-06	4.82578	0.562468	Down	0.290569	0.997427	0.320529	0.00111902	1.22312		A0A099NVB2		PRE2	YPR103W		PF00227;	IPR029055;IPR000243;IPR035705;IPR016050;IPR001353;IPR023333;	4909.A0A099NVB2;	exon-XM_029464663.1-1	rna-XM_029464663.1	XP_029320522.1	PKUD0B03010%3B similar to Saccharomyces cerevisiae| YPR103W |PRE2|%3B ancestral locus Anc_3.417	C5L36_0B03010 JL09_g4296	1610	3355.75	3382.6	4200.97	2811.49	3647.68	3950.36	NC_042507.1	40382810	uncharacterized protein	285	Chromosome 2	mRNA	-	591193	592050
C5L36_0B03030	C5L36_0B03030	Uncharacterized protein	0.53	0.66	0.21	0.18	1.45		-1.01663	1.53e-05	4.93e-06	4.81473	0.494271	Down	-0.386617	0.997427	0.321547	0.00111902	0.764921		A0A099NX78								exon-XM_029464666.1-1	rna-XM_029464666.1	XP_029320525.1	PKUD0B03030	C5L36_0B03030 CAS74_003405 JL09_g4293	1613	223.29	184.94	168.34	300.06	227.818	195.882	NC_042507.1	40382813	uncharacterized protein	538	Chromosome 2	mRNA	+	593990	595606
C5L36_0B03055	SMD2	Small nuclear ribonucleoprotein Sm D2 (Sm-D2) (snRNP core protein D2)	0.52	0.66	0.21	0.18	1.43		-0.694819	1.56e-05	5.02e-06	4.80771	0.617787	Down	-0.313558	0.997427	0.322098	0.00111902	0.804655		A0A2U9R1C7		SMD2	YLR275W		PF01423;	IPR001163;IPR010920;IPR027248;		exon-XM_029464669.1-1	rna-XM_029464669.1	XP_029320528.1	PKUD0B03055%3B similar to Saccharomyces cerevisiae| YLR275W |SMD2|%3B ancestral locus Anc_6.72	C5L36_0B03055	1616	1325.62	1331.93	1788.44	938.41	1021.2	1043.76	NC_042507.1	40382816	uncharacterized protein	90	Chromosome 2	mRNA	+	598901	599173
C5L36_0B03150	DOA1	Uncharacterized protein	0.4	0.66	0.22	0.18	1.32		-0.970023	1.67e-05	5.4e-06	4.7785	0.510498	Down	-0.339533	0.997427	0.323636	0.00111902	0.790297		A0A2U9R174		DOA1	YKL213C		PF09070;PF08324;PF00400;	IPR011989;IPR020472;IPR015155;IPR038122;IPR013535;IPR015943;IPR001680;IPR036322;		exon-XM_029464680.1-1	rna-XM_029464680.1	XP_029320539.1	PKUD0B03150%3B similar to Saccharomyces cerevisiae| YKL213C |DOA1|%3B ancestral locus Anc_1.534	C5L36_0B03150	1626	935.88	856.63	688.59	1085.05	1125.66	1126.66	NC_042507.1	40382827	uncharacterized protein	701	Chromosome 2	mRNA	+	620534	622639
C5L36_0B03170	URA6		-0.46	0.66	0.22	0.18	0.73		-0.725633	1.68e-05	5.45e-06	4.77505	0.604732	Down	-0.613991	0.997427	0.32457	0.00111902	0.653387				URA6	YKL024C					exon-XM_029464682.1-1	rna-XM_029464682.1	XP_029320541.1	PKUD0B03170%3B similar to Saccharomyces cerevisiae| YKL024C |URA6|%3B ancestral locus Anc_2.667		1628	475.84	527.57	478.72	3.66	444.156	456.1	NC_042507.1	40382829	uncharacterized protein	281	Chromosome 2	mRNA	-	624743	625588
C5L36_0B03250	RAV2	Uncharacterized protein	-0.44	0.67	0.22	0.18	0.74		-2.11019	1.93e-05	6.29e-06	4.71513	0.231616	Down	-0.358954	0.997427	0.32631	0.00111902	0.77973		A0A2U9R1A1		RAV2	YDR202C		PF10259;	IPR028241;		exon-XM_029464692.1-1	rna-XM_029464692.1	XP_029320551.1	PKUD0B03250%3B similar to Saccharomyces cerevisiae| YDR202C |RAV2|%3B ancestral locus Anc_8.410	C5L36_0B03250	1638	321.63	342.24	386.35	376.71	358.913	440.988	NC_042507.1	40382839	uncharacterized protein	361	Chromosome 2	mRNA	-	640755	641840
C5L36_0B03300	C5L36_0B03300	Uncharacterized protein	0.48	0.67	0.22	0.18	1.4		-0.679186	2.01e-05	6.57e-06	4.69761	0.624517	Down	-0.365438	0.999344	0.327423	0.000284788	0.776233		A0A1V2LP04								exon-XM_029464697.1-1	rna-XM_029464697.1	XP_029320556.1	PKUD0B03300	BOH78_2163 C5L36_0B03300 CAS74_003433	1643	1177.1	1174.13	249.88	289.79	247.696	228.937	NC_042507.1	40382844	uncharacterized protein	305	Chromosome 2	mRNA	+	660331	661248
C5L36_0B03360	RTC4	RTC4 domain-containing protein	0.5	0.67	0.22	0.18	1.42		-1.00735	2.29e-05	7.54e-06	4.63968	0.497459	Down	0.336572	1	0.329311	0	1.26275		A0A2U9R1B0		RTC4	YNL254C		PF14474;	IPR028094;		exon-XM_029464703.1-1	rna-XM_029464703.1	XP_029320562.1	PKUD0B03360%3B similar to Saccharomyces cerevisiae| YNL254C |RTC4|%3B ancestral locus Anc_1.106	C5L36_0B03360	1649	285.44	274.51	179.71	223.38	181.79	167.112	NC_042507.1	40382850	uncharacterized protein	452	Chromosome 2	mRNA	+	666873	668231
C5L36_0B03380	FOL1	6-hydroxymethyl-7	0.53	0.67	0.22	0.18	1.45		-0.724221	2.37e-05	7.81e-06	4.62483	0.605324	Down	0.375837	1	0.330905	0	1.29759		A0A1V2LQ56		FOL1	YNL256W					exon-XM_029464705.1-1	rna-XM_029464705.1	XP_029320564.1	PKUD0B03380%3B similar to Saccharomyces cerevisiae| YNL256W |FOL1|%3B ancestral locus Anc_1.104		1651	1405.94	1423.14	848.71	1397.4	1383.09	1372.36	NC_042507.1	40382852	uncharacterized protein	779	Chromosome 2	mRNA	-	669516	671855
C5L36_0B03390	COQ6	Ubiquinone biosynthesis monooxygenase COQ6	-0.41	0.67	0.22	0.17	0.75		-0.838539	2.38e-05	7.84e-06	4.62331	0.559209	Down	0.277783	1	0.331435	0	1.21233		A0A099P1I1		COQ6	YGR255C					exon-XM_029464706.1-1	rna-XM_029464706.1	XP_029320565.1	PKUD0B03390%3B similar to Saccharomyces cerevisiae| YGR255C |COQ6|%3B ancestral locus Anc_1.103		1652	5393.3	5140.75	4169.23	3239.43	3524.13	3632.24	NC_042507.1	40382853	uncharacterized protein	470	Chromosome 2	mRNA	+	672297	673709
C5L36_0B03530	RPL8A | RPL8B	60S ribosomal protein L8	-0.54	0.67	0.22	0.17	0.69		-0.684132	2.69e-05	8.91e-06	4.57103	0.62238	Down	-0.354115	1	0.333198	0	0.782349		A0A099P1G8		RPL8A | RPL8B	YHL033C | YLL045C		PF01248;	IPR029064;IPR001921;IPR004038;IPR018492;IPR004037;	4909.A0A099P1G8;	exon-XM_029464720.1-1	rna-XM_029464720.1	XP_029320579.1	PKUD0B03530%3B similar to Saccharomyces cerevisiae| YHL033C |RPL8A| and YLL045C |RPL8B|%3B ancestral locus Anc_4.8	BOH78_2182 C5L36_0B03530 CAS74_003455 JL09_g2796	1665	48511.1	51935	53144.4	27782.7	42069.3	44459.9	NC_042507.1	40382867	uncharacterized protein	262	Chromosome 2	mRNA	+	706393	707181
C5L36_0B03640	PKUD0B03640%3B	Uncharacterized protein	0.44	0.67	0.23	0.17	1.35		-0.72707	2.92e-05	9.75e-06	4.53492	0.60413	Down	-0.337209	1	0.335232	0	0.791571		A0A2U9R1D2		PKUD0B03640%3B		zf-C2H2	PF00096;	IPR036236;IPR013087;		exon-XM_029464731.1-1	rna-XM_029464731.1	XP_029320590.1	PKUD0B03640%3B Pfam Domains: zf-C2H2|1.6e-27|	C5L36_0B03640	1676	376.08	385.71	383.23	330.05	650.058	697.611	NC_042507.1	40382878	uncharacterized protein	687	Chromosome 2	mRNA	+	735349	737412
C5L36_0B03820	SLH1	Uncharacterized protein	-0.4	0.68	0.23	0.17	0.76		-1.03774	3.49e-05	1.18e-05	4.45717	0.487089	Down	-0.49607	1	0.339533	0	0.709036		A0A2U9R1C8		SLH1	YGR271W		PF00270;PF00271;PF02889;	IPR003593;IPR035892;IPR011545;IPR014001;IPR001650;IPR014756;IPR027417;IPR004179;IPR036388;IPR036390;		exon-XM_029464748.1-1	rna-XM_029464748.1	XP_029320607.1	PKUD0B03820%3B similar to Saccharomyces cerevisiae| YGR271W |SLH1|%3B ancestral locus Anc_5.31	C5L36_0B03820	1692	1203.74	1120.94	741.17	1159.11	1038.5	947.525	NC_042507.1	40382895	uncharacterized protein	1985	Chromosome 2	mRNA	-	773954	779911
C5L36_0B03970	MRS2	Magnesium transporter	-0.52	0.69	0.23	0.16	0.7		-0.725264	3.93e-05	1.34e-05	4.4059	0.604886	Down	-0.609159	1	0.342726	0	0.655579		A0A2U9R1H0		MRS2	YOR334W			IPR039204;		exon-XM_029464763.1-1	rna-XM_029464763.1	XP_029320622.1	PKUD0B03970%3B similar to Saccharomyces cerevisiae| YOR334W |MRS2|%3B ancestral locus Anc_7.62	C5L36_0B03970	1707	595.44	633.92	500.88	634.89	495.747	532.859	NC_042507.1	40382910	uncharacterized protein	486	Chromosome 2	mRNA	+	813755	815215
C5L36_0B03990	RPA43	Uncharacterized protein	0.76	0.69	0.23	0.16	1.69		-0.717855	4.04e-05	1.37e-05	4.39415	0.608001	Down	-0.44502	1	0.34347	0	0.734574		A0A2U9R1G4		RPA43	YOR340C		PF17875;PF03876;	IPR036898;IPR041901;IPR041178;IPR005576;		exon-XM_029464765.1-1	rna-XM_029464765.1	XP_029320624.1	PKUD0B03990%3B similar to Saccharomyces cerevisiae| YOR340C |RPA43|%3B ancestral locus Anc_7.52	C5L36_0B03990	1709	2527.09	2586.24	2144.65	2191.32	1847.22	1787.34	NC_042507.1	40382912	uncharacterized protein	382	Chromosome 2	mRNA	+	819017	820165
C5L36_0B04180	C5L36_0B04180	Carnosine N-methyltransferase	0.43	0.7	0.24	0.16	1.35		-1.00724	4.65e-05	1.6e-05	4.33242	0.497496	Down	-0.401231	1	0.34792	0	0.757212		A0A1V2LKQ1			YNL092W		PF07942;	IPR012901;IPR029063;		exon-XM_029464784.1-1	rna-XM_029464784.1	XP_029320643.1	PKUD0B04180%3B similar to Saccharomyces cerevisiae| YNL092W%3B ancestral locus Anc_2.197	BOH78_3020 C5L36_0B04180	1728	279.32	300.23	449.06	443.71	446.092	406.459	NC_042507.1	40382931	uncharacterized protein	405	Chromosome 2	mRNA	-	850858	852075
C5L36_0B04190	YVC1	Uncharacterized protein	0.56	0.7	0.24	0.16	1.47		-1.9542	4.66e-05	1.61e-05	4.33155	0.258064	Down	-0.300783	1	0.348274	0	0.811812		A0A1Z8JLD5		YVC1	YOR087W					exon-XM_029464785.1-1	rna-XM_029464785.1	XP_029320644.1	PKUD0B04190%3B similar to Saccharomyces cerevisiae| YOR087W |YVC1|%3B ancestral locus Anc_2.198	C5L36_0B04190 CAS74_003514	1729	495.98	484.5	392.22	436.25	381.857	351.187	NC_042507.1	40382932	uncharacterized protein	653	Chromosome 2	mRNA	-	852275	854236
C5L36_0B04280	QCR7	Cytochrome b-c1 complex subunit 7	0.53	0.7	0.24	0.16	1.44		-0.6477	5.07e-05	1.76e-05	4.29465	0.638297	Down	-0.369644	1	0.350583	0	0.773973		A0A099P4X2		QCR7	YDR529C		PF02271;	IPR003197;IPR036544;	4909.A0A099P4X2;	exon-XM_029464795.1-1	rna-XM_029464795.1	XP_029320654.1	PKUD0B04280%3B similar to Saccharomyces cerevisiae| YDR529C |QCR7|%3B ancestral locus Anc_1.16	BOH78_3032 C5L36_0B04280 CAS74_003523 JL09_g1752	1739	161.33	160.16	259.58	248.62	402.199	400.008	NC_042507.1	40382942	uncharacterized protein	125	Chromosome 2	mRNA	-	879053	879430
C5L36_0B04360	C5L36_0B04360	Uncharacterized protein	0.45	0.7	0.24	0.15	1.36		-0.885833	5.24e-05	1.82e-05	4.28071	0.541175	Down	-0.455519	1	0.351509	0	0.729248		A0A2U9R1K7								exon-XM_029464803.1-1	rna-XM_029464803.1	XP_029320662.1	PKUD0B04360	C5L36_0B04360	1747	160.83	176.75	181.71	177.33	163.649	176.028	NC_042507.1	40382950	uncharacterized protein	687	Chromosome 2	mRNA	-	899559	901622
C5L36_0B04690	VOA1	Protein BIG1	-0.4	0.71	0.25	0.15	0.76		-0.889504	6.98e-05	2.48e-05	4.15618	0.5398	Down	0.389952	1	0.357474	0	1.31035		A0A2U9R271		VOA1	YGR106C			IPR037654;		exon-XM_029464836.1-1	rna-XM_029464836.1	XP_029320695.1	PKUD0B04690%3B similar to Saccharomyces cerevisiae| YGR106C |VOA1|%3B ancestral locus Anc_3.450	C5L36_0B04690	1780	4722.31	4230.89	3172.61	3998.49	3548.09	3634.45	NC_042507.1	40382983	uncharacterized protein	308	Chromosome 2	mRNA	+	972983	973909
C5L36_0B04710	MET22	3'(2')	-0.4	0.72	0.25	0.15	0.76		-0.709606	7.06e-05	2.51e-05	4.15101	0.611487	Down	0.338889	1	0.357954	0	1.26478		A0A2U9R1L5		MET22	YOL064C					exon-XM_029464838.1-1	rna-XM_029464838.1	XP_029320697.1	PKUD0B04710%3B similar to Saccharomyces cerevisiae| YOL064C |MET22|%3B ancestral locus Anc_3.157		1782	2593.94	2655.23	4071.77	3187	3945.41	3938.7	NC_042507.1	40382985	uncharacterized protein	363	Chromosome 2	mRNA	+	975797	976888
C5L36_0B04720	ALG6	Alpha-1	-0.44	0.72	0.25	0.15	0.74		-0.69198	7.11e-05	2.53e-05	4.14785	0.619004	Down	-0.310908	1	0.35828	0	0.806134		A0A099P6A5		ALG6	YOR002W					exon-XM_029464839.1-1	rna-XM_029464839.1	XP_029320698.1	PKUD0B04720%3B similar to Saccharomyces cerevisiae| YOR002W |ALG6|%3B ancestral locus Anc_6.22		1783	952.34	913.54	828.99	1015.49	976.298	962.419	NC_042507.1	40382986	uncharacterized protein	535	Chromosome 2	mRNA	+	977108	978715
C5L36_0B04760	TAD3	CMP/dCMP-type deaminase domain-containing protein	-0.44	0.72	0.25	0.15	0.74		-0.626179	7.27e-05	2.59e-05	4.13835	0.64789	Down	-0.466571	1	0.359384	0	0.723683		A0A1Z8JLI8		TAD3	YLR316C		PF00383;	IPR002125;IPR016193;		exon-XM_029464843.1-1	rna-XM_029464843.1	XP_029320702.1	PKUD0B04760%3B similar to Saccharomyces cerevisiae| YLR316C |TAD3|%3B ancestral locus Anc_4.133	C5L36_0B04760 CAS74_003569	1787	327.42	330.81	356.66	333.9	361.81	391.297	NC_042507.1	40382990	uncharacterized protein	328	Chromosome 2	mRNA	+	991319	992305
C5L36_0B05070	IRC3	Uncharacterized protein	0.44	0.72	0.26	0.14	1.35		-0.804962	9.44e-05	3.43e-05	4.02487	0.572377	Down	0.319404	1	0.364747	0	1.24782		A0A2U9R2D4		IRC3	YDR332W		PF00271;PF04851;	IPR006935;IPR014001;IPR001650;IPR027417;		exon-XM_029464877.1-1	rna-XM_029464877.1	XP_029320736.1	PKUD0B05070%3B similar to Saccharomyces cerevisiae| YDR332W |IRC3|%3B ancestral locus Anc_5.377	C5L36_0B05070	1820	407.82	474.36	417.37	478.96	419.198	500.171	NC_042507.1	40383024	uncharacterized protein	728	Chromosome 2	mRNA	-	1054206	1056392
C5L36_0B05090	PKUD0B05090%3B	Zn(2)-C6 fungal-type domain-containing protein	-0.4	0.73	0.26	0.14	0.76		-0.60399	9.46e-05	3.44e-05	4.02406	0.657932	Down	-0.358692	1	0.365332	0	0.779871		A0A2U9R1X3		PKUD0B05090%3B		Zn_clus	PF00172;	IPR007219;IPR001138;IPR036864;		exon-XM_029464879.1-1	rna-XM_029464879.1	XP_029320738.1	PKUD0B05090%3B Pfam Domains: Zn_clus|1.8e-07|	C5L36_0B05090	1822	779.9	860.93	489.79	1145.88	780.058	748.291	NC_042507.1	40383026	uncharacterized protein	968	Chromosome 2	mRNA	-	1057913	1060819
C5L36_0B05120	MED16	Mediator of RNA polymerase II transcription subunit 16 (Mediator complex subunit 16)	0.39	0.73	0.26	0.14	1.31		-0.867656	9.86e-05	3.59e-05	4.0063	0.548037	Down	-0.294291	1	0.366067	0	0.815473		A0A2U9R1T2	MED16	SIN4	YNL236W		PF11635;	IPR021665;		exon-XM_029464882.1-1	rna-XM_029464882.1	XP_029320741.1	PKUD0B05120%3B similar to Saccharomyces cerevisiae| YNL236W |SIN4|%3B ancestral locus Anc_2.8	MED16 C5L36_0B05120	1825	2628.84	2393.79	2734.33	2670.47	2115.23	1966.87	NC_042507.1	40383029	uncharacterized protein	1150	Chromosome 2	mRNA	+	1064232	1067684
C5L36_0B05160	SEC1	Protein transport protein SEC1	-0.42	0.73	0.27	0.14	0.75		-0.591078	0.00010629	3.88e-05	3.97351	0.663847	Down	0.435219	1	0.367796	0	1.35212		A0A099P6S2		SEC1	YDR164C		PF00995;	IPR043154;IPR001619;IPR027482;IPR036045;	4909.A0A099P6S2;	exon-XM_029464887.1-1	rna-XM_029464887.1	XP_029320746.1	PKUD0B05160%3B similar to Saccharomyces cerevisiae| YDR164C |SEC1|%3B ancestral locus Anc_8.351	BOH78_3123 C5L36_0B05160 CAS74_003611 JL09_g1081	1830	778.67	822.19	629.02	825.3	838.484	789.867	NC_042507.1	40383034	uncharacterized protein	700	Chromosome 2	mRNA	+	1076511	1078613
C5L36_0B05290	GUP1 | GUP2	GMP1	0.39	0.73	0.27	0.14	1.31		-0.706839	0.000118232	4.34e-05	3.92726	0.612661	Down	0.326542	1	0.369798	0	1.254		A0A099P4I5		GUP1 | GUP2	YGL084C | YPL189W		PF03062;	IPR004299;	4909.A0A099P4I5;	exon-XM_029464900.1-1	rna-XM_029464900.1	XP_029320759.1	PKUD0B05290%3B similar to Saccharomyces cerevisiae| YGL084C |GUP1| and YPL189W |GUP2|%3B ancestral locus Anc_6.190	C5L36_0B05290 CAS74_003624 JL09_g1068	1843	1734.59	1630.94	1962.71	1742.81	1818.58	1761.6	NC_042507.1	40383047	uncharacterized protein	564	Chromosome 2	mRNA	-	1099774	1101468
C5L36_0B05360	C5L36_0B05360	Uncharacterized protein	0.39	0.73	0.27	0.14	1.31		-0.741073	0.000127666	4.71e-05	3.89392	0.598294	Down	-0.643924	1	0.370638	0	0.63997		A0A2U9R2G1					PF10510;	IPR019540;		exon-XM_029464907.1-1	rna-XM_029464907.1	XP_029320766.1	PKUD0B05360	C5L36_0B05360	1850	1067.91	1121.92	968.24	992.08	702.44	776.245	NC_042507.1	40383054	uncharacterized protein	499	Chromosome 2	mRNA	-	1109966	1111465
C5L36_0B05410	RPA34	DNA-directed RNA polymerase I subunit RPA34	0.45	0.73	0.27	0.13	1.36		-0.940187	0.00013591	5.03e-05	3.86675	0.521165	Down	-0.366052	1	0.371509	0	0.775903		A0A099P3Z8		RPA34	YJL148W		PF08208;	IPR013240;	4909.A0A099P3Z8;	exon-XM_029464912.1-1	rna-XM_029464912.1	XP_029320771.1	PKUD0B05410%3B similar to Saccharomyces cerevisiae| YJL148W |RPA34|%3B ancestral locus Anc_1.201	BOH78_2728 BOH78_3149 C5L36_0B05410 JL09_g1055	1855	1696.43	1771.91	1803.59	1247.29	1039.34	1096	NC_042507.1	40383059	uncharacterized protein	240	Chromosome 2	mRNA	+	1120154	1120876
C5L36_0B05480	RPT3	AAA domain-containing protein	-0.34	0.74	0.27	0.13	0.79		-0.593546	0.000140528	5.22e-05	3.85224	0.662712	Down	-0.378058	1	0.373759	0	0.769473		A0A099P608		RPT3	YDR394W		PF00004;PF16450;	IPR005937;IPR003593;IPR003959;IPR003960;IPR027417;IPR032501;IPR035256;	4909.A0A099P608;	exon-XM_029464919.1-1	rna-XM_029464919.1	XP_029320778.1	PKUD0B05480%3B similar to Saccharomyces cerevisiae| YDR394W |RPT3|%3B ancestral locus Anc_5.486	C5L36_0B05480 CAS74_003643 JL09_g1049	1862	4592.78	4774.98	4643.67	3959.83	5083.41	5172.25	NC_042507.1	40383066	uncharacterized protein	422	Chromosome 2	mRNA	+	1131916	1133184
C5L36_0B05530	THP1	Uncharacterized protein	0.43	0.74	0.27	0.13	1.35		-0.598557	0.00015028	5.59e-05	3.8231	0.660414	Down	-0.314163	1	0.374983	0	0.804317		A0A2U9R297		THP1	YOL072W			IPR040114;		exon-XM_029464924.1-1	rna-XM_029464924.1	XP_029320783.1	PKUD0B05530%3B similar to Saccharomyces cerevisiae| YOL072W |THP1|%3B ancestral locus Anc_3.141	C5L36_0B05530	1866	453.78	410.72	494.92	523.54	453.676	445.967	NC_042507.1	40383071	uncharacterized protein	461	Chromosome 2	mRNA	-	1139243	1140628
C5L36_0B05570	KAP104	Importin N-terminal domain-containing protein	0.69	0.74	0.28	0.13	1.61		-0.660925	0.000155462	5.8e-05	3.80838	0.632473	Down	-0.365685	1	0.375243	0	0.776101		A0A2U9R225		KAP104	YBR017C		PF03810;	IPR011989;IPR016024;IPR021133;IPR001494;IPR040122;		exon-XM_029464929.1-1	rna-XM_029464929.1	XP_029320788.1	PKUD0B05570%3B similar to Saccharomyces cerevisiae| YBR017C |KAP104|%3B ancestral locus Anc_3.181	C5L36_0B05570	1871	4054.57	3813.29	2441.01	2903.6	2790.02	2653.61	NC_042507.1	40383076	uncharacterized protein	972	Chromosome 2	mRNA	+	1148546	1151464
C5L36_0B05660	VPS68	Uncharacterized protein	0.42	0.74	0.28	0.13	1.33		-1.10814	0.000164494	6.16e-05	3.78385	0.463892	Down	0.401895	1	0.376827	0	1.32124		A0A2U9R1X0		VPS68	YOL129W		PF05255;	IPR007919;		exon-XM_029464938.1-1	rna-XM_029464938.1	XP_029320797.1	PKUD0B05660%3B similar to Saccharomyces cerevisiae| YOL129W |VPS68|%3B ancestral locus Anc_3.40	C5L36_0B05660	1880	1254.95	1248.87	1754.34	1201.94	1286.38	1276.39	NC_042507.1	40383085	uncharacterized protein	174	Chromosome 2	mRNA	+	1165459	1165983
C5L36_0B05810	BIG1	Protein BIG1	-0.56	0.75	0.28	0.13	0.68		-1.00338	0.000188464	7.12e-05	3.72477	0.498828	Down	0.357281	1	0.379714	0	1.28101		A0A2U9R206		BIG1	YHR101C			IPR037654;		exon-XM_029464953.1-1	rna-XM_029464953.1	XP_029320812.1	PKUD0B05810%3B similar to Saccharomyces cerevisiae| YHR101C |BIG1|%3B ancestral locus Anc_5.404	C5L36_0B05810	1895	537.36	449.38	515.43	574.73	332.975	374.384	NC_042507.1	40383100	uncharacterized protein	393	Chromosome 2	mRNA	+	1192752	1193933
C5L36_0B05930	LST7	UDENN FLCN/SMCR8-type domain-containing protein	-0.45	0.75	0.28	0.13	0.73		-0.651393	0.000199588	7.59e-05	3.69986	0.636665	Down	0.299957	1	0.382403	0	1.23111		A0A2U9R203		LST7	YGR057C		PF11704;	IPR037521;IPR021713;IPR037520;		exon-XM_029464965.1-1	rna-XM_029464965.1	XP_029320824.1	PKUD0B05930%3B similar to Saccharomyces cerevisiae| YGR057C |LST7|%3B ancestral locus Anc_4.198	C5L36_0B05930	1907	166.83	161.01	196.6	234.67	218.283	171.57	NC_042507.1	40383112	uncharacterized protein	295	Chromosome 2	mRNA	+	1224304	1225191
C5L36_0B06310	C5L36_0B06310	Uncharacterized protein	0.41	0.75	0.29	0.12	1.32		-0.84437	0.000242786	9.41e-05	3.61478	0.556954	Down	-0.346628	1	0.390579	0	0.78642		A0A1V2LPS3			YDL157C					exon-XM_029465003.1-1	rna-XM_029465003.1	XP_029320862.1	PKUD0B06310%3B similar to Saccharomyces cerevisiae| YDL157C%3B ancestral locus Anc_7.334	BOH78_2641 C5L36_0B06310	1945	847	863.13	977.02	603.85	649.839	624.533	NC_042507.1	40383150	uncharacterized protein	98	Chromosome 2	mRNA	+	1314119	1314415
C5L36_0B06360	ABZ2	Aminodeoxychorismate lyase	-0.45	0.76	0.29	0.12	0.73		-0.724999	0.000248401	9.66e-05	3.60485	0.604998	Down	-0.301265	1	0.391609	0	0.81154		A0A1V2LNE9		ABZ2	YMR289W		PF01063;	IPR001544;IPR036038;IPR043132;IPR043131;		exon-XM_029465009.1-1	rna-XM_029465009.1	XP_029320868.1	PKUD0B06360%3B similar to Saccharomyces cerevisiae| YMR289W |ABZ2|%3B ancestral locus Anc_5.44	BOH78_2635 C5L36_0B06360	1951	241.44	238.67	431.63	294.74	339.815	356.544	NC_042507.1	40383156	uncharacterized protein	274	Chromosome 2	mRNA	-	1325181	1326005
C5L36_0B06460	BRE1	E3 ubiquitin protein ligase (EC 2.3.2.27)	0.37	0.76	0.3	0.12	1.29		-0.699708	0.000267408	0.000104509	3.57283	0.615697	Down	-0.277185	1	0.393155	0	0.825199		A0A2U9R2B5		BRE1	YDL074C			IPR013956;IPR001841;IPR013083;IPR017907;		exon-XM_029465019.1-1	rna-XM_029465019.1	XP_029320878.1	PKUD0B06460%3B similar to Saccharomyces cerevisiae| YDL074C |BRE1|%3B ancestral locus Anc_4.268	C5L36_0B06460	1961	719.66	619.5	590.18	989.69	745.61	834.878	NC_042507.1	40383166	uncharacterized protein	675	Chromosome 2	mRNA	-	1353125	1355152
C5L36_0B06530	HMX1	Heme-binding protein HMX1	-0.42	0.76	0.3	0.12	0.74		-0.803271	0.000281273	0.000110318	3.55087	0.573049	Down	-0.37863	1	0.394337	0	0.769168		A0A099NUR7		HMX1	YLR205C		PF01126;	IPR002051;IPR016053;IPR016084;	4909.A0A099NUR7;	exon-XM_029465026.1-1	rna-XM_029465026.1	XP_029320885.1	PKUD0B06530%3B similar to Saccharomyces cerevisiae| YLR205C |HMX1|%3B ancestral locus Anc_7.344	BOH78_2619 C5L36_0B06530 JL09_g5204	1968	105.93	147.53	320.64	161.66	279.59	319.005	NC_042507.1	40383173	uncharacterized protein	290	Chromosome 2	mRNA	-	1365708	1366580
C5L36_0B06610	RRS1	Ribosome biogenesis regulatory protein	0.33	0.76	0.3	0.12	1.26		-0.740948	0.000295972	0.000116554	3.52875	0.598346	Down	-0.276772	1	0.396302	0	0.825436		A0A1Z8JM26		RRS1	YOR294W		PF04939;	IPR007023;		exon-XM_029465034.1-1	rna-XM_029465034.1	XP_029320893.1	PKUD0B06610%3B similar to Saccharomyces cerevisiae| YOR294W |RRS1|%3B ancestral locus Anc_8.763	C5L36_0B06610 CAS74_003758	1976	1112.22	1065.75	720.29	680.01	517.685	499.678	NC_042507.1	40383181	uncharacterized protein	191	Chromosome 2	mRNA	+	1380068	1380643
C5L36_0B06690	ALR1	Magnesium transport protein CorA	0.43	0.76	0.3	0.12	1.35		-0.709415	0.000312747	0.000123533	3.50481	0.611568	Down	-0.266526	1	0.396821	0	0.831319		A0A099P0T0		ALR1	YOL130W		PF01544;	IPR002523;		exon-XM_029465042.1-1	rna-XM_029465042.1	XP_029320901.1	PKUD0B06690%3B similar to Saccharomyces cerevisiae| YOL130W |ALR1|%3B ancestral locus Anc_3.38	BOH78_2604 BOH78_5155 C5L36_0B06690 JL09_g2385	1982	448.84	410.55	414.95	482.38	342.593	339.597	NC_042507.1	40383189	uncharacterized protein	899	Chromosome 2	mRNA	+	1396422	1399121
C5L36_0B06720	HRT1	Uncharacterized protein	0.39	0.76	0.3	0.12	1.31		-0.832178	0.000321001	0.000126984	3.49349	0.561681	Down	-0.325055	1	0.397118	0	0.798268		A0A2U9R281		HRT1	YOL133W		PF00176;PF13639;	IPR014001;IPR001650;IPR027417;IPR038718;IPR000330;IPR001841;IPR013083;IPR017907;		exon-XM_029465045.1-1	rna-XM_029465045.1	XP_029320904.1	PKUD0B06720%3B similar to Saccharomyces cerevisiae| YOL133W |HRT1|%3B ancestral locus Anc_3.28	C5L36_0B06720	1985	229.42	207.81	237.89	319.33	306.365	234.087	NC_042507.1	40383192	uncharacterized protein	1515	Chromosome 2	mRNA	-	1406221	1410768
[truncated: 4,295 more rows]
[truncated: 4 more columns]

## Sheet: Hmap
ID	Gene2	Protein names	log2FC_218/6	padj_218/6	pvalue_218/6	log10padj_218/6	FC_218/6	Up/down_218/6	log2FC_261/6	padj_261/6	pvalue_261/6	log10padj_261/6	FC_261/6	up/down_261/6	log2FC_261/218	padj_261/218	pvalue_261/218	log10padj_261/218	FC_261/218	up/down_261/218	Uniprot	Gene	Sc gene	Sc ortholog	Domains	Cross-reference (Pfam)	Cross-reference (InterPro)	Cross-reference (STRING)	Exon	RNA	Protein	Alias2	Gene names3	S.No.	VPCI_06_P_16_Rep1	VPCI_06_P_16_Rep2	VPCI_218_P_20_Rep2	VPCI_218_P_20_Rep3	VPCI_261_P_20_Rep1	VPCI_261_P_20_Rep3	Accession	NCBI ID	Description	Protein length	Chromosome	Feature3	strand	strart	stop
[truncated: 1,607 more rows]
[truncated: 4 more columns]
